# Supplementary material for: Regional and subtype-dependent miRNA signatures in sporadic Creutzfeldt-Jakob disease are accompanied by alterations in miRNA silencing machinery and biogenesis
Source: PLoS Pathog. 2018 Jan 22;14(1):e1006802. doi: 10.1371/journal.ppat.1006802 (PMC5794191; doi:10.1371/journal.ppat.1006802)
Supplement: S1 Table — (XLSX) [file ppat.1006802.s010.xlsx]

## Sheet: TOTAL_SEQ_READS
Sample	Total number of reads	reads mapping onto miRNAs	% reads mapping onto miRNAs	number of miRNAs (>10 counts)	number of miRNA detected (>2 counts)	% >10 counts from the total detected	ID
1C_FC	4729128	541691	11.4544	296	490	60.4082	1
2C_FC	7305578	283225	3.87683	235	423	55.5556	2
3C_FC	25617528	6907315	26.9632	574	925	62.0541	3
4C_FC	9469262	1770549	18.6979	398	677	58.7888	4
5C_FC	15192322	6853166	45.1094	578	920	62.8261	5
6C_FC	17833793	1790874	10.042	412	657	62.7093	6
7C_FC	1248712	26498	2.12203	67	132	50.7576	7
8C_FC	23739309	12282900	51.7408	696	943	73.807	8
9C_FC	13212580	1404683	10.6314	345	499	69.1383	9
10C_FC	30528326	553826	1.81414	326	571	57.0928	10
11C_FC	4018556	720123	17.9199	299	496	60.2823	11
12C_FC	1778104	57769	3.24891	118	229	51.5284	12
13C_FC	5107984	173867	3.40383	207	393	52.6718	13
1MM1_FC	13167352	1129558	8.57848	340	551	61.706	14
2MM1_FC	26638264	2446881	9.18559	438	695	63.0216	15
3MM1_FC	24126145	6644549	27.5409	490	784	62.5	16
4MM1_FC	3176851	25240	0.794497	60	129	46.5116	17
5MM1_FC	11417173	1448730	12.689	359	558	64.3369	18
6MM1_FC	20156844	6582112	32.6545	581	860	67.5581	19
7MM1_FC	19472436	3248320	16.6816	433	691	62.6628	20
8MM1_FC	21161232	7637367	36.0913	627	894	70.1342	21
9MM1_FC	9004454	2125710	23.6073	387	610	63.4426	22
10MM1_FC	32034881	8151750	25.4465	523	779	67.1374	23
11MM1_FC	19145517	4105465	21.4435	455	690	65.942	24
1VV2_FC	25987562	7522963	28.9483	511	809	63.1644	25
2VV2_FC	12195316	2878097	23.6	402	627	64.1148	26
3VV2_FC	9641470	836065	8.67155	297	531	55.9322	27
4VV2_FC	7095534	694623	9.78958	274	464	59.0517	28
5VV2_FC	2263975	486767	21.5005	276	446	61.8834	29
6VV2_FC	17589030	2208390	12.5555	384	619	62.0355	30
7VV2_FC	6025579	671344	11.1416	294	495	59.3939	31
8VV2_FC	16932199	7015574	41.4333	615	849	72.4382	32
9VV2_FC	17905780	7152078	39.9428	562	822	68.3698	33
10VV2_FC	7622947	981217	12.8719	328	527	62.2391	34
11VV2_FC	6408973	2996150	46.7493	476	722	65.928	35
12VV2_FC	8686012	3371462	38.8148	498	758	65.6992	36
13VV2_FC	13401357	5028665	37.5236	535	791	67.6359	37
1C_CB	6756356	12282900	181.798	696	1041	66.8588	38
2C_CB	6874653	85007	1.23653	89	141	63.1206	39
3C_CB	1308454	132813	10.1504	137	249	55.0201	40
4C_CB	19186387	793347	4.13495	218	359	60.7242	41
5C_CB	11005195	8076720	73.3901	436	712	61.236	42
6C_CB	17886062	1972163	11.0263	304	532	57.1429	43
7C_CB	14944773	6495911	43.4661	421	694	60.6628	44
8C_CB	8560543	945886	11.0494	249	422	59.0047	45
9C_CB	12202387	3525262	28.8899	362	592	61.1486	46
10C_CB	17200426	7244853	42.1202	417	675	61.7778	47
11C_CB	10193303	1403790	13.7717	276	470	58.7234	48
12C_CB	5521887	30464	0.551695	76	153	49.6732	49
1MM1_CB	5495113	1046135	19.0376	248	431	57.5406	50
2MM1_CB	7909639	238712	3.01799	139	257	54.0856	51
3MM1_CB	5948022	388907	6.53843	187	311	60.1286	52
4MM1_CB	7302008	233532	3.19819	159	274	58.0292	53
5MM1_CB	11617176	472802	4.06985	191	307	62.215	54
6MM1_CB	3891278	2116436	54.3892	268	463	57.8834	55
7MM1_CB	8821023	1952467	22.1342	299	524	57.0611	56
8MM1_CB	5686357	2050650	36.0626	303	504	60.119	57
9MM1_CB	8011260	845817	10.5579	213	387	55.0388	58
10MM1_CB	22591120	8543046	37.8159	467	729	64.0604	59
11MM1_CB	13525995	2311042	17.0859	326	565	57.6991	60
12MM1_CB	5119921	195067	3.80996	143	259	55.2124	61
1VV2_CB	24809227	15803412	63.6997	563	808	69.6782	62
2VV2_CB	12289095	6542326	53.2368	449	675	66.5185	63
3VV2_CB	12376080	5556233	44.8949	433	642	67.4455	64
4VV2_CB	15706888	10501972	66.8622	577	798	72.3058	65
5VV2_CB	14739827	9552402	64.8067	534	773	69.0815	66
6VV2_CB	13200197	8009830	60.6796	457	727	62.8611	67
7VV2_CB	14808699	8002806	54.0412	463	701	66.0485	68
8VV2_CB	10030434	3595641	35.8473	368	600	61.3333	69
9VV2_CB	27008696	19004117	70.363	634	912	69.5175	70
