# Supplementary material for: Regional and subtype-dependent miRNA signatures in sporadic Creutzfeldt-Jakob disease are accompanied by alterations in miRNA silencing machinery and biogenesis
Source: PLoS Pathog. 2018 Jan 22;14(1):e1006802. doi: 10.1371/journal.ppat.1006802 (PMC5794191; doi:10.1371/journal.ppat.1006802)
Supplement: S2 Table — miRNAs with at least 2 counts in a given sample (online). (XLSX) [file ppat.1006802.s011.xlsx]

## Sheet: TOTAL_READS_miRNA_FC
Supplementary Table 3. Total number of reads mapping onto miRNAs. miRNAs with at least 2 counts in a given sample are shown
miRNA	1C_FC	2C_FC	3C_FC	4C_FC	5C_FC	6C_FC	9C_FC	10C_FC	11C_FC	12C_FC	13C_FC	14C_FC	15C_FC	3MM1_FC	4MM1_FC	6MM1_FC	7MM1_FC	9MM1_FC	10MM1_FC	11MM1_FC	12MM1_FC	13MM1_FC	14MM1_FC	15MM1_FC	1VV2_FC	2VV2_FC	4VV2_bis_FC	5VV2_FC	6VV2_FC	8VV2_FC	9VV2_FC	10VV2_FC	11VV2_FC	12VV2_bis_FC	13VV2_FC	14VV2_FC	15VV2_FC
hsa-miR-486-5p	54733	20781	133928	279901	399444	38000	1499	278467	22857	40675	13988	3281	17267	200959	72670	211408	2897	121887	284273	95389	272631	91795	331107	119744	401924	184388	177052	230395	84239	50770	136236	414761	724049	26487	92252	327929	647401
hsa-miR-26a-5p	18763	11307	171288	70986	380593	23037	255	747672	12245	44288	6484	1942	11201	208738	247355	1644623	194	73611	1032953	355446	857597	515600	949892	627263	431018	160973	33116	11356	31226	22135	42056	696690	772536	8886	317284	321530	614178
hsa-miR-181a-5p	22115	30883	2149949	316031	1611171	308592	1716	2508047	437256	211758	252819	11333	18700	74060	607776	2079786	1517	312191	1238917	1005329	1663150	672630	3006175	1167386	2539925	1257197	118916	80707	52549	797450	86967	1213199	1438869	348896	704358	409446	582611
hsa-miR-9-5p	25533	12834	559563	121116	439713	212118	660	694299	102355	14560	55685	3801	9662	70781	277360	329609	663	172521	591924	218963	843109	113383	585827	361512	641592	176280	73997	46873	32212	176694	31057	663789	514761	85527	276549	269206	390576
hsa-miR-127-3p	34000	9713	163996	86406	235560	75736	827	246175	24554	10983	12059	1309	14170	33344	53702	63641	366	30623	218059	72808	220744	21422	81903	57074	93436	29101	30138	22496	26239	35694	28170	308395	207857	17832	79830	193965	257925
hsa-miR-143-3p	132666	64010	312299	30219	250837	57593	317	1700868	41398	7523	6032	1476	9464	118024	39571	32865	86	9702	179245	24492	278350	10996	33936	20364	33973	9946	11285	8301	18699	24147	22880	258008	282992	11174	87036	228818	237156
hsa-let-7f-5p	28086	13191	339820	88636	390199	43736	416	723344	31226	6422	22863	1548	3595	43163	95256	174692	806	63163	309668	160623	257347	59978	328565	140544	387391	93295	30900	16526	27691	33527	31357	344663	397643	13212	103685	137314	212729
hsa-miR-99b-5p	15065	6440	22802	53585	164308	8423	129	208286	4507	3677	1606	2929	3410	28375	15523	100997	127	13937	110888	17591	93848	13822	47488	25867	36401	17383	16989	9363	20233	8783	34233	146517	110291	2854	77609	115415	139499
hsa-let-7a-5p	10736	5889	277297	38579	172251	34554	228	367255	26025	5060	18080	1305	2029	27457	71638	194461	537	68446	213110	139134	177731	65854	302397	117440	252668	92270	22722	15588	15308	33363	15837	232174	240379	13155	74509	87478	127430
hsa-miR-191-5p	5596	3333	216519	45610	156756	103473	272	203756	46618	7321	22899	2096	5842	12866	110525	129948	262	60973	224862	132707	200136	41797	161121	214773	318183	70065	28175	25430	12209	74905	15191	214785	143996	32129	105873	61209	109673
hsa-miR-30a-5p	9007	3974	289267	46415	122394	161272	493	330363	151547	24189	66912	3900	7050	20757	116640	117091	206	66938	166326	101658	229767	39099	255335	141101	308995	73642	17402	20241	8057	227346	7225	156011	160101	107107	63779	79453	108680
hsa-miR-101-3p	7090	3259	42115	21624	114614	8668	33	152571	3452	2144	1010	150	968	8848	27677	69983	42	7727	84335	16244	158952	23517	83689	23881	56633	28482	4633	1975	5227	7461	6590	106459	97806	2963	47112	50134	80965
hsa-miR-92a-3p	6855	3277	141340	30110	144911	56752	760	122452	53599	24377	15563	1283	5492	9244	27467	95529	291	28169	72845	74362	71818	31521	192118	53563	92294	49865	17091	17340	6669	70260	9560	79289	115368	30779	19453	35532	61623
hsa-miR-342-3p	3162	1133	21197	20070	37403	14856	106	34527	5307	1844	3727	576	2209	7568	28526	31182	142	18436	59656	21307	88184	10465	37177	46372	45617	15715	9242	9112	5561	15070	6869	76449	59986	6572	35510	40426	54047
hsa-let-7i-5p	3710	2750	117283	25695	70109	22713	151	121127	19001	4580	9144	718	1295	12788	35846	89950	278	25012	76961	47565	87101	30737	191829	61396	129607	57224	12980	9263	6266	27949	6385	86992	92404	12041	33278	36696	52277
hsa-miR-100-5p	3666	2152	18978	22596	135498	8480	95	177390	11199	3566	2115	3300	1855	9728	9271	172351	56	24046	55965	16490	52687	17254	53614	30558	29637	14698	8773	7299	5487	25519	10636	76171	58539	6354	50985	36614	51818
hsa-miR-151a-3p	6251	4585	49122	23295	165784	7888	103	113951	4926	2866	2727	288	1616	6565	10047	61387	115	6733	57144	24999	70673	19764	47068	16323	38228	18383	4879	2359	5898	9594	9940	76367	78671	4401	34035	36952	50859
hsa-miR-125a-5p	10554	3524	81897	16831	72885	37445	236	278980	40060	13197	22270	1511	2300	7078	21651	56447	193	14542	78055	45303	47267	16888	34732	30047	63490	15359	9151	8222	6215	30824	8295	85326	70904	15301	25553	30100	49835
hsa-miR-146b-5p	8804	3893	81451	39701	52325	31375	825	45293	23589	3194	8575	1590	7693	14493	16837	5179	422	17696	38678	23550	28300	2599	34043	62500	73500	9346	25648	24393	10333	50288	11356	46059	68018	22705	7516	34532	49479
hsa-miR-103a-3p	2532	1178	114989	17120	37735	53486	165	88749	35332	4864	20705	964	2796	6853	51223	45370	118	27192	64516	39377	82692	14591	86922	61372	110841	33233	9905	9686	3091	54871	3183	62926	55927	19177	31289	33208	42941
hsa-let-7c-5p	3151	1336	151588	17169	48857	33906	110	154145	20599	2567	12462	819	1182	9970	44048	68018	190	23872	92216	58728	85671	23536	152395	74239	193759	38983	11397	9044	5082	28890	4829	82834	110980	11539	35812	25599	39730
hsa-miR-125b-5p	3428	1506	27028	6645	47037	8190	27	140002	7006	1607	2869	245	467	4264	12287	38760	36	5157	54998	16179	58176	11744	18926	9996	28179	8912	2452	1132	3631	9243	4370	73959	50673	4007	29865	30272	39287
hsa-miR-148a-3p	3520	584	15333	3547	19027	3739	16	27876	2556	605	711	84	444	5998	10245	9831	18	3346	21631	5986	19851	3304	23690	11340	20703	3320	1766	929	1268	4031	2222	32206	28517	1786	7227	14494	37984
hsa-miR-92b-3p	6568	2828	34305	8200	49697	7406	167	134005	5699	9807	3322	262	1937	4984	8580	15612	85	4809	57801	21378	56451	4995	32501	8935	14375	4156	3584	5356	4318	6845	5121	78865	55410	3066	19994	25771	37076
hsa-miR-204-5p	2869	1012	13079	3853	53022	1926	6	53981	600	1881	405	57	445	4961	2296	15271	6	1404	27428	4281	45073	5162	8354	3227	5618	3774	983	427	1889	1507	2239	34701	27057	666	23213	28634	35288
hsa-let-7g-5p	2792	1378	34060	11200	51864	6260	33	86614	2876	833	2025	190	387	6324	13885	28296	85	12794	48958	23800	49375	10073	44555	25089	46321	13602	4168	2079	3445	6215	3604	61086	56510	2443	21849	23697	35075
hsa-miR-22-3p	3653	1887	54192	11880	53995	5767	16	187643	3274	1115	832	122	505	4521	17758	32503	41	4720	61113	22734	68165	10335	24956	11101	36178	9867	1845	679	3471	3882	4353	68303	54677	1695	29215	27173	35071
hsa-miR-451a	348	185	10732	1113	7521	2231	2	51955	2393	2544	1414	72	166	1831	5593	20740	0	6395	25157	6993	56397	6267	18822	9907	21768	8759	939	2211	902	2616	1677	26985	49181	958	11500	18260	33214
hsa-miR-27b-3p	3695	4562	78690	5149	122421	4545	26	290601	3988	2375	1276	101	732	2906	3084	20099	17	1556	35024	6725	81262	6425	15102	5076	10771	6368	2012	853	2656	5022	5892	44504	49218	2024	24333	25278	32491
hsa-miR-10b-5p	12100	2785	5657	22122	69519	1952	36	17654	628	402	322	140	580	17570	5364	7327	19	2707	19000	3118	27401	2542	8814	4969	12199	3442	2586	665	2672	1947	4963	33918	33438	1160	11181	24771	32381
hsa-miR-769-5p	3914	1818	24650	6123	39753	6857	13	86982	1930	840	551	78	519	3813	6587	6168	10	1660	31710	5778	43996	2089	3826	3119	8658	2133	1508	446	1998	2200	2758	39986	22996	1227	19052	22172	28721
hsa-miR-128-3p	6301	1728	23788	10009	69334	4534	16	66894	1395	985	882	70	418	2108	3413	4281	8	1384	21320	5379	27479	1328	4343	3235	8410	2176	1493	660	1810	997	3035	35141	18087	455	14440	19809	27976
hsa-let-7b-5p	1330	920	56578	11416	42800	19222	134	55224	13801	5194	8032	604	1565	5925	25082	67065	125	15845	49669	33591	59436	21989	98290	56659	117103	49746	10293	9491	2654	25680	3651	43385	58102	12760	20226	15042	25072
hsa-miR-30d-5p	2569	996	98539	12133	27846	46003	166	73358	29126	4173	13654	772	1629	3074	21096	13645	51	12525	28356	24032	37025	4524	34315	26830	64164	14015	4103	4955	1820	30115	1623	31216	25721	14483	11967	19072	23643
hsa-miR-181b-5p	1220	1979	119277	16971	83138	20233	124	94271	31180	13664	18383	880	1678	3332	22768	68871	83	19392	39803	45058	54047	22975	100675	50887	113400	57772	7353	4932	2402	43752	4321	37215	51483	20913	21081	14440	23098
hsa-miR-192-5p	3067	1426	11996	2194	32866	1434	14	42209	772	820	504	36	249	1498	1213	9444	6	582	12751	2234	17906	3160	5535	1983	3455	2267	1261	566	1319	1243	2197	22754	16429	530	8190	15987	21938
hsa-miR-221-3p	2119	538	47982	8660	14681	20063	81	30443	5544	455	3760	233	975	2723	10145	5486	43	9441	27767	14808	26388	1917	10668	15929	24168	4218	4037	3674	1623	8485	1713	34686	18428	3415	12497	16366	20349
hsa-miR-98-5p	1111	838	23695	6052	21066	2692	15	29669	1473	425	830	103	201	2837	9021	15516	29	6652	25676	13451	28889	5150	29123	14254	28691	7850	1896	999	1725	2418	2037	28449	27395	1053	11902	14010	17037
hsa-miR-222-3p	2379	626	79248	9856	15530	46742	137	37343	20882	1914	5912	807	2692	2825	13387	5371	82	11294	26283	23975	21133	2044	11191	18483	34318	4359	4572	5494	1970	17297	1742	29249	16810	6456	11395	12301	16932
hsa-miR-28-3p	3254	1606	29490	8277	26455	9871	134	29736	7198	1446	2342	204	1253	3107	6599	18369	137	4426	23571	13930	19092	5718	33076	9767	17211	6072	3340	3115	2775	7665	3609	24787	28988	2978	6231	10983	16375
hsa-miR-181c-5p	636	390	32398	3879	14786	10876	16	76795	5750	708	3541	175	325	1930	14685	14675	13	5330	31700	11676	41123	4886	16901	15064	26654	6034	1545	1324	1079	9853	1187	35180	18523	4601	19065	12001	16282
hsa-miR-99a-5p	954	344	4329	2958	15532	1678	6	26655	895	423	380	95	229	2415	4098	12922	7	2768	16749	4197	19455	3873	14426	6141	9246	2766	1275	701	1402	2359	2072	24332	16659	826	13057	13320	15919
hsa-miR-126-5p	1234	530	6623	1190	12636	609	4	52477	686	387	454	18	186	1461	1170	3190	0	383	12703	1304	28793	990	1815	1151	1630	527	624	229	984	717	1376	17614	10350	275	12243	12506	14870
hsa-miR-30c-5p	595	296	31481	4635	11723	14455	36	24661	11046	1397	5635	385	655	2577	13957	13275	27	9332	21484	13946	31429	4504	25433	23991	27715	6704	2562	2897	969	18684	867	23451	16775	8211	10803	9828	14041
hsa-miR-411-5p	1500	472	6893	2631	13004	690	3	32826	410	239	246	24	114	1221	4060	3578	11	978	11679	2783	15757	1219	6394	3409	9210	2393	820	174	1018	387	1190	15236	9605	165	7567	7792	13076
hsa-miR-30e-5p	808	438	47545	6837	18539	24208	80	38358	18878	2979	10940	617	970	1312	13608	11750	29	8983	19593	15429	22983	4129	24168	20411	31184	7183	3878	3429	953	29542	935	20191	14671	15003	7934	8422	12941
hsa-miR-29a-3p	755	280	4422	1706	9677	1224	6	25273	531	195	412	21	120	677	2290	3636	3	1047	9886	2374	17104	1237	4032	2210	3909	1202	520	313	656	1154	816	14620	8804	457	6687	8502	10899
hsa-miR-125b-2-3p	1007	407	12069	2780	14177	3544	13	28272	1848	509	445	62	191	1326	3415	6889	5	1497	14523	5191	12891	2187	5641	3057	6928	1994	749	464	844	2565	1004	19785	11743	1192	7536	8138	10779
hsa-miR-21-5p	598	452	26916	3498	19335	9894	40	30892	6916	942	3827	234	422	3907	10854	13934	21	4737	19342	7782	28884	5176	27929	25871	15832	6769	1686	1380	828	14504	1033	15630	24172	5726	5755	11905	10771
hsa-miR-25-3p	859	553	7024	3689	19266	683	7	19040	459	415	211	25	166	2239	3129	14415	22	2251	14503	4903	18063	4864	19409	5698	14775	7595	949	364	970	858	1358	15295	21396	447	4978	6341	10755
hsa-miR-26b-5p	744	463	9607	2601	10340	961	6	23058	636	297	502	33	160	2542	5810	10267	17	1963	12244	4189	19494	3339	20647	7437	12641	5639	1041	484	810	1071	872	13978	14884	411	5431	7733	10448
hsa-miR-378a-3p	1092	333	15708	2950	9268	4502	13	19170	2391	759	1318	94	374	2150	6158	10688	16	2490	17238	5538	17405	3502	13941	6157	11006	4943	1105	938	1065	5385	903	17867	16227	2586	6400	6279	10007
hsa-miR-23b-3p	533	409	12930	1705	13320	3275	30	24214	4058	1672	2969	172	414	1580	4676	19975	19	2097	14375	7968	18252	6435	19171	13701	16024	5163	1271	1503	850	4668	906	12784	10599	1610	7842	6544	9173
hsa-miR-126-3p	475	125	4268	811	4055	510	0	17517	810	199	551	19	73	1369	4683	3211	6	974	9009	1867	11839	1136	7409	4826	4759	1346	424	214	453	1038	354	10977	7362	439	9517	10857	8952
hsa-miR-16-5p	383	235	7621	2118	10387	1288	9	27353	806	571	498	36	128	1155	5594	14931	8	2051	13116	5635	21200	4754	20336	8381	16236	7031	1087	430	647	1751	705	14072	15093	701	7684	6533	8823
hsa-miR-340-5p	1322	850	9965	4604	44375	719	11	30965	359	352	139	25	131	1659	2372	12446	4	1016	11416	4102	21625	3916	9995	1927	7404	4408	469	147	1305	449	1213	14752	16443	212	4100	10230	8303
hsa-miR-149-5p	667	176	6339	3162	10582	2374	13	22002	1319	638	368	47	127	655	4636	3793	3	1182	8893	3367	11926	1439	4403	3710	9594	2074	476	254	501	1025	656	11762	6563	524	6587	5529	8301
hsa-miR-129-5p	392	212	4064	1083	4872	1391	2	17960	903	432	608	15	102	731	1546	2877	4	699	8890	1387	14007	971	2109	1286	3665	1274	444	279	597	1760	730	13963	9932	909	7010	6048	7866
hsa-miR-410-3p	796	370	5246	570	9114	754	0	40048	449	225	76	10	63	716	473	1495	0	129	6572	744	11593	427	447	336	781	207	300	85	523	367	744	11046	6044	119	7696	7286	7733
hsa-miR-10a-5p	8751	274	1851	2894	4507	954	24	3448	683	285	343	94	245	1396	2244	3117	14	1252	9103	1738	8356	973	2936	2516	5540	1425	1037	1875	1323	5379	1456	15363	6430	2518	1891	3918	7342
hsa-miR-30e-3p	473	293	3176	2239	7872	581	0	11974	278	157	91	4	72	1103	2309	5601	4	1176	9715	2378	14392	1807	7021	2457	6482	2509	552	141	607	483	766	11012	9188	224	5347	4981	7247
hsa-miR-107	471	212	6617	1496	6531	2377	3	19195	1177	271	658	32	78	731	3624	4871	6	1700	9250	3062	12095	1660	6187	3573	7868	2516	550	386	467	1776	546	10915	7095	575	6080	5094	6917
hsa-miR-140-3p	495	288	4513	1360	7482	728	0	17226	332	200	47	9	143	1350	2297	3515	0	417	7396	1318	13309	1136	4826	1483	4898	2044	362	112	429	573	648	8945	7616	238	4183	5552	6882
hsa-miR-181d-5p	386	224	18591	2798	4804	11991	50	12054	9211	1979	3300	361	714	1582	6480	5220	31	5524	9467	5806	11306	1849	8403	8993	15683	3392	2334	2135	615	13175	712	10108	7588	6495	4274	4567	6866
hsa-miR-186-5p	536	308	6807	1657	9310	1359	3	13793	628	230	331	9	159	926	2094	3830	2	789	6983	2127	8704	1368	4590	2671	4252	1466	494	301	406	920	642	8811	6545	417	3275	4611	6740
hsa-miR-182-5p	3933	238	13358	2145	6935	1846	41	5051	2662	1123	1526	103	383	1519	1227	1794	22	1519	4190	2274	3335	700	2947	1747	5654	1173	1179	1056	622	1393	721	5664	8354	780	1967	3581	6708
hsa-miR-151a-5p	782	881	7942	1983	22114	1049	6	39367	629	366	404	33	140	622	696	5210	4	419	6900	2195	9705	1651	3193	1452	3180	1568	661	177	916	1185	1960	10930	11475	467	4722	5382	6544
hsa-miR-195-5p	244	98	1668	795	2346	545	0	11750	233	136	177	10	68	840	2370	5487	5	892	8303	1655	14950	1849	6530	2241	3392	1762	458	173	418	935	377	11581	8547	300	5235	4691	6522
hsa-miR-30a-3p	563	206	2662	1783	5550	777	0	12381	322	141	78	11	70	1097	1723	3471	3	1315	8466	2001	12592	1263	5000	2463	5801	1630	419	164	432	484	597	9791	8424	253	5001	4516	6509
hsa-miR-30b-5p	506	175	2448	791	5705	336	2	16788	187	123	137	9	50	826	957	2570	0	160	5886	761	10794	824	967	449	1006	610	211	37	453	248	379	8707	6056	93	4601	4894	6384
hsa-let-7e-5p	1165	289	11556	4066	11707	5328	26	17644	2601	748	1682	117	246	1434	4844	7444	18	4031	12847	8169	9941	2464	14282	9137	20142	5190	1798	1454	841	2955	995	12181	11265	1103	4242	3395	6267
hsa-miR-138-5p	213	145	28215	2633	6282	18268	20	19039	9993	1484	4287	258	670	569	9585	4071	5	3141	11308	7849	14686	1310	5603	12461	21385	3988	1282	2194	399	9472	434	10661	8360	4214	6083	3762	5937
hsa-miR-338-5p	349	171	3088	4628	80221	456	6	31887	259	630	146	29	293	287	222	6219	0	128	3755	627	6736	1905	3212	584	1104	1242	395	89	464	183	1426	5501	8129	65	5754	5883	5702
hsa-miR-874-5p	93	76	7334	454	2651	1334	2	13203	1044	1296	632	17	192	488	3498	6237	0	1463	6137	3563	7098	2016	5609	2498	5316	2754	458	322	280	791	203	7328	4102	326	2619	3415	5035
hsa-miR-598-3p	640	163	2462	1864	8671	885	5	9586	226	185	118	9	75	540	1608	2173	0	658	5929	1115	10363	715	2252	1120	2896	1069	236	114	350	403	425	6757	4589	157	3373	3769	4789
hsa-miR-409-3p	1112	366	6932	1647	7031	1195	6	8987	281	120	157	2	83	645	962	765	2	208	3838	1075	5616	282	1162	762	3497	779	245	113	418	374	398	6163	6317	175	1630	3498	4770
hsa-miR-19b-3p	449	354	1661	1725	8724	222	0	3599	50	52	31	0	49	586	775	1199	0	161	2885	436	6077	418	2222	496	920	863	193	52	251	123	401	4464	5733	49	1290	3728	4673
hsa-miR-381-3p	150	87	3158	1181	4843	519	0	16673	332	284	62	7	47	473	2760	8199	5	556	8680	2014	10864	2647	7759	2025	6256	3852	278	112	397	708	487	9156	6121	277	6189	3018	4411
hsa-miR-9-3p	270	100	1799	811	2583	409	0	4795	164	63	87	6	66	466	1742	2026	15	663	4665	1265	8189	634	2979	1628	1969	951	302	168	259	433	265	5949	4201	164	2347	3050	4286
hsa-miR-145-5p	1575	412	5849	2915	9344	6520	8	20216	968	218	632	28	228	1887	2745	2131	5	854	5326	1377	6299	777	4027	2221	6248	1640	304	223	428	586	487	6917	9637	234	3066	2616	4113
hsa-miR-338-3p	414	719	7994	1015	20456	290	4	27207	372	216	283	11	108	235	838	8392	2	556	5028	1701	9965	2671	6712	2458	3342	3180	486	167	493	786	1091	7914	9364	374	4245	3101	4102
hsa-miR-148b-3p	849	287	5552	2297	5607	2308	25	6060	1758	414	603	74	291	1600	2014	3581	15	1531	4718	2193	5941	1199	5358	3955	4990	1621	766	594	687	4522	970	5142	5201	1710	2019	3201	4023
hsa-miR-874-3p	349	108	1705	778	6112	469	0	7584	175	775	119	29	245	770	755	2135	0	285	3549	594	5234	791	1164	543	1125	669	254	174	393	352	536	5384	3469	223	2809	2979	3965
hsa-miR-219a-2-3p	341	970	14268	4408	19019	439	48	12160	762	407	353	26	183	541	2216	8394	12	1067	4310	4443	9647	2803	19850	5715	16195	11436	899	344	482	1419	879	4588	8898	608	2125	3337	3890
hsa-miR-29b-3p	148	113	3886	1167	2484	1520	10	5048	579	79	398	38	195	687	5095	3486	2	1947	7693	1645	17013	1203	5869	7317	9196	3304	897	773	388	1490	358	6986	3960	539	3791	2400	3834
hsa-miR-139-5p	207	93	4753	1191	3055	2444	4	5315	627	108	444	30	109	461	2350	1531	3	1186	5510	2133	7546	572	2691	4776	5782	1162	632	351	337	957	312	6053	3136	397	3329	2868	3533
hsa-miR-181a-3p	233	207	4009	685	7219	287	2	14223	199	134	102	4	51	291	786	3075	0	241	4965	1126	8088	1130	1981	610	1748	1172	198	49	244	325	367	6919	5905	144	3893	2987	3515
hsa-miR-577	151	461	4634	2339	36210	145	4	23119	550	559	235	30	58	364	984	18462	4	591	3961	3071	5214	5368	8910	2219	4671	3447	591	152	499	435	1065	5738	8958	209	3818	2595	3377
hsa-miR-889-3p	475	228	2194	279	3526	259	0	15653	149	83	107	2	39	355	202	438	0	81	2861	264	6138	154	426	193	468	147	148	42	240	134	421	3757	2175	48	2031	3146	3371
hsa-miR-136-3p	407	127	1627	552	4016	280	0	12039	110	58	60	4	21	406	397	1079	3	57	3261	394	5385	378	341	197	345	166	141	36	240	173	264	4753	2857	60	2521	2358	3355
hsa-miR-146a-5p	531	283	2231	1641	3099	859	14	1860	341	91	127	39	177	1317	760	638	14	777	3339	947	2305	333	3414	2263	3032	588	847	609	512	1393	787	3865	5342	644	721	2198	3320
hsa-let-7d-5p	262	109	6330	1700	5157	2093	8	8747	915	236	631	47	83	552	2435	5266	9	1609	5956	4122	6154	1695	5909	4661	6753	2235	564	431	315	1352	320	6812	4885	434	2739	2056	3183
hsa-miR-484	501	200	1356	942	4339	444	5	4347	192	330	150	4	92	335	590	1861	5	284	2363	710	3070	679	2406	633	1461	993	284	151	228	267	400	3567	3085	113	1074	1942	2932
hsa-miR-423-3p	445	201	8257	1007	4155	2412	11	7491	923	472	179	22	191	462	1641	2349	14	912	4957	3018	4116	962	2667	1272	3443	1318	282	335	234	1432	326	5288	3879	667	1227	2018	2837
hsa-miR-1246	2811	15655	2603	25672	3521	601	11837	1663	1178	5533	339	1316	7817	23776	3767	20186	11347	7021	3426	5229	2590	8250	8398	2607	7137	3240	34265	8252	7776	1213	21741	1851	5438	2004	752	2462	2802
hsa-miR-320a	289	110	6394	2031	5637	4111	14	5641	2629	3454	1304	121	238	427	2606	8777	7	2509	5433	4086	5116	2653	14133	4850	9050	5208	933	1135	250	4270	373	5190	5801	1966	1984	1646	2758
hsa-miR-134-5p	392	162	5138	1242	1870	1373	2	3224	602	263	404	55	256	539	943	639	11	598	2124	1049	2787	233	1744	1556	2975	727	403	357	288	1180	356	3165	2665	515	1254	2184	2650
hsa-miR-941	118	74	2078	1410	4273	685	0	5087	375	156	161	14	96	285	1393	3433	0	756	4917	1792	3285	1099	4044	2039	2247	1035	226	171	309	735	301	4995	3562	325	1358	2044	2621
hsa-miR-433-3p	154	118	3416	1844	3295	1013	14	3505	478	418	351	61	344	774	3837	2080	17	1398	9245	2440	6861	641	1874	4629	15794	2839	596	1084	387	292	286	6667	3561	106	2606	1456	2609
hsa-miR-361-5p	169	77	1343	949	3990	279	6	4028	109	103	76	6	83	831	1236	2728	0	452	6925	1085	5554	893	1654	1407	4376	1661	259	178	318	207	282	5957	3492	91	2299	1662	2596
hsa-miR-135a-5p	64	20	1980	413	842	934	6	1878	409	26	226	12	75	492	3449	1901	2	1295	4722	1085	8297	607	10471	3318	4513	2229	623	400	237	447	124	4133	2699	199	1980	2013	2526
hsa-miR-181c-3p	191	67	1461	406	2027	200	0	7386	79	52	30	2	28	196	698	811	0	144	2501	634	3516	291	1010	378	1323	329	106	42	185	164	197	3598	2112	67	1805	1768	2435
hsa-miR-181a-2-3p	196	214	1799	492	5191	110	0	4574	64	38	35	0	30	358	354	2027	0	115	2541	471	3993	729	1106	312	922	667	167	33	203	182	256	3360	4202	60	1377	1801	2290
hsa-miR-539-5p	181	53	2852	2644	5610	552	14	902	566	165	426	152	353	1089	1803	1358	6	1442	5932	2049	2540	481	1347	4207	7152	1462	623	1384	348	210	221	4380	3091	106	959	914	2179
hsa-miR-29c-3p	153	85	1514	451	1940	427	0	7548	317	121	222	5	33	219	967	2042	6	312	2216	670	4625	675	2141	1028	1544	625	189	119	134	509	157	2910	1802	185	1699	1643	2120
hsa-miR-335-5p	141	37	1278	425	857	446	0	2652	197	23	121	11	24	295	737	525	0	335	1997	690	2612	195	851	733	1068	253	185	93	135	344	153	2545	1568	138	1192	1713	2039
hsa-miR-328-3p	140	36	1953	473	2761	633	0	7187	432	647	192	8	82	214	657	1550	4	394	2842	990	3646	548	1024	599	1512	573	163	150	136	447	182	3037	1780	259	1595	2041	2035
hsa-miR-1249	17	20	2737	145	1099	888	0	6100	702	768	312	13	76	161	1133	1710	0	833	2841	931	6189	648	1323	868	1613	760	122	168	43	1092	62	3043	1595	491	1888	1966	2021
hsa-miR-532-5p	214	66	1713	558	2162	542	0	2393	195	77	76	3	50	309	798	1719	2	381	2275	803	2843	574	3118	906	1848	853	179	123	142	462	100	2538	3006	159	708	1305	2002
hsa-miR-93-5p	92	75	5210	788	2881	2016	8	4813	1882	465	572	38	151	318	1986	2998	5	1976	3182	1811	4987	1014	6448	3236	5238	2357	502	495	149	3593	173	3118	3250	1538	1527	1419	1990
hsa-miR-374b-5p	200	112	735	340	2491	159	3	3011	77	57	55	4	71	522	697	1821	4	321	3199	397	5628	537	1930	1059	1673	1027	147	130	145	200	162	3342	2421	85	1339	1372	1956
hsa-miR-132-3p	233	88	3462	557	2213	701	0	7492	640	83	125	23	58	392	2000	1303	3	751	4356	1850	5184	450	2182	1671	5726	986	232	224	156	535	212	3467	2906	200	1351	2020	1950
hsa-miR-431-3p	166	72	4703	751	1553	3278	7	3404	1042	300	191	18	240	323	1130	660	2	654	2028	965	2482	220	1073	1206	2532	557	371	327	144	1439	157	2574	2211	613	992	1556	1869
hsa-miR-150-5p	269	100	989	389	1412	122	3	5369	136	30	91	2	35	318	606	863	0	195	1878	743	2705	284	779	602	716	213	112	59	145	127	214	2944	2097	45	860	1047	1843
hsa-miR-432-5p	209	122	6728	1075	2126	3667	8	5458	2050	449	952	98	186	400	1694	1324	2	1116	2515	1816	2945	473	2201	2457	4948	843	665	444	319	2190	259	3040	3002	1125	1704	1381	1819
hsa-miR-218-5p	138	65	1223	294	1183	361	0	2909	146	100	111	5	43	247	421	594	2	238	1551	291	2831	189	922	727	858	305	172	110	127	386	156	2082	1390	172	876	1293	1819
hsa-miR-197-3p	351	184	930	298	1374	103	8	3168	54	161	32	0	38	187	115	475	4	47	1495	179	2888	176	179	136	216	123	172	97	144	67	201	2380	1260	48	948	1405	1815
hsa-miR-425-5p	45	31	3793	947	3222	4420	4	6488	3749	1179	1957	92	173	147	2572	2265	3	824	2550	1283	4161	667	2192	2046	5712	2196	225	382	91	1908	146	2579	1994	760	1930	1159	1670
hsa-miR-582-3p	65	32	1861	458	2301	444	0	4211	153	34	6	0	26	149	841	387	0	291	2665	630	3328	155	780	677	1853	263	138	44	139	163	169	3116	1755	92	913	1369	1662
hsa-miR-29c-5p	158	59	907	863	2241	403	4	1135	177	70	108	9	103	527	1091	1232	2	486	3168	531	4011	377	1215	1631	3411	1284	298	316	184	163	188	3268	1648	66	1274	939	1588
hsa-miR-744-5p	294	77	1381	399	2219	636	0	7710	241	256	142	8	58	190	496	676	0	319	2464	710	2691	230	474	268	802	218	130	129	189	341	240	3005	1906	120	1196	938	1514
hsa-miR-421	98	95	3852	785	3497	1401	0	5391	1084	191	444	34	61	295	949	2605	7	615	2264	1611	2361	868	3427	1683	2977	1055	335	209	156	1126	197	2436	2622	455	1163	1222	1450
hsa-miR-301a-3p	68	41	4932	616	2362	1519	0	5023	1316	183	1069	32	65	183	1708	2597	0	895	2469	1705	3546	944	6583	2958	4162	1509	386	298	123	1643	113	2438	2132	619	1263	1103	1423
hsa-miR-24-3p	228	192	1897	421	1440	352	0	3915	132	70	91	4	82	541	651	1430	3	288	1724	534	3459	447	2927	1119	1518	819	149	85	151	442	195	1724	2028	176	818	1225	1396
hsa-miR-374a-3p	144	63	593	448	3460	92	0	3303	33	42	17	3	16	174	329	914	0	66	1407	233	2929	281	867	179	462	263	65	18	100	58	160	1798	2065	14	700	906	1302
hsa-miR-708-5p	60	31	2454	298	719	1881	7	2387	1137	313	615	35	135	229	1436	736	2	695	1876	1015	3068	238	2173	2383	2364	556	333	525	127	2555	64	1836	1415	958	1244	982	1295
hsa-miR-128-1-5p	58	36	1017	380	1159	650	0	3911	338	74	191	5	57	142	386	389	2	331	1922	608	1820	166	278	444	966	155	241	192	118	552	128	2158	1149	294	942	880	1277
hsa-miR-153-3p	167	57	969	110	1409	228	0	8072	102	61	47	5	24	154	194	296	0	51	1724	188	3460	92	176	228	196	52	51	31	86	187	129	1716	747	67	1020	1062	1257
hsa-miR-7-5p	1851	559	1260	962	215	749	179	593	472	162	367	56	843	1611	830	236	80	536	1056	485	1591	409	459	1424	1334	197	1455	1025	558	1809	501	1126	1397	707	369	829	1247
hsa-miR-23a-3p	67	54	663	95	690	177	2	4286	114	36	82	0	11	224	231	674	0	114	1571	195	3448	191	520	282	307	142	51	41	89	238	85	1665	1440	73	977	1110	1243
hsa-miR-130a-3p	65	23	1137	168	1125	462	2	5354	306	92	157	10	21	134	812	1200	0	231	1596	482	2747	405	1528	794	1164	396	112	103	69	562	122	2121	1275	255	1275	838	1197
hsa-miR-487b-3p	111	46	653	198	945	165	0	3453	52	25	41	0	14	117	270	235	0	83	1201	203	1857	86	271	175	400	131	52	23	77	81	106	1716	925	33	779	957	1172
hsa-miR-129-2-3p	180	59	457	235	1084	200	0	3034	33	44	16	2	10	158	215	408	0	63	1277	185	1763	130	289	138	414	157	26	17	75	47	89	1499	1340	15	1009	1105	1153
hsa-miR-19a-3p	95	99	407	517	2928	88	0	636	9	6	6	0	21	133	180	318	0	56	606	114	1377	77	817	152	200	215	56	25	56	48	103	971	1560	13	205	828	1128
hsa-miR-190a-5p	69	36	2124	498	1200	1436	15	1134	579	213	169	17	132	213	624	375	6	421	1118	534	1989	145	1298	890	1414	459	222	324	97	1041	76	1419	1682	411	349	759	1126
hsa-miR-379-5p	226	109	386	563	477	100	2	760	35	14	14	2	49	439	178	126	0	67	507	97	882	63	286	371	918	153	262	80	179	56	247	623	790	40	264	654	1116
hsa-miR-124-3p	445	290	8848	434	3434	1532	2	31870	623	1123	276	30	128	692	405	1578	0	209	2237	653	5952	437	2363	1067	1463	454	198	332	240	1524	183	2004	1738	542	1245	1000	1077
hsa-miR-199a-3p	227	27	425	117	614	279	0	3496	139	9	118	5	8	174	217	288	0	129	957	179	1186	90	366	270	352	93	72	31	32	234	105	1846	1272	84	500	695	1039
hsa-miR-199b-3p	227	27	425	117	614	279	0	3496	135	9	115	5	8	174	217	288	0	129	957	179	1186	90	366	270	352	93	72	31	32	234	105	1846	1272	84	500	695	1039
hsa-miR-323a-3p	94	22	458	80	388	60	0	1591	24	12	20	0	12	108	148	129	0	16	583	72	1227	23	169	55	139	84	35	21	56	23	63	910	567	10	425	1088	952
hsa-let-7d-3p	89	34	727	192	1153	255	3	1937	76	815	82	2	66	154	272	643	0	152	998	351	1113	213	420	205	494	253	90	72	69	127	89	1771	954	66	580	808	923
hsa-miR-584-5p	84	329	2122	596	4198	40	11	2481	126	83	38	2	59	84	136	1400	4	134	681	457	1267	454	1861	369	930	896	252	75	128	154	379	946	1602	72	383	580	896
hsa-miR-362-5p	54	33	1253	1188	2060	1263	13	632	766	847	451	83	441	633	1075	2001	6	747	2185	725	1872	659	2040	2149	4062	1840	421	1259	191	534	125	1388	1378	250	413	392	861
hsa-miR-1296-5p	74	121	2596	160	946	536	0	13556	205	194	79	5	57	294	480	657	0	176	2041	327	4561	196	641	293	781	326	88	100	90	635	108	1725	832	321	653	633	840
hsa-miR-324-3p	12	9	651	63	590	161	0	2132	72	70	15	0	25	152	347	792	0	155	1240	193	3023	258	679	280	606	350	57	34	37	205	35	1191	619	82	780	873	818
hsa-miR-152-3p	58	20	1330	300	677	488	3	1176	528	135	292	19	57	140	571	622	0	286	786	467	1092	202	2258	882	1238	348	183	189	58	804	59	842	954	398	397	484	817
hsa-miR-193b-3p	16	23	756	198	1023	304	0	2872	204	401	144	3	21	77	515	2409	0	243	1539	616	2455	924	1168	540	953	589	65	64	51	409	70	1580	1176	270	1039	775	794
hsa-miR-485-5p	194	41	2764	602	1417	1185	0	2927	680	179	195	11	37	110	696	535	5	368	1384	1088	970	196	819	795	2033	376	166	98	123	576	133	1597	1401	305	534	454	772
hsa-miR-330-3p	48	36	1404	295	987	836	5	1315	634	334	472	19	69	71	434	740	3	238	756	657	1101	235	980	872	1108	459	184	201	80	861	81	974	781	357	454	596	762
hsa-miR-203a	63	32	372	186	421	79	0	1729	68	5	28	0	2	100	236	113	0	135	610	290	1021	36	188	271	948	101	47	19	40	81	60	651	500	43	291	567	751
hsa-miR-652-3p	73	32	650	289	1248	346	0	1925	108	59	77	5	13	154	354	564	0	106	948	334	1458	183	1134	362	925	297	109	44	90	173	113	922	1179	68	445	764	733
hsa-miR-31-5p	104	33	492	143	781	60	0	2301	36	33	31	3	5	94	198	842	0	64	635	178	905	228	287	194	324	206	47	25	59	69	47	1148	587	23	392	548	732
hsa-miR-137	22	5	947	149	485	383	0	1182	176	32	78	2	29	60	538	227	0	196	920	269	1744	71	439	685	1036	159	113	65	35	258	49	1135	759	106	733	641	730
hsa-miR-500a-3p	57	13	1437	314	1335	937	0	1597	647	523	35	28	75	191	629	1923	0	578	1972	1032	1303	592	1964	1171	1781	620	265	307	79	1685	78	1357	1455	666	474	516	718
hsa-miR-497-5p	28	10	278	102	569	72	0	3075	56	39	36	0	5	36	143	760	0	61	753	177	1490	231	471	210	255	129	31	16	41	111	27	1164	910	40	842	534	693
hsa-miR-660-5p	57	18	763	290	634	299	2	1016	131	40	59	6	25	110	480	730	0	194	868	344	1369	271	1715	647	987	429	87	57	54	310	55	832	960	122	397	533	685
hsa-miR-15a-5p	35	33	562	50	793	138	0	2895	78	55	48	2	13	63	239	910	0	137	973	220	2226	277	857	454	441	264	59	39	36	307	63	1024	856	108	722	609	680
hsa-miR-1180-3p	46	19	747	234	382	573	0	1400	124	108	68	7	30	92	383	378	2	207	905	469	1053	146	636	648	1123	237	98	69	55	152	62	926	701	70	455	520	673
hsa-miR-375	149	78	679	330	592	106	2	1766	145	44	46	2	10	101	549	529	4	144	1116	513	1068	179	4614	540	1541	266	127	26	103	37	183	1170	571	21	373	489	669
hsa-miR-211-5p	12	86	592	98	1630	16	0	194	7	3	5	0	7	41	24	262	0	3	456	21	1669	92	13	16	13	16	33	0	5	27	67	888	162	13	651	406	658
hsa-miR-374a-5p	73	30	137	52	943	23	0	1073	10	8	8	0	9	99	71	176	0	37	553	57	1415	58	206	111	114	58	45	16	38	31	71	782	521	27	391	537	639
hsa-miR-485-3p	30	22	246	220	1172	88	0	1024	9	89	2	0	16	53	90	105	0	25	474	74	824	49	92	60	194	69	13	20	41	23	80	713	580	9	444	551	621
hsa-miR-183-5p	81	3	345	212	277	42	0	211	24	11	16	4	26	134	78	109	0	105	291	68	271	32	169	122	133	32	58	110	58	29	87	457	384	6	174	470	613
hsa-miR-654-3p	150	70	773	23	537	62	0	2453	50	29	42	0	13	60	37	128	2	13	462	53	915	40	178	58	72	44	24	42	43	136	50	634	342	53	244	488	612
hsa-miR-335-3p	54	20	304	153	683	65	0	1485	12	5	9	0	8	41	61	134	0	37	497	98	737	36	147	127	182	45	27	9	28	32	56	783	661	17	499	422	611
hsa-miR-3200-3p	53	6	931	263	1057	537	5	1572	149	91	67	2	34	63	426	719	0	146	1160	445	1682	246	844	601	2113	609	67	40	46	240	82	1041	1306	81	586	510	593
hsa-miR-129-1-3p	191	59	240	230	700	69	0	2014	24	29	13	0	8	69	137	251	0	38	625	131	731	88	175	82	213	93	17	13	57	21	65	606	479	4	331	417	582
hsa-miR-574-3p	32	73	644	63	762	64	3	1217	21	329	19	2	35	86	120	603	0	67	577	117	1214	211	510	201	320	384	50	50	45	63	47	644	642	21	378	554	577
hsa-miR-488-3p	5	11	200	81	393	36	0	2373	24	14	3	0	2	40	115	212	0	40	671	96	1401	82	199	129	177	59	46	13	31	30	43	883	494	17	747	457	559
hsa-miR-34a-5p	10	7	656	255	477	313	0	1235	125	6	93	2	11	97	474	323	2	343	834	285	1425	114	768	1168	1182	260	135	122	35	539	44	744	615	273	459	403	558
hsa-miR-935	73	10	411	84	339	77	0	2587	48	91	66	0	26	49	169	111	0	37	665	168	952	50	79	82	205	38	20	15	24	30	36	948	429	9	547	638	540
hsa-miR-7977	58	105	699	223	690	594	2	424	165	453	110	4	165	106	216	252	0	213	414	280	625	86	529	324	423	191	315	213	66	158	82	556	459	79	110	445	535
hsa-miR-127-5p	32	27	868	136	451	240	0	1419	57	22	14	4	19	73	255	278	0	118	630	189	1263	84	321	199	505	118	31	14	42	109	42	651	484	58	396	457	513
hsa-miR-361-3p	35	17	1462	238	865	797	5	1245	346	83	255	2	16	56	334	490	0	235	572	404	866	142	575	364	833	286	48	82	45	419	45	742	671	215	293	481	508
hsa-miR-99b-3p	28	23	1125	225	695	750	0	1220	420	198	251	11	57	112	516	893	0	380	949	506	1129	314	1233	678	1575	705	164	151	45	860	79	836	860	403	397	355	506
hsa-miR-495-3p	38	19	271	105	383	80	0	809	30	24	29	2	4	61	246	281	0	97	610	179	1068	89	361	288	370	104	83	18	44	67	53	825	586	17	523	436	501
hsa-miR-370-3p	52	7	1045	188	483	267	3	1490	125	116	51	0	26	55	334	191	2	121	526	281	572	78	355	302	779	170	57	53	43	192	56	640	377	134	265	252	476
hsa-miR-363-3p	63	18	495	60	523	84	0	1957	70	26	35	3	9	51	144	207	0	57	506	168	585	65	254	165	318	77	26	10	34	168	54	649	578	46	250	303	470
hsa-miR-133a-3p	47	23	485	118	523	178	0	1555	65	6	25	0	6	58	184	130	0	98	640	195	908	42	155	248	455	74	14	20	30	65	37	777	467	16	425	348	468
hsa-miR-1307-3p	54	18	1601	232	501	521	2	1594	284	122	54	6	36	120	490	343	5	109	605	310	920	114	656	428	1110	364	84	84	32	307	28	566	547	198	311	293	463
hsa-miR-106b-3p	42	29	503	129	691	116	0	1241	70	111	39	0	15	58	126	343	0	94	507	159	926	148	441	163	378	185	60	28	30	128	49	578	594	60	247	325	454
hsa-miR-30c-2-3p	57	22	265	175	582	54	0	1035	32	28	8	5	5	53	184	390	0	104	593	179	770	131	643	166	495	189	34	10	37	39	63	692	672	19	267	332	453
hsa-miR-454-3p	23	18	1093	191	546	430	2	738	335	134	206	12	44	105	366	742	0	269	664	420	896	262	1702	631	784	420	144	170	33	830	43	626	717	308	265	348	448
hsa-miR-760	21	7	1468	196	528	710	0	1459	530	318	260	14	35	56	630	545	0	263	818	523	956	203	803	766	1459	525	112	115	21	640	39	889	548	378	452	403	447
hsa-miR-423-5p	184	45	1467	520	1849	1265	16	1366	787	659	445	25	71	89	349	764	7	335	954	795	898	264	1238	549	1669	526	194	295	69	654	88	876	1065	247	267	312	444
hsa-miR-708-3p	35	17	735	219	675	281	0	1513	177	22	73	8	14	47	374	299	0	141	757	278	1182	127	650	458	896	208	46	45	25	240	49	707	619	118	451	310	443
hsa-miR-365a-3p	36	23	173	72	419	23	0	647	8	12	7	0	5	88	69	181	0	19	488	66	657	37	133	49	106	34	18	10	56	18	81	724	672	8	247	369	433
hsa-miR-365b-3p	36	23	173	72	419	23	0	647	8	12	7	0	5	88	69	181	0	19	488	66	657	37	133	49	106	34	18	10	56	18	81	724	672	8	247	369	433
hsa-miR-539-3p	49	15	373	133	439	85	0	1214	32	9	37	2	4	65	129	117	0	30	386	108	626	45	162	84	141	47	37	14	26	45	23	563	440	26	232	367	423
hsa-miR-873-3p	317	25	1045	807	2044	537	0	1552	193	42	98	21	16	65	176	351	0	198	757	601	340	119	231	212	730	106	63	41	92	103	107	857	421	71	246	368	421
hsa-miR-340-3p	30	14	956	191	1016	204	0	1506	95	25	74	3	16	71	337	647	0	218	781	395	966	225	963	509	958	357	37	29	23	183	26	789	827	64	407	288	419
hsa-miR-27a-3p	114	75	1054	57	1027	151	0	3639	67	51	32	3	16	166	90	159	0	43	735	107	2029	54	237	149	158	67	26	33	56	156	34	519	403	85	187	406	418
hsa-miR-887-3p	19	16	522	127	686	115	0	1202	98	99	39	0	23	73	179	307	0	44	479	189	829	121	415	193	324	176	24	17	20	202	27	627	476	112	250	310	418
hsa-miR-219a-5p	17	87	1508	198	2104	59	3	2457	54	42	30	0	29	44	179	821	0	83	586	210	1828	257	1232	523	617	564	40	31	27	154	83	712	763	82	475	328	413
hsa-miR-1301-3p	24	11	586	139	303	654	0	626	494	220	217	13	31	40	270	284	0	185	622	314	631	90	357	423	455	120	94	163	34	839	23	711	467	321	301	293	407
hsa-miR-210-3p	28	9	653	152	520	187	0	970	91	51	31	0	13	55	382	505	0	156	601	248	1142	171	1354	484	983	443	46	36	27	111	19	493	478	76	280	247	402
hsa-miR-142-5p	47	27	374	20	626	41	0	2758	35	104	21	2	8	61	56	319	0	19	736	118	1291	118	174	80	86	35	9	14	27	96	33	713	734	52	337	356	390
hsa-miR-155-5p	19	22	1025	133	275	481	3	799	404	103	199	11	31	147	607	758	0	210	660	336	860	263	715	796	952	284	112	210	31	1146	20	615	831	490	287	386	383
hsa-miR-125b-1-3p	114	92	844	64	935	92	0	2548	52	35	30	0	11	48	74	238	0	4	498	114	762	87	163	63	152	54	34	22	39	76	63	673	436	42	265	290	382
hsa-miR-487a-3p	27	19	140	50	213	17	0	423	13	6	0	0	5	49	131	94	0	20	352	80	641	29	115	47	132	45	15	0	18	8	19	419	366	3	218	431	379
hsa-miR-95-3p	20	7	178	74	199	44	0	513	10	6	8	2	5	53	145	82	0	35	356	61	583	30	168	127	197	41	27	13	30	31	31	545	300	13	272	253	373
hsa-miR-377-5p	28	12	696	243	865	140	0	1706	36	20	16	0	2	18	155	330	0	50	675	231	787	121	380	250	1452	285	20	22	40	35	40	624	1172	15	276	208	373
hsa-miR-382-5p	35	21	1041	246	296	236	0	1257	98	23	26	5	8	97	347	200	0	54	479	228	670	100	417	500	1213	214	72	30	34	66	39	381	493	30	218	230	368
hsa-miR-15b-5p	10	8	100	36	223	11	0	1021	15	12	6	0	5	74	112	446	0	37	499	131	920	137	251	105	205	107	16	4	33	27	32	624	573	5	383	265	364
hsa-miR-628-5p	16	19	543	134	257	251	0	1132	154	47	84	4	10	44	126	167	2	141	347	273	544	53	260	273	272	46	40	29	15	280	35	504	334	98	276	259	360
hsa-miR-873-5p	29	27	390	48	333	65	0	2172	29	8	8	0	6	44	68	90	0	13	424	64	750	23	65	28	75	21	16	6	34	25	33	547	230	5	321	341	358
hsa-miR-885-5p	70	16	271	27	480	43	0	1539	14	24	6	0	9	49	25	129	0	5	463	41	874	47	35	23	43	23	25	10	38	24	48	706	310	5	302	339	357
hsa-miR-671-3p	70	16	415	48	379	79	0	1774	24	46	15	2	5	44	60	135	2	46	453	89	455	33	74	21	140	31	13	22	22	62	30	565	299	21	212	218	346
hsa-miR-99a-3p	8	2	737	140	247	234	2	665	200	36	43	3	25	64	388	285	0	137	413	168	801	88	1087	504	907	297	86	78	20	278	24	414	419	116	209	197	336
hsa-let-7e-3p	6	5	93	8	183	22	0	318	2	11	2	0	3	29	40	120	0	15	259	46	366	39	99	36	55	43	9	3	12	11	22	398	201	9	189	245	323
hsa-miR-501-3p	48	14	195	356	378	154	0	1080	97	74	0	12	37	299	95	781	0	149	580	132	429	58	365	292	278	94	77	80	112	186	142	408	470	49	251	231	319
hsa-miR-17-5p	5	5	472	102	255	168	0	447	124	55	79	2	10	62	242	646	0	256	556	254	1039	237	1018	620	550	318	64	73	15	569	26	483	403	247	331	250	310
hsa-miR-376c-3p	4	2	126	27	255	28	0	910	13	18	6	2	2	14	12	82	0	0	279	14	701	28	86	16	23	14	9	0	3	17	19	354	145	3	254	286	297
hsa-miR-144-5p	31	3	223	67	161	46	0	629	94	34	43	0	3	28	69	81	0	197	234	94	227	39	162	170	309	55	16	114	7	61	13	319	368	33	97	163	297
hsa-miR-20a-5p	8	5	511	108	317	175	0	404	140	70	53	2	16	60	254	543	0	265	582	241	1033	172	1182	681	531	282	89	115	19	475	18	519	439	170	289	278	293
hsa-miR-212-3p	52	5	469	91	377	223	0	1491	265	36	156	3	6	41	202	150	0	62	474	194	550	43	118	131	460	73	25	29	15	185	20	422	227	65	195	348	287
hsa-miR-628-3p	21	26	323	71	313	197	0	832	211	20	74	8	13	35	128	189	0	88	280	225	368	50	185	229	224	36	68	48	29	124	60	397	309	25	200	199	284
hsa-miR-346	25	11	481	131	370	149	0	353	96	64	34	2	6	34	173	265	0	94	386	210	398	105	298	367	436	151	26	31	41	60	27	396	277	16	168	216	280
hsa-miR-5683	12	4	324	30	84	105	2	133	131	23	68	3	0	27	179	373	0	125	261	67	395	114	210	194	149	55	15	32	10	127	5	278	278	59	151	95	279
hsa-miR-136-5p	7	5	491	48	259	156	0	1617	102	8	42	2	8	16	194	305	0	89	447	120	873	97	279	271	343	126	17	15	10	116	28	473	315	54	413	167	275
hsa-miR-184	116	77	296	291	468	81	0	327	78	41	33	0	22	51	100	103	0	55	146	100	213	33	497	235	713	140	115	81	47	72	74	253	240	15	45	117	267
hsa-miR-223-3p	12	0	175	22	118	43	0	386	13	12	8	0	3	67	120	200	0	56	411	68	792	52	295	185	117	60	17	13	14	65	7	431	354	16	179	245	265
hsa-miR-28-5p	32	9	603	60	380	160	0	1041	180	25	118	3	12	78	212	347	0	105	478	189	664	131	642	376	493	168	31	35	25	179	34	485	408	96	186	221	262
hsa-miR-106b-5p	4	8	126	53	212	27	0	491	7	26	11	0	0	19	89	264	0	72	342	74	770	96	274	146	191	141	17	7	12	62	18	422	266	27	227	181	257
hsa-miR-409-5p	16	0	59	70	153	58	0	818	43	18	3	6	4	41	116	244	0	49	380	47	526	22	126	115	112	29	6	3	17	54	14	330	243	9	303	172	257
hsa-miR-664a-3p	17	5	158	101	363	53	0	671	9	10	15	0	0	36	93	142	0	72	346	110	474	47	306	119	222	74	7	2	15	23	15	394	283	16	243	291	255
hsa-miR-329-3p	13	10	111	39	368	27	0	555	6	2	2	0	2	27	20	51	0	4	216	18	389	11	31	11	34	0	9	0	7	8	16	305	180	0	182	176	248
hsa-miR-324-5p	12	12	267	90	204	144	0	508	42	13	20	3	6	36	199	221	0	99	376	154	676	67	260	377	442	143	32	13	13	93	22	395	256	33	259	190	242
hsa-miR-185-5p	29	16	250	79	185	67	0	382	32	20	20	0	8	44	119	226	2	73	296	146	416	64	302	227	366	120	36	45	29	150	35	279	349	53	131	146	242
hsa-miR-146b-3p	37	20	348	71	372	130	0	778	126	27	57	0	8	51	181	188	4	51	410	164	447	78	230	214	383	75	54	32	22	162	49	382	442	76	181	177	241
hsa-miR-582-5p	9	2	199	54	193	61	0	523	13	3	4	0	3	41	141	92	0	37	392	106	688	38	164	179	276	47	10	7	15	22	19	407	235	2	261	211	238
hsa-miR-551b-3p	5	0	335	34	164	22	0	1663	33	9	28	2	0	10	266	391	0	53	556	170	910	145	415	121	378	229	6	5	18	44	8	541	272	20	466	246	236
hsa-miR-1224-5p	79	26	849	190	419	421	6	1513	330	528	88	8	55	59	411	353	10	136	390	224	361	119	521	401	1200	294	125	78	42	194	59	407	298	145	234	134	234
hsa-miR-769-3p	4	10	387	62	116	163	0	429	78	16	19	2	4	28	285	135	0	63	295	114	554	51	414	381	654	192	52	28	18	175	8	293	238	70	199	130	233
hsa-miR-4485	30	9	174	46	155	129	0	351	44	144	26	0	9	38	139	87	0	77	183	115	290	24	69	90	179	52	37	26	22	43	19	230	147	13	83	195	232
hsa-let-7b-3p	17	25	207	51	517	17	0	495	18	188	16	0	8	55	33	129	0	20	240	34	407	48	26	18	35	38	16	31	3	12	15	298	211	8	179	198	226
hsa-miR-1290	594	4374	265	2012	156	64	3044	150	113	914	61	96	875	3754	915	1700	2796	403	368	417	477	970	559	275	673	391	4326	725	995	85	3041	131	400	190	68	129	224
hsa-miR-345-5p	53	31	261	81	379	36	0	695	8	13	0	0	5	31	39	71	0	6	233	45	242	17	61	38	60	21	13	10	14	20	31	228	183	13	69	180	216
hsa-miR-2682-5p	12	12	677	135	177	325	2	666	248	6	137	6	13	28	195	96	0	87	367	294	314	28	142	212	652	67	57	14	28	152	35	376	208	66	148	118	216
hsa-miR-124-5p	7	4	170	46	75	44	0	168	9	8	6	2	0	17	71	58	0	24	136	35	248	14	102	78	161	38	17	10	7	17	3	197	140	13	82	177	202
hsa-miR-330-5p	34	26	575	60	679	77	0	2597	32	25	8	0	6	37	51	355	0	28	354	98	555	141	285	107	250	128	5	10	11	69	34	303	295	21	172	142	201
hsa-miR-339-3p	6	10	530	62	200	198	0	970	212	65	94	0	9	30	180	278	0	40	255	174	324	85	254	195	298	97	24	18	11	203	6	300	236	115	156	123	201
hsa-miR-625-3p	13	25	332	65	982	6	0	412	6	6	5	0	5	34	25	142	0	12	192	92	341	57	136	29	120	49	22	0	12	29	25	310	280	17	125	234	200
hsa-miR-132-5p	51	4	230	100	340	39	0	1000	28	4	14	0	4	46	120	72	0	20	309	74	457	15	123	70	318	53	16	3	9	15	20	305	221	6	128	204	200
hsa-miR-3943	16	2	48	40	163	21	0	242	2	14	0	0	4	27	37	46	0	4	181	33	269	20	33	21	36	7	21	0	12	0	12	218	143	0	104	242	199
hsa-miR-7706	32	14	437	148	352	196	6	189	154	91	108	3	33	55	111	211	0	88	246	192	220	72	385	171	337	126	121	129	20	359	52	269	377	143	53	159	199
hsa-miR-542-3p	18	5	86	41	123	18	0	105	4	0	2	0	0	27	29	49	0	16	181	32	247	17	66	47	124	29	9	6	8	29	10	174	194	9	30	103	199
hsa-miR-7-1-3p	14	9	57	21	135	6	0	331	4	2	0	0	2	19	47	110	0	5	209	36	350	24	62	39	63	34	11	0	11	4	7	300	158	0	220	151	198
hsa-miR-154-5p	5	4	58	47	112	18	0	384	0	0	5	0	0	24	100	86	0	33	287	53	593	34	164	74	183	65	6	3	14	19	13	322	229	8	222	217	196
hsa-miR-425-3p	27	2	177	75	193	36	0	357	9	8	16	2	4	25	136	62	0	8	168	46	257	15	168	153	308	109	25	2	11	14	22	160	137	11	94	129	196
hsa-miR-130b-3p	18	7	324	69	330	81	0	618	112	10	75	0	2	20	115	419	2	52	278	159	375	132	474	216	348	164	49	23	20	172	24	356	253	77	161	125	194
hsa-miR-151b	38	45	501	66	624	31	0	1023	20	18	22	0	2	22	21	153	0	9	173	69	276	45	122	33	107	48	20	4	19	26	65	235	293	22	102	164	192
hsa-miR-320b	12	14	136	82	566	45	0	420	21	124	9	0	2	22	68	363	0	26	194	77	246	130	341	81	194	159	22	22	5	23	40	263	320	18	110	93	189
hsa-miR-212-5p	31	3	403	99	291	147	0	719	95	19	26	2	7	37	268	168	0	113	419	281	319	34	170	274	584	71	35	43	10	61	25	255	196	20	85	194	188
hsa-miR-369-3p	13	5	84	8	106	5	0	325	3	2	0	0	0	18	8	21	0	2	130	3	394	3	6	10	12	0	5	3	7	0	4	191	115	12	104	151	187
hsa-miR-323b-3p	50	16	161	24	171	11	0	245	3	5	0	0	7	27	2	4	0	0	51	3	199	2	6	5	8	0	8	3	4	4	8	84	54	7	41	122	185
hsa-miR-6842-3p	15	9	213	41	247	77	0	907	45	30	28	2	6	13	66	140	0	30	278	101	247	39	63	57	195	38	14	11	19	47	15	303	175	24	144	104	180
hsa-miR-767-5p	14	5	841	36	92	199	0	379	232	26	131	2	4	27	189	49	0	51	195	130	211	19	133	169	331	85	35	37	17	164	5	182	118	57	69	102	179
hsa-miR-383-5p	36	4	1059	229	243	234	0	748	198	33	56	9	22	28	308	272	0	81	390	243	340	86	510	399	1008	251	87	76	26	125	40	363	294	81	145	55	179
hsa-miR-1247-5p	15	12	463	89	139	92	0	408	48	57	41	0	36	19	128	71	0	60	304	141	361	23	91	204	276	23	24	43	11	52	30	306	267	25	104	52	177
hsa-miR-299-3p	15	4	179	37	162	35	0	636	10	8	3	0	2	21	104	140	0	13	233	42	377	44	164	81	215	81	20	0	10	31	11	286	218	7	182	153	175
hsa-miR-369-5p	36	13	112	19	183	18	0	532	4	0	4	0	3	30	14	27	0	8	111	12	279	5	19	5	21	4	5	4	16	6	15	209	179	2	106	138	174
hsa-miR-145-3p	55	9	142	10	178	51	0	1932	16	3	10	0	2	31	33	27	0	6	174	15	221	4	21	16	21	5	7	0	18	13	18	215	189	7	91	129	171
hsa-miR-203b-3p	3	0	70	34	104	11	0	260	28	3	2	0	0	10	49	29	0	36	141	64	199	0	33	61	197	21	2	6	10	48	6	129	98	15	96	76	169
hsa-miR-376a-5p	18	4	267	53	165	55	0	1304	36	8	24	3	0	36	138	114	0	27	257	53	456	42	123	100	185	62	10	5	2	8	2	272	141	11	230	115	163
hsa-miR-1298-3p	15	5	141	59	192	44	0	328	13	6	0	0	6	29	111	37	0	17	345	54	441	16	87	65	216	33	7	4	12	11	7	345	204	9	185	160	162
hsa-miR-148a-5p	2	0	63	16	96	7	0	345	5	5	0	0	2	14	64	89	0	12	155	40	134	25	63	27	130	17	4	0	3	3	3	207	124	0	95	58	162
hsa-miR-26b-3p	15	5	96	13	215	13	0	465	15	8	2	0	5	17	23	149	0	13	171	18	278	54	120	27	44	27	9	2	6	14	17	202	185	4	137	138	160
hsa-let-7a-3p	6	5	103	18	243	12	0	441	3	3	0	0	4	19	21	79	0	10	184	23	341	33	41	19	35	12	18	2	8	6	11	261	196	11	131	137	159
hsa-miR-664a-5p	4	0	441	53	191	158	0	373	157	17	122	7	10	37	138	266	0	96	239	162	300	78	511	216	362	97	39	28	12	189	10	241	243	55	104	129	156
hsa-miR-34c-5p	16	14	925	209	1054	271	2	1411	298	294	196	11	6	14	142	1513	0	150	307	303	571	526	31377	470	706	561	38	48	16	1001	37	432	623	389	251	173	153
hsa-miR-22-5p	4	0	66	61	161	11	0	278	4	2	0	0	2	10	51	71	0	17	174	35	363	35	90	64	121	35	0	2	0	10	14	247	170	0	124	133	152
hsa-miR-377-3p	3	0	77	30	77	12	0	331	6	3	0	0	2	9	66	112	0	19	283	46	519	28	115	67	102	53	0	7	6	16	11	278	159	0	176	148	150
hsa-miR-455-5p	9	0	61	31	67	25	2	185	4	30	4	0	9	50	55	219	6	10	169	27	198	86	448	94	112	185	46	32	12	21	9	171	208	6	64	104	149
hsa-miR-543	6	4	112	41	94	22	0	208	2	2	6	0	0	12	77	57	0	26	176	63	275	13	77	73	134	49	20	5	11	20	14	262	142	3	95	114	144
hsa-miR-770-5p	11	2	294	54	149	223	0	165	48	17	22	0	12	8	57	31	0	18	128	65	142	7	60	68	100	21	21	17	6	51	8	175	123	26	40	94	143
hsa-miR-139-3p	96	49	172	147	85	150	5	126	57	11	16	0	20	29	74	29	3	57	156	90	98	11	43	180	198	28	111	52	47	74	47	158	114	43	64	85	142
hsa-miR-625-5p	3	2	156	45	339	23	0	354	14	14	0	0	0	11	83	341	0	31	206	133	395	103	498	109	286	191	14	4	15	27	5	316	263	3	162	121	138
hsa-miR-758-3p	15	0	241	23	169	101	0	494	26	7	15	2	5	13	42	43	0	18	132	42	226	16	67	45	92	22	10	0	5	26	8	183	156	16	102	118	136
hsa-miR-221-5p	11	0	338	48	184	250	0	856	297	79	26	10	9	13	106	167	0	115	269	164	241	19	118	198	222	51	17	47	8	169	23	263	181	64	171	94	136
hsa-miR-490-3p	0	9	323	59	143	168	0	382	63	2	44	0	9	7	111	91	0	56	269	118	290	17	92	149	224	41	14	12	11	106	14	240	146	33	157	69	136
hsa-miR-140-5p	18	13	93	30	107	17	0	224	7	2	0	2	2	26	37	41	0	12	144	19	319	26	92	35	87	27	13	3	4	12	10	157	103	6	69	120	133
hsa-miR-138-1-3p	18	3	385	56	257	102	0	543	93	12	48	0	3	4	78	33	0	25	178	104	198	10	46	86	174	36	13	14	13	28	15	222	71	22	88	98	130
hsa-miR-27b-5p	19	13	463	102	552	68	0	921	68	26	18	2	0	27	99	337	0	42	242	200	262	117	489	137	338	136	16	6	17	84	27	270	319	30	134	113	129
hsa-miR-589-5p	4	0	463	54	199	127	0	579	78	15	5	2	2	19	125	89	0	74	258	184	219	50	244	217	415	65	11	10	7	108	3	239	118	55	67	126	128
hsa-miR-194-5p	0	0	57	15	128	5	0	414	3	8	2	0	3	20	35	134	0	7	142	25	226	48	56	22	41	40	0	0	0	7	6	201	130	3	112	96	128
hsa-miR-101-5p	0	0	53	10	127	18	0	1363	9	7	9	0	0	5	18	90	0	0	191	10	435	40	47	16	28	19	0	2	2	7	2	176	80	3	185	80	128
hsa-miR-766-3p	12	5	99	24	140	46	0	757	19	70	15	0	4	40	68	77	0	15	220	54	293	21	41	36	92	32	9	9	11	11	9	261	124	18	119	112	124
hsa-miR-424-5p	6	0	64	6	63	15	0	153	4	2	6	0	0	15	46	63	0	22	158	32	369	21	68	62	51	25	2	2	7	16	14	139	171	15	66	57	120
hsa-miR-142-3p	2	5	106	9	126	26	0	287	17	15	7	0	4	33	131	172	0	31	282	48	628	49	273	198	134	66	7	0	11	66	5	224	388	52	98	66	119
hsa-miR-592	6	0	135	27	104	26	0	337	16	11	0	0	0	14	37	21	0	7	118	26	197	8	54	53	92	7	10	0	14	7	6	156	116	0	44	112	118
hsa-miR-3615	0	6	651	54	583	76	0	394	104	61	34	2	7	17	55	318	0	33	244	214	242	123	242	149	230	111	15	18	13	75	12	224	369	24	100	83	118
hsa-miR-199a-5p	13	0	70	47	94	83	0	313	36	0	20	0	0	18	85	57	0	36	152	34	178	15	99	82	133	33	9	12	7	72	9	229	156	17	65	58	114
hsa-miR-382-3p	17	10	78	41	84	2	0	154	0	2	0	0	0	13	33	10	0	4	74	7	152	3	24	7	26	9	10	4	4	2	15	80	71	0	46	140	112
hsa-miR-376a-3p	2	2	35	2	37	4	0	132	2	4	2	0	2	8	4	17	0	0	95	4	221	3	15	2	2	10	4	0	0	4	6	93	67	5	81	58	111
hsa-miR-214-3p	7	0	57	3	26	58	0	213	56	6	36	0	0	24	71	66	0	33	109	43	164	21	78	105	81	29	4	5	6	85	11	224	131	13	56	60	110
hsa-miR-491-5p	3	0	125	26	72	42	0	216	35	18	13	0	10	32	56	44	0	12	90	28	168	14	68	65	104	17	12	11	6	27	7	118	58	9	79	65	106
hsa-miR-378i	17	0	79	33	58	8	0	157	0	5	2	0	2	14	94	91	0	27	115	27	191	34	194	83	116	46	2	7	8	8	5	139	165	5	61	55	106
hsa-miR-744-3p	6	0	64	8	98	4	0	342	4	0	7	0	0	12	7	21	0	0	83	8	226	17	19	4	10	9	7	0	2	6	7	175	84	2	90	95	104
hsa-miR-301b	0	0	329	23	123	82	0	421	142	15	66	2	0	15	116	187	0	48	216	107	248	70	374	268	280	90	23	8	11	127	9	194	103	34	105	79	100
hsa-miR-548k	9	2	87	15	162	4	0	155	0	2	0	0	0	14	31	87	0	10	126	51	121	27	103	37	66	42	10	0	5	6	10	162	155	5	34	71	99
hsa-miR-4787-3p	8	0	239	42	151	190	0	300	135	187	46	4	17	16	95	145	0	65	169	144	165	60	241	122	225	112	15	31	8	199	2	183	144	117	45	108	95
hsa-miR-326	8	7	112	21	223	35	0	532	0	25	0	0	2	11	11	44	0	3	111	12	329	12	37	28	47	17	7	9	8	11	23	136	75	10	56	68	95
hsa-miR-1179	10	2	113	51	75	29	0	173	15	0	7	2	4	19	65	27	0	25	126	56	155	9	72	71	115	21	5	2	7	13	9	149	124	8	51	68	95
hsa-miR-93-3p	5	0	96	32	73	29	0	172	19	2	10	2	4	15	39	93	0	27	84	98	82	36	125	67	77	32	8	9	4	18	7	131	106	7	28	44	95
hsa-miR-21-3p	13	9	300	7	342	48	0	1526	21	27	4	0	0	61	65	112	0	11	251	28	660	28	110	51	67	33	11	4	10	41	6	107	113	28	45	102	89
hsa-miR-1224-3p	11	9	43	19	33	12	0	284	4	28	3	0	3	4	29	15	0	6	79	24	145	13	7	11	38	11	11	4	6	4	2	80	35	0	63	39	88
hsa-miR-1271-5p	21	27	20	74	245	3	0	904	4	13	3	0	5	33	10	168	0	7	206	9	130	11	28	18	13	16	11	0	12	13	43	110	69	0	112	63	87
hsa-miR-299-5p	11	0	34	11	70	2	0	161	0	0	2	0	0	3	10	26	0	0	82	6	187	6	13	4	10	9	0	0	0	6	10	102	78	2	83	92	86
hsa-miR-195-3p	18	2	143	25	107	68	0	281	61	12	36	0	0	10	32	107	0	22	176	80	120	24	118	54	106	27	8	4	8	84	7	192	146	45	47	57	86
hsa-miR-4677-3p	5	2	102	40	189	4	0	241	2	0	2	0	0	15	23	50	0	4	93	21	178	24	68	29	65	24	4	0	8	11	10	123	180	3	50	85	85
hsa-miR-2467-5p	28	22	128	16	115	13	0	233	4	0	0	0	3	19	4	11	0	2	64	6	99	8	11	2	5	0	3	0	2	5	4	93	68	3	16	58	85
hsa-miR-629-5p	5	0	13	10	32	5	0	29	0	0	0	0	0	23	9	2	0	6	47	4	36	5	54	26	28	13	12	2	4	4	7	74	60	6	12	43	85
hsa-miR-656-3p	11	8	69	0	56	6	0	272	3	2	2	0	0	11	0	0	0	0	41	3	103	0	2	0	2	0	0	2	8	4	11	61	22	0	38	92	83
hsa-miR-6511b-3p	13	12	112	21	79	40	0	199	32	11	13	3	0	4	30	37	0	11	83	39	117	21	39	53	93	19	3	4	0	12	9	124	84	10	41	48	82
hsa-miR-342-5p	8	0	193	20	100	161	0	257	97	41	67	0	6	17	87	136	0	59	160	103	172	36	66	133	199	48	4	19	2	113	15	147	146	78	61	53	79
hsa-miR-4446-3p	14	8	198	48	56	112	2	287	147	22	63	4	2	4	51	57	0	37	100	106	112	12	107	77	195	41	34	23	9	82	13	118	85	34	85	24	79
hsa-miR-1468-5p	2	6	112	20	102	13	0	370	22	4	4	0	2	8	50	89	0	14	189	93	110	25	47	37	97	25	7	5	11	9	19	172	145	0	59	36	77
hsa-miR-493-5p	4	0	21	7	27	3	0	94	0	0	0	0	0	18	20	16	0	0	56	9	112	10	29	12	49	13	4	0	9	4	3	99	73	0	36	43	76
hsa-miR-412-5p	4	5	60	57	15	6	0	212	5	0	6	2	2	14	6	7	0	21	61	10	18	4	28	13	33	6	8	20	17	4	13	21	28	0	29	104	75
hsa-let-7f-2-3p	4	4	37	10	103	3	0	228	0	3	0	0	0	9	13	39	0	0	80	10	160	11	18	10	14	14	4	0	5	12	12	131	92	2	53	69	73
hsa-miR-98-3p	7	4	59	8	102	7	0	166	5	2	12	0	0	16	8	19	0	2	59	7	121	6	4	0	4	3	8	4	5	11	16	116	77	2	49	85	72
hsa-miR-411-3p	6	5	42	6	60	2	0	187	0	0	3	0	0	0	5	6	0	0	38	4	107	2	5	0	2	0	0	0	5	0	8	67	23	0	30	72	72
hsa-miR-891a-5p	22	0	56	21	39	21	0	91	11	4	0	0	4	6	13	43	0	8	90	34	49	18	44	19	59	12	7	4	5	9	11	119	110	5	35	68	72
hsa-miR-455-3p	0	3	18	2	33	2	0	97	8	4	4	0	0	7	21	89	0	3	99	15	104	33	75	14	19	44	0	3	9	2	3	117	130	2	62	38	72
hsa-miR-668-3p	10	0	124	16	58	44	0	252	14	4	9	0	0	7	40	29	0	17	93	33	89	4	45	34	84	9	4	5	2	23	2	147	94	9	41	45	70
hsa-miR-103a-2-5p	6	3	40	33	45	43	0	43	17	4	10	0	10	15	44	25	0	38	59	23	119	8	51	63	43	17	18	20	0	36	0	93	53	25	31	55	69
hsa-miR-337-5p	0	0	8	5	23	0	0	86	0	2	0	0	0	4	2	11	0	0	50	5	128	3	5	7	4	3	0	0	0	5	6	82	23	0	57	79	66
hsa-miR-1260a	10	25	466	24	136	135	0	274	138	226	95	5	4	4	792	827	0	65	454	266	972	278	415	276	780	470	21	51	5	377	12	211	179	164	225	61	66
hsa-miR-505-3p	0	0	67	6	81	9	0	145	2	4	2	0	2	4	20	111	0	15	99	23	144	20	81	49	66	36	3	2	0	31	10	92	90	5	43	54	66
hsa-miR-100-3p	2	3	72	32	191	7	0	300	5	2	4	0	0	8	43	173	0	15	117	46	178	51	189	69	195	76	4	2	8	18	5	132	140	6	57	40	65
hsa-miR-29b-2-5p	0	0	156	20	31	65	0	150	31	8	21	0	6	4	74	71	0	21	92	56	135	28	77	113	174	24	2	6	0	85	0	66	74	39	38	22	64
hsa-miR-5010-3p	16	5	98	67	195	61	0	213	7	3	4	0	0	17	16	37	0	7	81	45	114	10	58	48	174	24	4	0	10	6	21	132	96	0	57	63	63
hsa-miR-887-5p	22	2	83	24	124	19	0	132	7	2	0	0	2	4	19	35	0	8	67	30	76	4	42	10	64	9	4	5	3	16	6	115	92	5	22	47	63
hsa-miR-758-5p	11	0	106	20	67	31	0	178	44	2	26	0	0	0	56	70	0	21	86	50	150	26	86	46	91	37	2	10	6	34	5	109	85	11	54	42	63
hsa-miR-3620-3p	14	6	42	34	112	27	0	133	6	26	10	0	11	10	16	34	0	35	78	33	69	13	32	52	96	19	11	3	7	0	6	59	70	0	34	75	62
hsa-miR-187-3p	0	2	98	25	60	76	0	200	33	9	28	0	4	4	32	58	0	35	124	37	152	17	69	66	164	48	3	5	0	56	3	90	86	21	61	32	62
hsa-miR-448	7	4	68	3	70	24	0	137	4	6	3	0	0	16	2	2	0	2	46	6	75	4	5	4	2	0	0	6	3	8	8	76	38	4	27	73	61
hsa-miR-106a-5p	0	0	48	5	15	12	0	68	16	7	6	0	3	9	45	56	0	34	90	30	127	24	66	68	47	22	9	5	5	87	0	74	59	26	36	22	61
hsa-miR-1185-5p	9	0	31	16	84	8	0	259	2	0	0	0	0	2	26	34	0	13	93	23	166	9	32	18	72	6	5	0	7	3	7	148	75	0	86	54	60
hsa-miR-374b-3p	5	0	29	15	82	2	0	179	0	0	0	0	0	4	23	72	0	8	73	20	110	22	33	17	30	19	8	0	2	6	2	109	72	0	44	52	59
hsa-miR-487a-5p	14	4	54	22	55	8	0	85	5	4	0	0	0	9	17	13	0	12	79	11	80	3	30	24	50	18	0	5	10	0	6	73	79	0	24	40	59
hsa-miR-671-5p	2	0	63	13	26	42	0	121	15	7	8	0	0	7	16	6	0	3	69	14	128	2	24	20	42	6	3	3	4	39	2	106	67	14	46	63	58
hsa-miR-4707-3p	2	0	2	0	91	12	0	205	55	15	22	0	5	18	13	20	0	2	53	52	74	6	91	28	62	24	9	8	2	143	2	106	115	49	17	36	58
hsa-miR-2110	2	4	112	27	36	83	0	78	44	25	32	0	6	15	43	44	0	25	88	61	101	11	124	75	113	33	17	9	6	62	9	85	81	24	34	34	58
hsa-miR-380-3p	8	3	35	0	30	11	0	223	2	0	0	0	0	4	0	0	0	0	37	0	116	0	3	3	4	0	3	0	0	4	6	77	21	0	46	58	57
hsa-miR-18a-3p	0	2	141	18	100	16	0	162	0	15	9	0	2	8	63	240	0	20	97	52	143	86	321	103	197	150	4	4	0	40	0	86	149	18	61	56	56
hsa-miR-30d-3p	4	0	93	15	92	18	0	401	10	0	5	0	0	4	26	50	0	16	80	32	129	23	49	19	96	25	5	0	3	8	14	125	83	0	61	28	56
hsa-miR-532-3p	15	2	36	17	108	20	0	140	3	8	0	0	2	11	8	35	0	0	69	14	95	4	14	10	15	10	4	0	4	2	5	94	84	0	25	27	56
hsa-miR-153-5p	2	0	148	23	41	55	0	110	39	3	27	0	0	8	49	50	0	27	101	55	131	18	59	87	76	14	7	13	3	36	5	117	67	17	57	16	56
hsa-miR-1260b	5	17	429	17	103	135	0	228	140	228	96	5	2	2	827	858	0	61	440	274	1006	299	404	287	829	489	19	49	3	393	4	200	147	180	218	52	55
hsa-let-7f-1-3p	5	3	25	3	102	0	0	99	0	0	0	0	3	0	8	19	0	2	31	8	70	3	8	4	5	0	5	0	6	2	2	73	66	0	30	39	55
hsa-miR-135b-5p	0	0	36	5	24	7	0	56	12	38	10	0	0	41	60	1353	0	21	86	11	105	479	1148	141	188	584	23	12	0	11	3	54	155	9	25	35	53
hsa-miR-148b-5p	0	4	256	33	143	150	0	354	143	35	46	3	3	12	112	196	0	69	173	98	172	69	191	158	297	66	6	19	2	262	5	145	91	102	86	47	52
hsa-miR-4301	17	14	165	2	311	12	0	346	11	20	10	0	2	5	17	41	0	0	42	10	127	13	13	10	12	8	7	0	0	5	10	64	48	0	30	41	52
hsa-miR-877-5p	31	0	227	86	291	215	0	391	129	145	61	2	11	14	95	107	0	31	145	137	110	23	95	93	264	54	19	21	0	40	18	92	63	27	63	27	52
hsa-miR-144-3p	0	3	57	3	17	4	0	328	5	67	7	0	3	10	2	0	0	0	18	2	71	0	7	7	9	0	2	2	3	3	0	26	32	3	6	24	52
hsa-miR-6511a-3p	12	5	55	10	75	19	0	127	0	0	18	0	0	4	22	25	0	15	50	31	63	10	35	20	53	13	7	0	3	3	6	77	43	3	42	19	52
hsa-miR-20b-5p	0	0	89	15	36	37	0	79	45	14	18	0	0	7	47	38	0	56	90	25	181	7	106	109	96	36	10	19	6	120	2	96	82	38	47	52	51
hsa-miR-1273h-3p	0	2	67	20	71	13	0	124	11	7	3	0	0	0	7	27	0	0	91	16	67	10	6	15	54	9	6	0	3	5	0	88	60	6	27	37	51
hsa-miR-3912-3p	0	2	56	6	52	9	0	128	8	2	3	0	2	8	24	29	0	0	68	9	112	13	42	19	39	12	0	0	0	5	2	55	41	3	45	44	50
hsa-miR-3938	7	3	10	12	37	2	0	22	0	0	0	0	0	0	4	5	0	2	38	9	19	0	10	7	21	4	3	0	5	0	2	71	35	4	6	36	47
hsa-miR-215-5p	8	2	18	12	63	8	0	84	0	4	0	0	2	19	10	31	0	3	32	9	35	2	40	10	17	14	0	0	4	2	2	76	92	0	15	39	46
hsa-miR-1	64	29	5	14	9	0	0	54	0	0	0	0	0	52	21	7	0	9	39	16	39	3	10	29	23	5	5	3	12	4	6	30	24	2	21	17	46
hsa-miR-3117-3p	4	0	44	26	168	22	0	82	6	2	6	0	0	0	37	67	0	15	51	17	40	9	81	68	114	28	2	2	4	0	0	86	70	0	48	40	44
hsa-miR-4454	7	6	55	8	97	91	0	42	38	134	20	0	10	9	95	43	0	26	37	17	58	19	63	19	39	4	11	2	2	30	4	38	15	27	13	27	44
hsa-miR-499a-5p	2	3	33	10	48	0	0	85	0	5	0	0	0	7	6	13	0	0	33	5	113	11	18	5	14	6	0	0	7	0	6	69	43	4	24	34	43
hsa-miR-541-3p	6	5	46	36	98	10	0	111	2	2	0	0	0	3	12	4	0	6	53	16	21	0	27	15	41	7	11	2	8	5	7	62	66	0	7	32	43
hsa-miR-134-3p	2	2	34	3	19	0	0	112	2	3	0	0	0	11	6	12	0	2	40	5	89	2	14	8	22	8	0	2	4	7	0	39	46	0	36	21	43
hsa-miR-940	0	0	107	9	62	55	0	241	32	53	10	0	10	0	33	24	0	14	74	13	170	5	24	29	40	7	2	2	0	37	5	45	25	23	20	55	42
hsa-miR-561-5p	3	0	5	2	20	0	0	61	0	0	0	0	0	0	10	9	0	0	38	0	44	0	15	2	10	3	0	0	5	2	2	49	23	0	27	14	42
hsa-miR-29a-5p	6	2	70	17	55	33	0	88	19	4	16	0	6	9	64	71	0	27	100	31	163	16	76	96	103	37	7	13	3	30	10	124	59	15	52	53	41
hsa-miR-379-3p	10	2	12	3	46	4	0	134	0	0	2	0	0	9	6	0	0	0	29	0	70	0	2	0	3	0	2	2	3	2	4	43	32	0	28	52	41
hsa-miR-590-3p	9	2	20	7	95	0	0	93	0	0	0	0	0	2	4	29	0	2	54	13	120	5	23	9	9	12	0	0	3	0	17	66	79	2	14	38	41
hsa-miR-26a-1-3p	6	0	7	13	49	0	0	30	0	0	0	0	0	5	7	8	0	2	32	4	37	2	24	0	10	4	0	0	5	0	6	19	41	0	11	29	41
hsa-miR-655-3p	2	2	7	14	89	0	0	87	2	4	0	0	0	7	9	8	0	0	57	2	127	6	10	9	14	2	0	3	2	2	3	62	47	0	34	47	40
hsa-miR-3613-5p	4	7	34	11	99	0	0	105	2	0	0	0	0	9	6	15	0	2	63	12	158	10	22	7	10	7	3	0	4	0	4	74	104	0	27	27	40
hsa-miR-6741-3p	5	2	18	6	45	0	0	40	2	6	0	0	2	0	9	9	0	7	33	17	32	4	13	10	20	11	0	0	0	2	0	47	31	0	2	14	40
hsa-miR-339-5p	5	0	58	6	63	8	0	114	5	4	3	0	2	8	24	31	0	3	51	21	101	15	44	37	31	19	0	4	3	10	0	74	62	12	37	33	39
hsa-miR-130b-5p	0	2	53	7	76	2	0	164	0	2	2	0	0	8	7	31	0	0	80	5	78	6	5	7	9	9	0	0	8	3	4	109	59	0	38	34	38
hsa-miR-34b-5p	0	3	216	33	134	42	0	182	54	52	22	0	0	5	32	283	0	30	64	65	95	70	4968	221	168	156	9	3	0	130	6	59	109	32	32	29	36
hsa-miR-4461	9	2	286	47	48	105	0	61	142	30	38	0	6	11	60	70	0	38	102	62	147	27	89	69	224	34	27	23	0	123	6	79	77	76	43	27	36
hsa-miR-641	2	4	132	24	67	59	0	200	42	11	28	0	2	7	32	69	0	24	84	56	98	17	162	35	74	38	2	11	4	81	0	69	52	34	38	39	35
hsa-miR-502-3p	3	9	31	10	35	14	0	116	6	0	0	0	0	10	11	39	0	9	61	3	95	13	46	11	28	5	3	2	0	23	0	51	29	16	25	38	35
hsa-miR-494-3p	0	0	57	5	27	8	0	61	0	0	0	0	0	0	50	27	0	7	48	21	118	6	40	34	49	19	5	0	0	6	0	54	33	0	42	31	35
hsa-miR-30c-1-3p	18	6	31	12	83	2	0	197	2	9	0	0	0	9	9	37	0	4	52	24	40	8	42	7	33	6	0	0	6	3	6	67	73	0	35	30	35
hsa-miR-378a-5p	0	0	5	0	12	3	0	60	0	7	0	0	0	13	13	26	0	3	68	4	76	14	13	3	13	14	5	0	2	2	2	39	43	3	30	26	35
hsa-miR-16-2-3p	3	0	17	2	21	0	0	71	0	4	2	0	0	2	4	11	0	0	27	0	36	2	14	5	7	4	0	0	2	7	2	35	29	2	18	26	35
hsa-miR-659-5p	0	0	52	10	36	6	0	115	3	0	0	0	0	0	11	20	0	4	45	8	65	8	24	22	42	14	3	0	0	5	4	62	45	5	33	37	33
hsa-miR-504-5p	135	19	185	33	150	166	0	358	13	24	3	0	12	14	11	0	0	16	37	15	92	0	0	10	17	3	5	2	2	6	9	34	29	2	3	35	33
hsa-miR-1229-3p	4	3	83	2	17	42	0	182	13	16	5	0	0	4	26	26	0	13	37	26	42	10	19	26	59	10	6	4	4	19	0	76	23	13	15	21	33
hsa-miR-3065-5p	2	2	101	6	20	54	0	55	33	18	34	2	0	9	62	42	0	19	77	25	128	18	181	125	98	43	20	15	4	113	3	60	68	42	18	38	32
hsa-miR-128-2-5p	3	0	77	43	59	83	0	81	54	21	34	0	4	4	22	19	0	22	35	35	23	4	12	21	63	8	12	19	3	37	10	38	28	10	10	8	32
hsa-miR-370-5p	2	2	60	7	43	31	0	69	12	0	11	0	0	0	10	17	0	15	32	10	42	3	19	22	45	5	2	2	7	6	4	42	29	11	17	21	31
hsa-miR-34c-3p	0	0	100	11	59	3	0	218	3	11	0	0	2	11	9	106	0	4	53	47	48	24	221	29	40	29	2	2	9	10	4	80	97	6	17	36	30
hsa-miR-1304-3p	6	0	19	2	97	0	0	84	0	0	0	0	2	14	2	21	0	0	49	3	67	4	14	0	7	0	0	0	4	0	2	57	38	2	17	18	30
hsa-miR-548d-5p	0	3	15	2	50	2	0	57	0	0	2	0	0	3	5	17	0	0	15	2	30	4	40	2	5	6	0	0	0	0	2	44	33	0	4	16	30
hsa-miR-1226-3p	4	4	83	23	115	23	0	132	5	42	8	0	2	0	20	28	0	4	36	36	53	17	67	42	102	40	2	2	0	11	8	66	56	6	25	15	30
hsa-miR-548ay-5p	2	0	20	7	42	2	0	70	0	2	2	0	0	4	12	24	0	4	37	7	48	6	41	15	15	3	0	0	3	0	2	40	44	0	15	14	30
hsa-miR-516a-5p	0	0	51	29	36	37	0	53	14	4	13	0	0	17	17	11	0	21	46	35	58	0	29	29	62	7	8	5	4	12	2	74	28	7	20	27	29
hsa-miR-4529-3p	0	0	9	9	24	2	0	25	0	2	2	0	2	4	6	3	0	2	16	0	32	0	4	0	5	0	0	0	0	0	4	42	11	6	12	23	29
hsa-miR-3065-3p	0	0	121	10	20	66	0	60	62	16	14	0	4	5	59	48	0	8	35	17	90	11	121	67	94	39	13	10	3	67	2	28	25	39	13	32	28
hsa-miR-500a-5p	0	0	18	0	12	27	0	26	7	22	8	0	0	6	20	76	0	16	45	16	83	23	95	53	36	19	6	13	2	76	6	42	43	32	24	27	28
hsa-miR-199b-5p	0	0	22	12	19	24	0	97	11	2	15	0	0	3	17	14	0	12	45	9	44	8	24	39	29	9	0	0	2	27	0	50	41	9	11	22	28
hsa-miR-5680	2	0	24	5	17	19	0	42	8	0	0	0	0	2	12	0	0	5	23	21	11	0	5	13	42	7	3	0	2	0	5	26	12	0	9	22	28
hsa-miR-331-5p	0	0	29	9	38	2	0	151	5	3	0	0	0	7	3	32	0	0	21	12	56	10	11	5	28	2	7	0	2	4	8	52	28	0	15	10	28
hsa-miR-548ba	0	3	13	5	7	0	0	27	0	0	0	0	0	8	11	49	0	2	58	13	38	5	106	19	56	49	2	0	4	5	6	48	64	2	13	12	27
hsa-miR-152-5p	0	0	47	8	19	22	0	53	9	3	0	0	0	11	26	22	0	10	39	17	38	5	59	31	55	10	5	7	0	11	0	37	56	6	15	5	27
hsa-miR-32-5p	4	3	35	0	51	0	0	107	0	0	0	0	0	2	0	8	0	2	21	0	85	0	0	0	0	2	2	0	0	0	0	20	15	2	17	20	26
hsa-miR-1250-5p	0	3	7	6	27	2	0	29	0	0	0	0	0	0	0	33	0	3	23	0	57	16	31	0	8	35	4	0	0	3	2	27	35	0	25	19	26
hsa-miR-454-5p	6	0	32	0	61	4	0	81	0	0	2	0	0	8	4	16	0	2	15	14	26	0	18	7	9	2	2	0	2	0	6	32	30	0	12	16	26
hsa-miR-549a	2	0	0	0	4	2	0	31	0	0	0	0	0	3	7	4	0	7	11	2	18	0	8	0	5	2	0	0	0	2	3	22	15	0	3	13	26
hsa-miR-331-3p	136	25	231	41	193	90	0	333	10	33	16	0	9	12	10	14	0	7	47	10	105	0	16	14	25	2	8	3	2	12	4	30	28	7	14	47	25
hsa-miR-337-3p	0	0	16	0	15	0	0	49	0	0	0	0	0	0	0	3	0	0	20	2	40	0	0	0	0	0	0	0	2	2	0	29	18	0	12	26	25
hsa-miR-1298-5p	8	4	63	14	40	9	0	146	4	35	0	0	0	4	27	29	0	2	47	13	47	4	107	6	50	7	0	0	0	10	7	87	31	2	48	21	25
hsa-miR-3940-3p	0	0	8	2	11	11	0	23	0	10	2	0	0	0	2	4	0	0	20	7	50	0	16	25	7	2	4	2	0	13	2	50	59	10	22	15	25
hsa-miR-190a-3p	0	2	8	3	25	0	0	32	0	0	0	0	0	6	2	9	0	0	15	0	74	0	0	0	0	0	0	2	0	2	0	22	33	0	12	13	25
hsa-miR-1343-3p	10	4	20	89	97	43	0	73	10	30	5	0	2	3	6	12	0	2	46	12	23	5	16	13	28	5	8	5	3	11	2	41	26	2	23	35	24
hsa-miR-433-5p	2	3	31	9	45	8	0	93	0	0	0	0	0	0	4	3	0	4	14	2	28	5	10	0	21	7	0	0	3	0	6	35	54	0	15	28	24
hsa-miR-876-3p	4	0	4	4	2	2	0	19	0	0	0	0	0	5	3	0	0	0	8	0	14	0	7	2	4	0	4	0	0	3	2	25	10	0	11	19	24
hsa-miR-7-2-3p	0	0	16	4	4	0	0	40	0	0	0	0	0	0	0	0	0	0	12	2	25	0	0	0	0	0	3	0	2	0	3	19	10	0	7	18	24
hsa-miR-432-3p	12	4	7	23	146	5	0	38	3	0	0	0	0	3	0	6	0	0	16	0	27	0	3	0	3	2	0	0	0	0	2	30	9	8	17	13	24
hsa-miR-224-5p	0	0	19	0	8	31	0	40	49	8	26	0	4	3	13	10	0	3	23	5	12	0	26	47	14	2	5	3	0	7	0	13	20	3	2	12	24
hsa-miR-3691-5p	2	0	22	10	20	20	0	7	6	5	4	0	3	2	8	10	0	10	10	5	12	2	18	22	32	4	3	2	0	17	3	16	27	11	7	8	24
hsa-miR-6500-3p	0	0	17	0	15	3	0	80	0	0	0	0	0	0	4	0	0	2	12	5	21	0	6	3	6	0	3	0	0	4	0	27	23	0	5	7	24
hsa-miR-181b-3p	0	5	34	2	98	0	0	98	0	0	0	0	2	3	2	6	0	0	13	2	26	2	2	0	7	0	6	0	0	2	7	47	20	2	11	25	23
hsa-miR-2277-5p	5	2	26	9	21	2	0	89	0	0	0	0	0	0	0	6	0	0	34	7	28	0	6	5	12	4	3	0	0	2	0	42	43	0	8	23	23
hsa-miR-95-5p	2	0	8	2	13	0	0	64	0	0	0	0	0	0	4	4	0	0	25	2	37	2	2	2	0	0	0	0	0	0	0	27	11	0	11	15	23
hsa-miR-1227-3p	0	0	30	3	18	2	0	75	0	0	0	0	0	2	2	2	0	0	10	0	27	3	2	0	5	8	0	0	0	0	0	23	16	0	8	15	23
hsa-miR-450a-5p	4	0	9	2	32	0	0	58	0	0	0	0	0	2	8	15	0	0	35	0	41	3	13	0	9	0	0	0	0	2	0	34	38	3	13	13	23
hsa-miR-548ab	0	0	25	9	43	0	0	77	0	2	0	0	0	2	9	18	0	5	23	16	38	3	26	17	44	12	4	0	0	2	2	14	47	0	10	24	22
hsa-miR-3200-5p	2	0	48	8	71	60	0	50	35	7	21	2	0	2	13	19	0	7	29	20	27	8	26	25	77	18	3	5	0	30	9	26	37	14	9	18	22
hsa-miR-17-3p	2	2	60	6	67	8	0	273	11	6	4	0	2	2	15	81	0	13	65	19	112	29	125	18	64	32	3	5	0	3	0	60	44	11	56	16	22
hsa-miR-138-2-3p	0	7	40	11	34	6	0	79	0	0	2	0	0	4	5	7	0	2	28	7	31	10	5	3	35	8	0	2	0	0	10	39	17	0	13	16	22
hsa-miR-7158-3p	0	0	220	30	242	17	0	168	30	26	10	0	0	0	42	206	0	11	39	75	71	65	174	64	206	129	0	2	0	78	7	49	89	29	27	13	22
hsa-miR-3605-5p	0	0	66	16	74	64	0	55	25	20	16	3	5	6	10	30	0	16	20	20	27	2	34	29	81	15	8	9	2	33	6	24	40	17	6	12	22
hsa-miR-20a-3p	0	0	19	0	12	3	0	34	5	0	17	0	0	0	14	58	0	4	21	9	31	17	85	23	23	12	0	4	0	6	0	22	8	5	15	10	21
hsa-miR-574-5p	2	0	57	10	36	30	0	55	29	39	11	0	2	0	26	68	0	24	54	30	67	17	81	79	88	21	5	4	3	79	7	43	58	47	12	10	21
hsa-miR-501-5p	0	0	20	5	23	23	0	47	11	14	10	0	2	5	17	73	0	17	28	35	60	19	63	36	19	17	0	3	0	28	2	22	41	4	9	3	21
hsa-miR-125a-3p	0	0	9	6	24	4	0	71	0	4	0	0	0	2	4	15	0	0	21	0	49	8	17	2	8	4	3	0	0	2	0	38	14	5	21	30	20
hsa-miR-2682-3p	0	2	8	7	4	4	0	50	0	0	0	0	0	0	2	0	0	0	19	0	35	0	0	0	0	0	0	0	0	0	0	36	12	0	17	22	20
hsa-miR-486-3p	5	2	18	11	35	0	0	85	3	13	2	0	0	2	4	39	0	0	18	0	29	11	17	6	10	8	0	0	0	2	4	16	30	5	0	13	20
hsa-miR-450b-5p	9	0	13	9	13	5	0	53	5	0	0	0	0	0	3	12	0	0	24	3	29	4	8	3	7	0	0	0	0	3	5	24	25	3	11	5	20
hsa-miR-210-5p	15	5	44	32	59	60	0	122	3	45	0	0	8	4	0	33	0	17	54	11	67	13	47	22	67	23	0	11	3	0	2	26	44	0	9	25	19
hsa-miR-92b-5p	0	0	53	33	28	85	0	32	29	57	17	0	10	2	54	42	0	26	107	52	81	32	168	89	148	27	6	19	2	81	5	54	51	36	10	21	19
hsa-miR-105-5p	2	0	89	6	22	22	0	38	20	2	5	0	2	0	8	14	0	18	50	9	69	2	19	31	43	4	4	7	2	11	2	40	31	3	26	19	19
hsa-miR-944	0	0	6	0	2	0	0	14	6	2	0	0	0	4	11	3	0	2	14	5	12	3	16	15	13	0	6	6	0	4	0	16	10	5	4	9	19
hsa-miR-1264	0	0	5	0	14	3	0	28	0	4	2	0	0	0	8	2	0	3	18	2	44	0	10	5	10	2	0	0	0	2	3	18	11	2	23	8	19
hsa-miR-6499-5p	0	0	0	0	0	0	0	0	0	12	0	0	0	7	0	88	0	0	3	0	0	34	316	16	72	54	0	0	0	0	0	0	8	0	0	5	19
hsa-miR-141-3p	0	0	12	0	33	3	0	69	2	0	3	0	0	0	5	15	0	0	25	2	45	5	16	18	0	0	0	0	0	4	2	35	24	0	24	4	19
hsa-miR-496	5	4	14	2	39	0	0	76	0	0	0	0	0	0	0	0	0	0	10	0	37	0	0	0	2	0	0	0	0	0	2	21	24	0	21	32	18
hsa-miR-1286	5	2	31	3	31	2	0	109	0	8	0	0	0	0	0	8	0	0	24	0	46	0	0	0	2	0	3	0	2	0	6	22	10	2	4	22	18
hsa-miR-664b-3p	0	0	13	3	32	9	0	21	3	5	7	0	2	0	19	14	0	0	24	13	42	13	9	2	8	5	0	2	0	3	2	25	20	0	5	18	18
hsa-miR-200b-3p	0	6	196	0	15	14	0	29	10	0	3	0	4	5	15	28	0	11	36	25	38	10	94	37	15	3	8	5	2	18	0	23	39	15	12	15	18
hsa-miR-6837-3p	3	5	132	23	50	31	0	104	35	2	13	0	4	2	19	30	0	7	38	38	25	9	23	35	119	14	3	3	3	16	3	44	33	18	13	9	18
hsa-miR-3622a-5p	2	0	16	8	14	13	0	90	0	2	0	0	0	5	17	33	0	4	29	10	54	13	113	27	101	6	9	3	0	51	2	51	26	13	4	8	18
hsa-miR-6803-3p	7	0	9	0	20	2	0	25	0	0	0	0	0	2	2	4	2	3	12	2	16	0	7	4	5	0	3	0	4	0	0	16	22	0	4	4	18
hsa-miR-320c	0	0	36	15	36	12	0	52	0	40	5	0	2	4	28	64	0	2	32	15	56	15	174	42	101	59	4	3	0	9	0	41	34	0	8	2	18
hsa-miR-490-5p	0	0	29	5	14	3	0	68	0	0	0	0	2	4	0	2	0	2	15	4	30	2	2	2	15	2	0	4	0	4	0	17	7	0	0	2	18
hsa-miR-1258	4	0	19	13	10	0	0	55	3	0	3	0	0	3	14	4	0	0	19	12	12	0	14	9	34	11	2	6	0	0	0	22	20	6	9	24	17
hsa-miR-651-5p	0	0	13	5	12	0	0	41	0	2	0	0	0	12	8	8	0	2	53	5	63	5	25	9	16	3	0	0	5	0	2	39	41	4	10	20	17
hsa-miR-3613-3p	0	0	10	5	15	0	0	77	0	0	0	0	0	5	0	18	0	0	21	2	64	10	0	0	0	2	0	0	0	5	3	42	44	3	20	16	17
hsa-miR-4662a-5p	0	0	10	4	21	4	0	76	0	0	0	0	0	0	15	21	0	2	35	2	69	0	12	17	2	7	2	0	3	0	0	44	22	0	11	9	17
hsa-miR-6810-3p	4	2	15	19	20	10	0	15	7	9	0	0	4	0	2	0	0	0	9	5	9	2	7	15	16	0	3	5	0	3	2	4	8	0	3	3	17
hsa-miR-154-3p	0	0	0	0	13	0	0	30	0	0	0	0	0	2	11	12	0	0	39	0	76	0	9	6	7	4	0	0	2	0	0	30	20	0	36	25	16
hsa-miR-508-3p	6	0	36	6	29	13	0	37	8	0	4	0	0	15	27	13	0	11	108	25	159	3	23	42	43	7	2	8	0	34	4	70	73	20	12	23	16
hsa-miR-190b	0	0	45	7	28	6	0	14	2	0	0	0	0	18	9	22	0	10	28	15	61	6	127	30	37	18	3	0	0	17	2	27	46	3	10	21	16
hsa-miR-509-3p	7	2	53	3	11	19	0	59	35	0	2	0	2	17	41	19	0	12	77	20	104	5	35	51	45	4	4	12	0	39	2	28	67	30	12	11	16
hsa-miR-185-3p	0	0	40	7	25	2	0	84	3	0	0	0	2	3	2	8	0	7	37	9	56	12	7	13	24	2	2	3	0	5	0	37	18	6	11	11	16
hsa-miR-654-5p	2	0	50	13	48	9	0	52	8	5	2	0	0	5	9	10	0	8	29	12	35	4	15	20	49	20	6	4	2	22	7	22	48	18	5	10	16
hsa-miR-1243	0	0	22	2	26	0	0	52	3	2	0	0	0	3	7	18	0	0	26	14	33	6	20	11	18	11	3	0	0	3	4	20	19	0	6	9	16
hsa-miR-1912	2	0	9	3	9	7	0	21	2	2	0	0	0	0	4	4	0	0	31	5	22	0	14	9	17	2	0	5	3	0	7	43	26	5	11	22	15
hsa-miR-143-5p	3	4	41	6	18	13	0	91	10	2	3	0	0	5	2	0	0	5	18	2	15	4	4	0	4	0	0	0	0	2	0	16	10	2	7	20	15
hsa-miR-4510	4	0	155	16	28	28	0	137	18	0	7	2	0	5	39	83	0	13	74	48	70	32	160	78	183	35	9	5	5	18	2	103	113	34	34	17	15
hsa-miR-1197	4	5	19	0	29	2	0	145	4	0	0	0	0	3	2	0	0	0	28	2	55	0	4	0	0	0	0	0	0	0	0	16	5	0	7	16	15
hsa-let-7g-3p	4	4	44	6	24	4	0	109	3	0	0	0	0	2	0	4	0	4	25	0	85	2	14	4	4	3	0	0	0	0	4	8	11	0	6	14	15
hsa-miR-1283	4	0	24	22	17	0	0	54	2	0	3	0	0	4	17	9	0	5	25	4	48	0	11	4	31	2	5	0	0	0	0	41	15	0	5	14	15
hsa-miR-449c-5p	0	2	7	5	4	55	0	24	5	18	0	0	2	2	21	28	0	12	26	14	35	13	36	15	19	11	0	0	0	40	0	19	18	10	7	11	15
hsa-miR-200c-3p	0	0	13	0	4	6	0	11	3	0	2	0	0	2	9	15	0	8	7	5	21	0	34	19	17	8	0	5	0	24	0	17	8	14	7	9	15
hsa-miR-1285-3p	0	0	20	2	17	0	0	43	4	4	0	0	0	3	17	27	0	4	16	5	48	10	25	9	33	19	0	6	2	5	0	10	13	2	10	7	15
hsa-miR-483-5p	0	0	0	0	16	28	0	26	14	0	13	0	0	0	18	9	0	9	34	7	21	8	15	18	16	5	2	6	0	29	2	23	32	19	4	2	15
hsa-miR-1269a	0	0	28	8	9	9	0	35	2	0	0	0	0	0	0	0	0	0	8	11	10	0	8	9	9	3	0	0	0	4	0	12	2	4	3	14	14
hsa-miR-133b	3	0	21	0	24	5	0	92	0	0	0	0	2	8	0	2	0	0	22	0	46	0	0	3	5	0	0	0	0	4	0	13	6	0	10	12	14
hsa-miR-208b-3p	0	0	3	6	12	3	0	52	0	0	0	0	0	0	10	9	0	0	32	10	45	3	8	5	3	2	0	0	0	3	0	14	31	0	15	10	14
hsa-miR-219a-1-3p	0	0	29	6	11	12	0	20	4	3	12	0	2	0	2	7	0	0	16	8	11	2	14	14	34	0	2	8	0	23	6	16	24	6	0	8	14
hsa-miR-548c-5p	0	0	6	0	23	0	0	24	0	0	0	0	0	0	2	2	0	0	6	2	5	0	6	0	2	2	5	0	0	2	2	16	8	0	2	3	14
hsa-miR-548o-5p	0	0	6	0	23	0	0	24	0	0	0	0	0	0	2	2	0	0	6	2	5	0	6	0	2	2	5	0	0	2	2	16	8	0	2	3	14
hsa-miR-548am-5p	0	0	4	0	21	0	0	24	0	0	0	0	0	0	2	2	0	0	6	2	5	0	6	0	2	2	5	0	0	2	2	14	6	0	2	3	14
hsa-miR-589-3p	0	0	36	8	32	23	0	85	55	18	37	0	0	3	7	43	0	9	12	32	12	9	21	19	30	2	0	2	0	30	0	15	14	13	17	0	14
hsa-miR-24-1-5p	0	3	48	2	52	15	0	120	15	4	10	0	0	0	8	68	0	4	36	16	63	22	63	29	26	35	0	0	0	24	0	23	36	5	32	18	13
hsa-miR-2681-5p	4	0	41	7	7	2	0	35	0	0	0	0	0	0	2	9	0	5	20	7	19	7	20	9	31	8	5	0	0	2	0	22	9	0	14	18	13
hsa-miR-3622a-3p	2	0	23	2	5	0	0	65	4	0	0	0	0	0	11	11	0	4	20	5	39	0	28	9	14	7	2	0	0	6	6	22	24	0	11	14	13
hsa-miR-3909	2	0	18	0	33	4	0	75	2	0	3	0	0	2	5	5	0	3	26	5	30	7	0	0	0	0	0	4	0	3	0	31	26	0	10	14	13
hsa-miR-452-5p	0	0	6	2	3	9	0	48	7	0	2	0	0	5	13	3	0	2	15	4	30	6	8	14	12	0	0	2	5	8	5	24	29	14	3	12	13
hsa-miR-877-3p	0	0	8	7	19	3	0	59	0	3	0	0	2	0	0	4	0	0	10	3	17	0	0	0	2	0	0	0	0	3	0	12	9	0	9	10	13
hsa-miR-676-3p	0	0	6	0	16	4	0	17	0	0	3	0	0	2	4	4	0	2	10	2	22	2	14	12	13	2	2	0	3	0	0	12	10	0	3	5	13
hsa-miR-5000-3p	0	2	8	0	16	0	0	5	0	0	2	0	0	0	5	3	0	0	3	0	13	2	5	2	3	0	0	0	0	2	0	10	7	0	0	3	13
hsa-miR-193a-5p	0	0	26	7	21	17	0	8	2	2	0	0	0	5	11	38	0	13	35	14	37	13	59	37	33	17	8	0	2	10	0	42	47	10	10	24	12
hsa-miR-24-2-5p	2	0	36	11	7	23	0	78	30	4	17	2	0	0	23	45	0	8	48	26	43	8	43	15	21	7	3	2	0	56	0	34	55	16	15	13	12
hsa-miR-488-5p	4	2	16	4	21	6	0	123	5	0	2	0	0	5	10	9	0	6	14	2	25	0	13	4	13	2	0	0	0	2	0	25	34	0	15	13	12
hsa-miR-3605-3p	0	2	84	11	31	5	0	150	11	0	5	0	0	2	7	28	0	2	40	34	21	8	12	20	34	0	2	4	0	0	8	23	24	2	10	11	12
hsa-miR-548az-5p	0	0	24	11	23	2	0	20	2	0	0	0	0	0	2	8	0	11	17	2	20	0	13	13	28	7	6	0	2	0	0	9	5	0	3	11	12
hsa-miR-1266-5p	0	0	13	6	5	3	0	8	0	7	0	0	0	0	8	11	0	5	10	7	8	6	61	14	13	4	0	5	0	7	0	18	22	6	4	10	12
hsa-miR-18a-5p	0	0	17	3	28	5	0	35	0	0	3	0	0	3	8	18	0	6	18	13	56	6	39	20	22	15	0	2	0	8	0	19	20	7	8	9	12
hsa-miR-4705	3	0	5	0	13	0	0	18	0	0	0	0	0	0	2	4	0	0	14	0	19	0	7	10	4	0	0	0	0	0	0	16	8	0	5	9	12
hsa-miR-193b-5p	0	0	23	12	30	34	0	37	5	9	4	0	0	4	10	30	0	17	27	7	16	6	14	14	28	13	6	4	3	14	0	25	15	5	3	7	12
hsa-miR-3168	4	7	0	10	8	6	2	0	0	6	0	2	9	16	0	0	6	10	10	6	5	4	10	8	4	2	45	20	21	0	18	12	2	0	0	6	12
hsa-miR-6749-3p	2	2	12	4	5	9	0	15	0	18	0	0	2	2	0	5	0	5	12	22	6	0	2	9	7	0	3	4	0	3	4	11	5	0	5	4	12
hsa-miR-876-5p	2	4	0	0	0	0	0	11	0	0	0	0	0	4	3	0	0	0	2	0	2	0	0	0	0	0	2	0	0	0	0	4	9	0	0	4	12
hsa-miR-449a	0	0	4	3	2	3	0	9	0	0	0	0	0	8	2	0	0	3	6	0	20	0	23	6	4	3	0	0	3	4	0	10	13	0	2	3	12
hsa-miR-1976	0	0	4	0	9	0	0	13	0	0	0	0	0	0	0	10	0	0	3	3	5	8	8	2	4	2	0	0	0	0	0	6	14	2	0	2	12
hsa-miR-6868-3p	3	0	6	2	29	2	0	0	0	0	0	0	0	5	3	5	0	0	13	0	10	2	5	0	2	0	2	0	2	0	3	18	15	0	10	15	11
hsa-miR-15b-3p	0	4	10	0	34	0	0	20	0	0	0	0	0	0	0	0	0	0	3	0	24	0	7	0	4	0	2	0	0	0	0	19	13	0	9	12	11
hsa-miR-885-3p	2	0	36	10	17	32	0	92	7	28	5	0	0	2	13	26	0	12	22	29	26	6	31	18	35	4	13	3	0	20	2	33	20	12	5	10	11
hsa-miR-1287-5p	0	0	30	0	27	2	0	32	4	2	2	0	0	2	6	17	0	3	15	6	32	6	45	14	42	26	0	3	0	7	3	16	29	2	7	8	11
hsa-miR-301a-5p	2	0	13	2	13	0	0	30	0	0	0	0	0	3	2	2	0	0	10	0	13	3	5	0	3	3	0	0	0	0	0	11	5	0	8	7	11
hsa-miR-937-3p	0	0	19	9	55	0	0	20	0	0	0	0	2	3	7	11	0	0	7	4	11	0	7	0	20	0	0	0	0	0	2	19	20	0	7	7	11
hsa-miR-34b-3p	0	0	19	13	52	0	0	60	0	2	0	0	0	3	2	29	0	0	6	2	16	13	211	3	5	6	2	0	0	0	2	28	32	0	9	6	11
hsa-miR-548h-5p	0	0	2	0	4	0	0	14	0	0	2	0	0	0	0	6	0	0	4	2	8	0	0	0	4	0	2	0	0	0	0	15	8	0	2	5	11
hsa-miR-1252-5p	0	0	4	2	11	0	0	28	0	0	0	0	0	0	4	4	0	0	12	4	7	0	5	5	12	7	0	0	0	0	0	17	7	2	2	3	11
hsa-miR-1262	2	0	25	13	13	0	0	15	3	2	4	0	0	0	9	8	0	6	10	6	18	2	33	2	12	0	0	0	0	9	0	7	23	5	0	3	11
hsa-miR-6746-3p	0	3	10	2	4	5	0	11	5	2	4	0	0	0	9	2	0	2	6	3	6	0	5	5	7	0	0	0	0	0	0	3	7	0	4	0	11
hsa-miR-1306-5p	0	0	7	0	18	0	0	56	0	12	0	0	0	0	2	4	0	6	18	0	16	0	0	4	7	0	0	0	0	2	0	25	7	2	5	15	10
hsa-miR-6716-3p	2	6	45	6	55	2	0	82	0	4	0	0	0	0	3	16	0	0	18	0	11	2	12	0	7	8	7	0	5	2	5	21	32	3	14	13	10
hsa-miR-3913-5p	5	0	6	5	15	0	0	24	0	0	0	0	0	7	3	2	0	0	16	0	31	0	18	5	2	3	6	0	0	2	0	14	20	0	4	13	10
hsa-miR-6507-5p	0	0	11	0	5	2	0	9	0	0	0	0	0	0	2	8	0	0	9	3	15	0	6	9	10	0	2	0	2	0	0	18	13	0	0	10	10
hsa-miR-4687-5p	0	0	2	0	6	2	0	15	0	3	0	0	7	0	0	6	0	0	12	4	12	0	2	0	2	0	0	2	0	0	3	5	8	0	3	9	10
hsa-miR-548o-3p	0	0	12	3	34	0	0	63	0	0	0	0	0	0	3	13	0	0	14	2	14	3	7	0	14	3	0	0	0	2	0	24	12	0	16	7	10
hsa-miR-1228-3p	0	0	10	0	9	2	0	18	0	5	0	0	0	0	2	3	0	2	4	0	20	2	2	3	6	0	0	0	0	14	0	11	0	7	4	7	10
hsa-miR-590-5p	0	0	0	0	3	0	0	4	0	0	0	0	0	0	5	8	0	0	10	0	23	3	22	8	2	4	0	0	2	0	0	12	9	0	10	5	10
hsa-miR-1237-3p	0	2	6	0	12	0	0	32	0	4	0	0	0	0	2	6	0	2	5	2	6	0	0	2	0	0	0	0	2	0	0	4	12	0	0	5	10
hsa-miR-2113	0	0	10	4	7	0	0	38	0	0	0	0	0	2	2	0	0	0	7	0	16	0	0	0	2	0	0	0	0	0	2	14	0	0	0	5	10
hsa-miR-33a-5p	6	8	63	2	42	8	0	215	5	0	7	0	0	7	2	2	0	0	19	0	71	0	2	0	0	0	0	0	0	0	0	20	10	0	14	0	10
hsa-miR-542-5p	0	0	12	0	0	2	0	7	2	0	0	0	0	0	4	5	0	2	3	0	17	2	3	3	8	3	0	0	0	6	0	9	4	3	3	0	10
hsa-miR-552-5p	0	0	3	8	2	2	0	4	0	0	0	0	0	0	0	0	0	0	3	0	7	0	0	3	2	0	0	0	0	0	0	5	5	3	2	0	10
hsa-miR-380-5p	0	4	17	16	25	4	0	44	0	0	2	0	0	2	9	3	0	2	19	3	44	0	9	8	12	2	6	0	0	0	4	23	5	4	13	24	9
hsa-miR-323a-5p	44	3	106	171	200	85	0	119	12	47	9	0	6	2	10	18	0	0	32	28	49	5	11	15	57	11	0	2	4	2	6	24	34	2	18	17	9
hsa-miR-1234-3p	0	0	12	0	0	17	0	30	0	12	2	0	0	3	10	5	0	16	13	7	12	3	11	11	10	6	4	0	0	13	0	13	6	17	7	8	9
hsa-miR-548ag	0	0	4	0	11	0	0	18	0	0	0	0	0	0	6	6	0	0	6	5	6	0	15	13	3	2	0	0	0	2	0	14	19	0	3	7	9
hsa-miR-3180-3p	3	0	7	13	27	2	0	25	0	2	4	0	3	2	0	3	0	8	15	8	17	0	11	4	26	0	4	2	0	11	3	25	14	2	7	6	9
hsa-miR-3180	3	0	7	13	27	2	0	25	0	2	4	0	3	2	0	3	0	8	15	8	17	0	11	4	24	0	4	2	0	11	3	25	14	2	7	6	9
hsa-miR-4645-3p	0	0	21	0	16	7	0	13	0	5	0	0	2	4	4	18	0	6	16	2	20	11	28	11	15	2	0	2	2	14	0	10	11	18	7	5	9
hsa-miR-548j-5p	0	0	0	0	2	0	0	4	0	0	0	0	0	0	0	4	0	0	4	2	9	0	2	2	2	0	6	0	0	0	0	13	8	0	2	5	9
hsa-miR-548ap-5p	0	0	0	0	2	0	0	4	0	0	0	0	0	0	0	4	0	0	4	2	5	0	0	0	2	0	2	0	0	0	0	13	6	0	2	5	9
hsa-miR-548e-3p	0	0	17	0	23	3	0	25	0	0	0	2	0	0	0	4	0	0	6	2	13	0	6	2	11	4	2	2	0	2	0	16	11	0	8	4	9
hsa-miR-4641	0	0	3	0	8	0	0	12	0	0	0	0	0	0	0	2	0	0	6	0	6	0	0	0	0	0	0	0	0	0	0	4	2	0	7	4	9
hsa-miR-424-3p	0	3	17	6	2	0	0	11	0	3	0	0	0	0	2	9	0	0	21	5	16	0	7	3	9	2	0	8	2	2	2	5	24	0	3	4	9
hsa-miR-652-5p	2	0	0	8	6	0	0	13	0	0	0	0	0	2	0	0	0	0	2	2	6	3	2	0	0	0	0	0	0	4	0	7	5	0	0	2	9
hsa-miR-31-3p	0	0	6	4	4	2	0	9	0	2	0	0	0	0	10	18	0	0	10	0	31	6	7	5	12	5	0	0	0	2	0	18	11	0	16	0	9
hsa-miR-548v	0	0	0	2	8	0	0	12	0	0	0	0	0	0	0	0	0	0	3	0	18	0	3	2	3	0	2	0	0	2	0	2	0	0	9	0	9
hsa-miR-6723-5p	0	5	18	0	5	4	0	55	2	4	0	0	0	0	13	5	0	3	21	6	45	2	0	8	16	0	0	0	0	0	0	20	7	2	5	16	8
hsa-miR-1307-5p	5	9	352	7	61	65	0	260	19	27	5	0	4	5	2	18	0	6	31	15	60	4	29	20	20	4	0	0	0	13	0	15	25	18	12	14	8
hsa-let-7c-3p	0	3	6	2	10	0	0	26	0	0	2	0	0	4	0	6	0	0	23	0	29	7	5	3	7	0	0	0	2	2	0	31	20	0	10	11	8
hsa-miR-6775-3p	0	0	0	0	4	0	0	9	0	0	0	0	0	0	0	0	0	0	2	2	7	0	0	0	0	0	0	0	0	0	0	8	2	0	0	8	8
hsa-miR-1275	0	0	16	5	24	21	0	17	2	12	0	0	4	3	5	3	0	12	10	25	27	4	0	3	37	18	3	9	4	13	0	12	10	12	7	7	8
hsa-miR-96-5p	0	0	9	3	6	0	0	35	0	0	0	0	0	4	7	7	0	0	7	0	17	2	0	5	6	2	0	0	0	0	2	17	13	0	7	7	8
hsa-miR-25-5p	0	4	8	2	15	10	0	25	2	0	0	0	0	6	0	4	0	4	14	7	10	7	18	7	11	8	2	0	0	0	0	6	8	0	6	7	8
hsa-miR-6843-3p	0	0	8	2	2	0	0	26	0	0	0	0	0	2	3	5	0	0	11	3	10	2	4	4	11	0	0	0	2	0	5	14	15	0	4	7	8
hsa-miR-105-3p	0	0	21	3	18	3	0	34	0	0	0	0	0	0	0	6	0	2	16	6	23	5	8	7	6	0	0	0	0	0	0	27	10	3	5	6	8
hsa-miR-200a-3p	0	0	28	2	7	4	0	8	2	0	0	0	0	2	5	16	0	4	10	5	16	6	47	12	2	6	0	0	0	5	0	12	11	0	9	5	8
hsa-miR-548au-5p	0	0	0	0	6	0	0	14	0	0	0	0	0	0	0	4	0	0	2	0	4	2	2	0	2	0	0	0	0	0	2	11	2	0	0	5	8
hsa-miR-585-3p	0	0	18	10	27	6	0	10	6	2	10	0	0	0	9	26	0	0	23	2	17	5	26	17	27	12	11	4	2	7	0	30	19	4	21	4	8
hsa-miR-570-3p	0	0	0	0	3	0	0	0	0	0	0	0	0	0	0	2	0	0	5	3	12	0	0	0	0	0	0	0	0	0	0	6	6	0	5	3	8
hsa-let-7a-2-3p	0	0	0	2	8	0	0	12	0	2	0	0	0	0	0	3	0	0	0	0	7	0	0	0	0	0	0	0	0	0	0	7	0	0	10	2	8
hsa-miR-378g	0	0	34	2	11	12	0	28	6	0	3	0	0	0	8	34	0	4	20	15	19	13	52	16	30	19	3	2	2	17	0	20	22	4	8	2	8
hsa-miR-320d	0	0	27	0	10	5	0	12	0	29	2	0	2	2	11	34	0	0	18	8	22	13	30	13	34	16	0	0	0	6	3	19	8	0	5	2	8
hsa-miR-6879-3p	0	0	22	5	21	20	0	33	6	8	3	0	4	0	3	10	0	8	20	2	9	4	13	8	14	6	0	2	5	6	0	21	20	7	3	0	8
hsa-miR-30b-3p	3	0	4	0	3	0	0	5	0	0	0	0	0	0	0	4	0	0	9	0	2	0	7	3	0	2	4	0	0	0	0	8	0	0	2	0	8
hsa-miR-193a-3p	0	0	10	3	13	2	0	135	5	0	0	0	0	0	18	30	0	0	38	5	117	10	17	2	8	4	0	0	4	2	0	22	27	0	32	26	7
hsa-miR-3127-5p	0	0	46	0	27	10	0	32	16	9	3	0	0	0	15	37	0	5	16	13	24	10	42	11	49	13	5	0	0	17	0	25	15	15	9	17	7
hsa-miR-576-5p	0	0	21	0	12	2	0	21	0	0	0	0	0	2	7	16	0	0	19	7	37	5	24	8	9	3	0	0	0	0	2	20	32	2	8	13	7
hsa-miR-2277-3p	0	0	3	3	15	0	0	26	0	0	0	0	0	3	0	9	0	0	11	4	7	0	2	2	0	0	0	4	0	0	0	13	9	0	2	11	7
hsa-miR-33a-3p	2	0	7	0	14	0	0	29	0	0	4	0	0	0	0	2	0	0	7	0	29	2	2	0	6	0	0	0	0	0	0	20	12	0	14	9	7
hsa-miR-519a-3p	0	0	7	10	4	2	0	11	0	0	0	0	0	0	13	2	0	8	25	2	41	0	11	10	17	0	0	0	0	0	0	11	9	0	10	9	7
hsa-miR-548f-3p	0	0	2	0	8	0	0	17	0	0	0	0	2	3	4	7	0	7	7	5	9	3	2	0	4	0	0	0	0	0	0	7	13	0	5	9	7
hsa-miR-483-3p	2	0	3	0	0	4	0	25	0	2	2	0	0	2	0	4	0	0	6	2	15	0	2	2	0	0	4	0	0	0	0	20	18	0	0	9	7
hsa-miR-550a-3p	2	0	10	5	7	0	0	36	0	2	0	0	0	2	0	4	0	0	17	0	21	0	7	3	2	0	0	0	0	0	0	9	15	0	4	7	7
hsa-miR-548b-5p	0	0	2	0	11	0	0	8	0	0	0	0	0	0	0	2	0	0	7	4	17	0	9	6	13	0	0	0	0	0	0	10	12	0	2	6	7
hsa-miR-1185-1-3p	0	0	10	0	7	2	0	24	0	0	0	0	0	0	8	0	0	2	0	2	11	0	0	0	5	0	0	3	0	2	0	5	4	5	5	5	7
hsa-miR-548b-3p	0	0	2	2	0	2	0	13	0	0	0	0	0	0	0	2	0	2	8	0	12	0	4	3	0	0	0	0	0	0	0	10	7	0	3	4	7
hsa-miR-1910-5p	4	0	6	2	7	3	0	38	0	6	0	0	0	0	3	3	0	0	8	4	10	0	2	0	0	0	0	0	0	0	0	7	7	0	2	4	7
hsa-miR-3182	0	0	23	2	10	18	0	0	5	45	2	0	0	17	279	89	0	57	96	32	174	39	52	59	170	116	0	0	0	20	0	16	5	15	9	3	7
hsa-miR-378d	0	0	18	20	12	0	0	19	0	0	0	0	0	9	38	11	0	0	16	2	25	10	107	41	69	35	3	0	2	0	0	6	4	0	8	3	7
hsa-miR-500b-5p	0	0	0	0	3	0	0	3	0	0	0	0	0	3	0	12	0	0	6	2	15	3	8	4	5	5	0	0	0	0	0	4	10	2	6	3	7
hsa-miR-216a-5p	2	0	4	2	2	0	0	15	0	0	0	0	0	0	2	5	0	3	4	2	8	0	8	0	3	2	0	2	0	0	0	3	5	0	2	3	7
hsa-miR-329-5p	4	0	46	9	11	22	0	21	23	0	0	0	0	0	6	4	0	2	11	7	5	0	0	10	17	0	2	0	0	7	0	13	6	0	6	2	7
hsa-miR-32-3p	0	0	3	0	5	0	0	13	0	0	0	0	0	0	0	2	0	0	0	0	19	2	0	0	0	0	0	0	0	0	0	13	8	0	5	2	7
hsa-miR-4792	12	2	70	7	4	27	0	54	4	44	4	0	2	0	165	70	0	29	36	47	38	17	53	13	28	29	4	0	0	9	0	4	7	10	0	2	7
hsa-miR-3928-3p	0	0	4	10	17	0	0	15	0	0	0	0	2	0	2	2	0	0	2	0	0	3	2	0	2	2	0	0	0	0	0	13	2	0	0	2	7
hsa-miR-6762-3p	0	0	15	0	4	6	0	18	5	0	2	0	0	0	0	4	0	3	5	5	6	3	6	5	4	2	0	0	0	11	0	13	2	2	3	0	7
hsa-miR-491-3p	0	0	0	0	4	3	0	17	0	0	0	0	0	3	0	0	0	0	2	0	7	0	0	0	0	0	0	0	0	3	0	10	12	0	3	0	7
hsa-miR-296-5p	0	0	31	8	15	3	0	43	5	15	0	0	2	2	7	16	0	6	23	3	57	15	27	3	7	11	5	0	0	4	3	16	14	0	4	18	6
hsa-miR-6777-3p	3	0	5	3	21	0	0	15	0	2	0	0	2	3	0	5	0	0	2	0	0	2	2	2	2	3	0	0	0	0	0	10	9	0	0	12	6
hsa-miR-6866-5p	0	2	25	9	26	6	0	24	2	0	2	0	0	0	2	2	0	0	13	5	13	0	12	0	19	6	0	2	0	2	4	15	14	0	3	10	6
hsa-miR-1277-5p	0	0	9	2	9	0	0	43	3	0	0	0	0	0	2	4	0	0	12	0	30	0	6	4	3	0	0	0	0	0	0	14	13	0	6	9	6
hsa-miR-4999-5p	2	0	9	0	3	0	0	17	0	0	2	0	0	0	0	8	0	0	8	0	14	2	4	0	4	0	0	2	0	0	2	11	15	3	4	8	6
hsa-miR-541-5p	0	0	32	6	0	10	0	16	6	3	2	0	0	0	2	2	0	3	4	5	5	3	4	4	12	0	2	2	0	4	0	4	2	9	2	7	6
hsa-miR-3617-5p	0	0	0	7	14	3	0	6	0	0	0	0	0	0	0	0	0	0	0	0	7	3	10	0	10	0	0	0	0	0	0	7	0	0	0	5	6
hsa-miR-6505-5p	0	0	16	3	2	2	0	12	0	0	0	0	2	0	3	0	0	0	6	2	3	0	6	7	13	0	0	2	0	0	0	6	2	0	3	4	6
hsa-miR-27a-5p	0	0	0	2	2	0	0	40	0	0	0	0	0	2	0	0	0	0	3	0	8	0	4	0	2	0	0	0	0	0	2	11	6	0	2	4	6
hsa-miR-429	2	5	2	0	3	0	0	12	0	0	0	0	0	2	0	2	0	0	4	0	6	0	0	0	0	0	0	0	2	0	0	9	7	0	0	4	6
hsa-miR-4671-3p	0	0	0	0	6	2	0	11	0	0	0	0	0	0	0	0	0	0	2	0	2	0	2	0	0	0	0	0	0	3	0	4	0	0	2	3	6
hsa-miR-6865-3p	0	0	0	0	5	0	0	11	0	4	0	0	0	0	0	0	0	0	4	2	14	0	0	0	4	0	0	0	2	2	0	7	0	0	0	3	6
hsa-miR-548al	0	0	6	0	6	0	0	24	0	0	0	0	0	0	0	0	0	0	11	0	13	0	3	0	0	2	0	0	0	0	0	10	4	0	4	2	6
hsa-miR-502-5p	3	0	18	4	8	14	0	13	2	4	6	0	0	5	3	6	0	3	19	3	28	3	34	12	22	6	0	4	2	8	4	19	13	8	2	2	6
hsa-miR-378b	0	0	2	5	0	0	0	4	0	0	0	0	0	0	0	0	0	0	0	0	6	0	4	2	0	0	0	0	0	0	0	2	6	0	2	2	6
hsa-miR-1273g-3p	0	0	2	0	5	0	0	0	0	7	0	0	0	0	12	6	0	0	4	2	3	2	3	0	2	0	0	0	0	0	0	0	6	0	2	2	6
hsa-miR-1303	3	0	6	0	2	0	0	9	0	0	0	0	0	0	4	10	0	0	6	2	8	0	0	4	6	0	0	2	0	4	3	0	5	0	2	2	6
hsa-miR-3620-5p	0	0	5	6	24	2	0	41	7	0	0	0	0	0	0	0	0	4	12	2	5	4	8	4	11	5	4	0	0	4	0	12	4	0	0	2	6
hsa-miR-618	0	0	10	2	6	8	0	17	0	0	0	0	0	5	4	11	0	3	16	6	31	3	25	10	10	6	0	4	0	6	0	16	6	2	4	0	6
hsa-miR-6747-3p	0	0	2	0	7	0	0	11	0	0	2	0	0	0	0	2	0	0	3	0	9	2	2	0	2	0	0	0	0	0	0	5	4	0	3	0	6
hsa-miR-1255a	0	0	15	3	3	14	0	12	12	0	7	2	4	0	6	7	0	0	12	8	5	2	14	0	17	0	0	0	0	9	0	10	10	3	2	0	6
hsa-miR-4786-5p	0	0	8	7	15	0	0	18	0	0	2	0	0	0	0	8	0	3	3	0	10	2	7	6	10	0	0	0	0	2	2	3	12	0	0	0	6
hsa-miR-548w	0	3	3	0	10	0	0	3	0	0	2	0	0	3	0	4	0	0	0	0	4	0	11	0	0	3	0	0	0	0	0	12	9	0	0	0	6
hsa-miR-3176	0	0	0	0	2	0	0	16	0	0	0	0	0	0	3	2	0	2	4	0	0	5	2	2	0	0	2	0	0	0	0	0	2	0	0	0	6
hsa-miR-376b-3p	0	0	4	0	7	0	0	18	0	0	0	0	0	0	3	2	0	0	15	0	32	0	6	4	0	0	0	0	2	0	0	26	7	0	6	13	5
hsa-miR-6882-5p	0	0	13	7	9	0	0	28	0	0	0	0	0	0	2	3	0	2	9	4	9	2	6	4	13	0	0	0	0	0	5	19	3	0	13	9	5
hsa-miR-26a-2-3p	0	0	2	13	24	4	0	14	0	0	0	0	0	5	3	4	0	5	17	2	21	0	9	4	9	2	2	4	0	0	0	21	20	0	6	8	5
hsa-miR-598-5p	0	0	22	13	14	12	0	10	2	2	5	0	3	3	9	8	0	8	16	8	21	3	25	9	33	19	2	10	2	2	0	16	14	4	0	8	5
hsa-miR-4671-5p	0	4	7	4	2	0	0	8	0	0	0	0	0	0	3	4	0	0	4	0	4	0	0	3	2	2	5	0	0	0	0	3	5	0	2	7	5
hsa-miR-487b-5p	2	2	20	7	24	8	0	41	0	0	0	0	0	0	4	0	0	0	3	0	31	2	6	12	9	3	0	0	0	0	0	12	17	0	10	5	5
hsa-miR-943	0	0	16	0	11	4	0	27	0	0	2	0	0	2	5	16	0	3	7	5	12	2	5	10	15	0	0	0	0	0	0	8	5	7	9	5	5
hsa-miR-422a	0	0	14	7	5	0	0	18	0	3	0	0	0	0	8	11	0	0	14	2	21	3	40	7	13	14	0	2	0	6	0	24	14	2	5	5	5
hsa-miR-6874-3p	0	0	5	0	5	4	0	5	0	0	0	0	0	0	0	5	0	0	2	3	6	0	2	2	8	0	4	0	0	6	0	5	3	0	0	5	5
hsa-miR-489-3p	0	0	2	2	5	0	0	22	0	0	0	0	0	0	3	0	0	0	8	2	7	2	2	2	6	0	0	0	0	0	0	20	15	2	7	4	5
hsa-miR-552-3p	0	0	2	0	0	0	0	21	0	0	2	0	0	0	2	2	0	0	7	0	15	0	3	0	0	0	0	0	0	0	0	8	6	0	4	3	5
hsa-miR-7641	0	0	2	0	0	16	0	5	5	7	0	0	0	0	0	5	0	2	2	0	8	7	0	2	2	3	0	0	0	0	0	2	0	2	0	3	5
hsa-miR-3180-5p	0	0	3	0	0	0	0	10	0	8	0	0	2	0	0	0	0	0	5	0	4	0	0	0	7	0	2	0	0	0	5	6	6	0	0	3	5
hsa-miR-548n	0	0	2	0	4	0	0	17	0	0	0	0	0	0	0	0	0	0	4	0	7	0	9	0	2	0	0	0	0	0	0	10	0	0	5	2	5
hsa-miR-4646-3p	0	0	9	3	7	0	0	12	0	0	0	0	0	0	0	0	0	0	2	0	0	0	3	2	4	0	0	0	0	0	0	0	0	0	2	2	5
hsa-miR-6765-3p	0	0	30	3	0	47	0	10	19	84	13	0	0	0	417	190	0	76	182	89	299	81	85	194	190	56	5	0	0	5	0	41	5	4	71	0	5
hsa-miR-548ah-3p	0	0	0	2	6	0	0	40	0	0	0	0	0	0	8	5	0	0	12	2	18	4	8	0	0	0	0	0	0	4	0	12	7	6	9	0	5
hsa-miR-548p	0	0	0	2	6	0	0	40	0	0	0	0	0	0	8	5	0	0	10	2	18	4	8	0	0	0	0	0	0	4	0	10	5	6	7	0	5
hsa-miR-381-5p	0	0	11	0	3	4	0	17	6	0	0	0	0	0	7	4	0	2	7	0	15	3	6	16	17	4	5	3	0	2	0	9	9	3	7	0	5
hsa-miR-6724-5p	2	0	3	0	9	0	0	30	0	0	0	0	0	0	0	5	0	0	11	4	9	0	2	2	7	0	0	0	0	0	0	6	2	5	2	0	5
hsa-miR-5001-3p	0	0	9	2	5	2	0	10	2	0	2	0	0	0	7	7	0	0	6	6	10	0	6	7	10	0	6	2	0	2	0	12	0	2	2	0	5
hsa-miR-1291	0	0	12	0	2	16	0	15	6	4	5	0	0	0	12	14	0	2	16	9	14	2	21	6	15	7	0	0	0	7	0	15	9	0	2	0	5
hsa-miR-6760-3p	0	0	3	4	0	0	0	24	0	0	0	0	0	0	0	0	0	0	5	0	12	0	0	0	0	0	0	0	0	0	0	10	0	0	2	0	5
hsa-miR-548aj-5p	0	0	4	0	2	2	0	16	0	0	2	0	0	0	2	0	0	0	2	0	0	0	4	0	0	0	0	0	0	0	0	0	0	0	2	0	5
hsa-miR-548g-5p	0	0	4	0	2	2	0	16	0	0	2	0	0	0	2	0	0	0	2	0	0	0	4	0	0	0	0	0	0	0	0	0	0	0	2	0	5
hsa-miR-548x-5p	0	0	4	0	2	2	0	16	0	0	2	0	0	0	2	0	0	0	2	0	0	0	4	0	0	0	0	0	0	0	0	0	0	0	2	0	5
hsa-miR-548ar-5p	0	0	2	0	2	2	0	12	0	0	2	0	0	0	2	0	0	0	2	0	0	0	2	0	0	0	0	0	0	0	0	0	0	0	2	0	5
hsa-miR-503-5p	0	0	17	9	0	0	0	4	0	0	0	0	0	4	9	2	0	2	0	4	10	0	0	3	4	0	0	0	0	4	0	0	10	0	0	0	5
hsa-miR-4775	0	0	4	3	9	0	0	16	0	0	0	0	0	0	0	8	0	0	6	2	6	0	2	0	3	3	0	0	0	0	0	4	8	0	0	0	5
hsa-miR-6894-3p	0	0	3	2	3	0	0	22	0	0	2	0	0	0	0	0	0	0	6	0	4	0	0	0	2	0	0	0	0	0	0	5	4	0	0	0	5
hsa-miR-34a-3p	0	0	6	3	3	0	0	19	0	0	0	0	0	2	6	4	0	0	15	4	28	0	7	3	0	2	0	0	0	0	0	15	7	0	9	12	4
hsa-miR-6514-5p	0	0	57	6	18	7	0	27	15	0	5	0	3	5	8	10	0	2	7	10	11	0	20	8	18	3	0	0	0	8	0	17	6	0	0	10	4
hsa-miR-2355-5p	3	2	9	0	17	2	0	33	0	0	0	0	0	0	4	11	0	0	9	2	22	6	2	4	2	0	0	0	0	0	0	10	12	4	7	6	4
hsa-miR-889-5p	0	0	6	2	4	2	0	36	0	0	0	0	0	0	0	6	0	2	5	0	3	0	3	3	8	0	0	0	0	0	0	4	0	0	7	5	4
hsa-miR-218-2-3p	0	0	4	6	0	0	0	4	0	0	0	0	0	0	0	10	0	0	0	2	8	3	9	2	6	0	0	0	0	4	0	12	4	0	2	5	4
hsa-miR-6859-5p	0	0	32	4	17	9	0	43	17	2	2	0	0	6	5	15	0	3	12	16	7	0	13	5	32	4	2	2	0	11	2	6	15	6	4	4	4
hsa-miR-6726-3p	6	0	8	6	2	0	0	21	2	5	2	0	0	6	4	8	0	6	10	5	18	0	6	3	3	8	0	2	0	0	3	5	5	0	2	4	4
hsa-miR-6864-5p	0	0	32	2	0	23	0	2	7	0	3	0	0	0	2	0	0	2	2	9	4	0	0	3	7	0	0	0	0	3	0	6	4	0	6	3	4
hsa-miR-29b-1-5p	0	0	24	0	2	5	0	25	9	2	0	0	0	0	10	0	0	2	8	7	10	0	5	4	10	5	2	2	0	11	0	0	6	7	5	3	4
hsa-miR-23c	0	0	0	0	8	2	0	8	0	0	0	0	0	0	0	0	0	0	9	4	16	0	0	0	2	0	0	2	0	0	0	8	9	0	0	3	4
hsa-miR-6801-3p	0	0	2	0	0	0	0	0	0	0	0	0	0	0	0	0	0	0	2	0	0	0	0	0	0	0	0	0	0	0	0	0	0	0	0	3	4
hsa-miR-4520a-3p	6	0	2	8	8	0	0	51	0	0	3	0	0	0	2	2	0	2	4	2	7	0	0	2	5	0	0	0	0	0	0	3	2	0	10	2	4
hsa-miR-4286	9	8	82	11	90	23	0	27	2	9	0	0	0	0	9	11	0	2	10	2	21	2	12	4	7	0	8	4	0	6	0	13	2	0	5	2	4
hsa-miR-3064-5p	0	0	6	0	6	0	0	6	0	0	0	0	0	0	0	0	0	2	2	0	7	0	0	0	0	0	0	0	0	0	0	6	3	0	4	2	4
hsa-miR-6504-5p	0	0	2	0	0	0	0	12	0	0	0	0	0	0	0	0	0	0	0	0	6	0	0	0	0	0	0	0	0	0	2	0	0	0	2	2	4
hsa-miR-3074-3p	0	0	0	0	2	0	0	0	0	0	0	0	0	0	0	2	0	0	8	3	7	0	11	0	2	0	0	2	0	0	3	2	0	2	0	2	4
hsa-miR-5004-3p	0	0	2	0	0	2	0	0	0	0	0	0	0	0	0	0	0	0	0	0	0	0	0	0	2	0	0	2	0	0	0	0	0	2	0	2	4
hsa-miR-6806-3p	0	0	9	4	7	2	0	14	0	0	0	0	0	0	0	2	0	2	9	2	6	0	5	6	19	2	0	0	0	7	0	4	4	0	0	2	4
hsa-miR-4484	0	0	2	0	0	0	0	0	0	0	0	0	0	0	0	0	0	0	0	0	0	0	0	0	0	0	0	0	0	0	0	0	0	0	0	2	4
hsa-miR-204-3p	0	0	2	3	2	0	0	7	0	7	0	0	0	0	0	3	0	0	11	0	5	0	0	0	2	0	0	0	0	0	0	0	10	0	6	0	4
hsa-miR-5701	0	0	20	0	0	10	0	3	0	1605	15	0	0	5	68	306	0	24	174	347	27	133	49	689	56	8	10	0	0	0	0	10	2	0	4	0	4
hsa-miR-3173-5p	0	0	5	0	10	0	0	8	0	0	0	0	0	0	0	2	0	0	0	0	3	2	2	2	0	3	0	0	0	0	0	8	2	0	2	0	4
hsa-miR-675-3p	0	0	0	0	3	0	0	0	0	0	0	0	0	0	0	0	0	0	7	0	11	0	0	0	0	0	0	2	0	0	0	5	0	0	2	0	4
hsa-miR-4732-3p	0	0	10	2	4	0	0	12	0	0	0	0	0	0	0	0	0	0	0	2	0	0	2	0	0	0	0	0	0	0	3	3	11	0	0	0	4
hsa-miR-5695	0	0	2	0	4	0	0	8	0	0	0	0	0	0	2	0	0	0	2	0	0	0	2	0	2	0	2	0	0	0	0	0	2	0	0	0	4
hsa-miR-1254	0	0	2	5	2	0	0	4	0	0	0	0	0	0	0	0	0	0	2	7	2	0	2	0	0	0	0	0	0	2	0	0	0	0	0	0	4
hsa-miR-4500	0	0	2	0	0	0	0	0	0	0	0	0	0	0	0	0	0	0	0	0	0	0	2	0	0	0	0	0	0	0	0	0	0	0	0	0	4
hsa-miR-410-5p	0	0	2	0	6	0	0	10	2	0	0	0	0	0	2	2	0	0	4	2	4	0	5	0	4	0	0	0	0	3	0	9	2	0	0	7	3
hsa-miR-6516-5p	3	0	9	2	6	0	0	31	5	0	0	0	0	3	6	3	0	2	13	2	25	0	2	2	13	2	0	0	0	2	0	16	10	0	4	6	3
hsa-miR-6881-3p	0	0	2	0	4	2	0	16	0	0	0	0	2	0	0	0	0	0	2	0	2	2	3	2	0	0	0	0	0	0	0	8	0	0	4	4	3
hsa-miR-6851-3p	0	0	0	2	0	0	0	0	0	0	0	0	0	0	0	0	0	0	0	0	0	0	0	0	0	0	0	0	0	0	0	0	2	0	0	4	3
hsa-miR-1270	0	2	65	2	30	2	0	45	16	4	9	0	0	4	9	23	0	10	10	8	17	15	29	14	31	7	0	8	2	29	0	15	18	10	9	3	3
hsa-miR-6786-3p	0	0	3	5	6	2	0	11	0	0	0	0	0	0	11	3	0	0	4	8	6	0	5	6	10	2	0	0	0	0	0	5	6	0	5	3	3
hsa-miR-6772-3p	0	0	12	0	11	0	0	9	2	2	0	0	0	0	2	9	0	0	9	0	14	0	7	5	15	5	0	0	0	2	0	21	8	0	3	3	3
hsa-miR-1306-3p	0	0	5	2	8	2	0	12	0	0	4	0	0	0	3	6	0	0	3	0	12	0	9	4	23	2	4	0	2	0	3	13	5	0	5	2	3
hsa-miR-629-3p	0	2	2	0	2	0	0	6	0	0	0	0	0	0	0	4	0	0	2	0	6	0	0	0	0	0	2	0	0	0	0	0	15	0	3	2	3
hsa-miR-6853-3p	0	0	5	2	3	0	0	9	0	0	0	0	0	0	0	2	0	0	2	2	4	0	3	3	5	0	0	0	0	0	0	0	2	0	3	2	3
hsa-miR-6833-3p	0	0	6	0	0	0	0	5	0	0	0	0	0	0	0	0	0	0	2	0	2	0	0	0	0	0	0	0	0	0	0	3	0	0	2	2	3
hsa-miR-548a-3p	0	0	0	0	2	0	0	0	0	0	0	0	0	0	0	0	0	2	3	0	2	0	0	0	0	0	0	0	0	0	0	2	0	0	2	2	3
hsa-miR-135a-3p	0	0	0	2	0	2	0	9	0	0	2	0	0	0	0	0	0	0	3	2	0	0	0	0	2	0	0	0	0	2	0	9	6	2	0	2	3
hsa-miR-378e	0	0	5	0	0	0	0	6	0	0	0	0	0	0	5	2	0	0	7	0	4	0	3	3	2	0	0	0	2	0	0	0	5	0	0	2	3
hsa-miR-3123	2	3	0	11	2	2	0	0	0	0	0	0	3	14	0	3	6	0	4	0	2	0	0	2	0	0	17	0	4	4	4	0	0	0	0	2	3
hsa-miR-1252-3p	0	0	0	0	2	0	0	0	0	0	0	0	0	0	2	0	0	0	2	0	3	0	0	0	0	0	0	0	0	0	0	0	0	0	0	2	3
hsa-miR-4501	0	0	0	0	2	0	0	3	0	0	0	0	0	0	2	0	0	0	2	0	0	0	0	0	0	0	0	0	0	0	0	0	0	0	0	2	3
hsa-miR-892a	0	0	0	0	0	0	0	2	0	0	0	0	0	0	2	0	0	0	3	0	4	0	0	0	4	2	0	0	0	0	0	7	0	0	8	0	3
hsa-miR-5581-3p	0	0	0	0	13	0	0	4	0	0	0	0	0	0	0	3	0	0	0	0	2	0	0	0	0	0	0	0	0	0	0	0	4	0	2	0	3
hsa-miR-5196-3p	0	0	5	0	12	0	0	7	0	0	0	0	0	0	0	2	0	0	3	0	3	2	0	2	0	0	0	0	0	0	0	5	0	0	2	0	3
hsa-miR-3960	0	0	4	0	4	0	0	4	0	5	0	0	0	0	6	5	0	3	2	14	11	0	9	7	5	4	0	2	0	2	0	0	2	2	0	0	3
hsa-miR-4640-5p	0	0	0	0	0	0	0	0	0	4	0	0	0	0	0	0	0	0	0	0	0	0	5	0	0	0	0	0	0	2	0	2	0	2	0	0	3
hsa-miR-5699-5p	0	0	13	0	16	0	0	27	2	0	0	0	0	0	4	12	0	0	7	4	27	7	22	0	9	5	0	0	0	4	3	14	11	0	0	0	3
hsa-miR-196b-5p	0	0	2	0	0	4	0	6	3	0	0	0	0	2	3	2	0	0	4	7	8	0	0	2	0	2	4	0	0	0	0	6	5	0	0	0	3
hsa-miR-6794-3p	0	0	2	0	2	0	0	11	0	5	0	0	0	0	0	0	0	2	4	3	6	0	0	0	0	0	0	0	0	0	0	6	4	0	0	0	3
hsa-miR-219b-3p	0	0	15	2	8	3	0	8	2	0	2	0	0	2	5	8	0	2	8	4	7	5	19	6	13	12	0	2	0	9	0	4	2	0	0	0	3
hsa-miR-135b-3p	0	0	4	2	2	0	0	0	0	2	0	0	2	0	0	9	0	0	0	0	0	4	5	0	0	5	0	0	0	0	0	0	2	0	0	0	3
hsa-miR-548l	0	0	0	0	0	2	0	0	0	0	0	0	0	0	0	2	0	0	0	0	2	0	0	0	0	0	0	0	0	0	0	0	2	0	0	0	3
hsa-miR-378c	2	0	3	0	0	0	0	0	2	0	3	0	0	0	2	0	0	0	0	0	0	0	0	0	0	2	0	0	0	0	0	5	0	0	0	0	3
hsa-miR-6752-3p	0	0	5	2	0	3	0	10	0	4	0	0	0	0	0	0	0	0	2	0	0	0	0	0	2	0	0	0	0	0	0	2	0	0	0	0	3
hsa-miR-548as-3p	0	0	0	0	2	0	0	0	0	0	0	0	0	0	0	0	0	0	0	0	0	0	0	0	0	0	0	0	0	0	0	0	0	0	0	0	3
hsa-miR-3187-3p	0	0	4	2	0	0	0	12	0	0	0	0	0	2	4	2	0	2	2	4	20	0	14	2	7	5	2	2	0	0	0	2	5	3	7	12	2
hsa-miR-493-3p	0	0	18	0	7	5	0	15	0	0	0	0	2	0	9	5	0	7	28	3	24	3	14	9	18	13	5	0	0	8	0	22	10	3	10	8	2
hsa-miR-548h-3p	0	0	2	0	9	0	0	6	0	0	0	0	0	0	0	0	0	0	4	0	5	0	0	0	0	0	0	0	0	0	0	8	0	2	6	7	2
hsa-miR-548z	0	0	2	0	9	0	0	6	0	0	0	0	0	0	0	0	0	0	4	0	5	0	0	0	0	0	0	0	0	0	0	8	0	2	6	7	2
hsa-miR-1295a	0	0	0	4	0	0	0	5	0	0	0	0	0	0	2	2	0	2	0	0	3	0	5	2	0	0	0	0	0	0	0	2	0	0	2	7	2
hsa-miR-378f	0	0	4	0	3	6	0	17	0	0	0	0	0	0	0	2	0	0	6	2	22	0	0	0	0	0	0	0	2	0	0	12	11	0	0	7	2
hsa-miR-6511b-5p	0	0	50	2	9	21	0	14	21	5	6	0	0	4	4	4	0	0	4	4	4	2	4	10	30	0	0	0	2	9	2	9	6	0	0	7	2
hsa-miR-548e-5p	0	0	7	4	8	0	0	26	0	0	0	0	0	0	0	12	0	0	2	0	11	0	3	0	5	0	3	0	0	0	0	11	5	0	2	6	2
hsa-miR-1908-3p	2	2	23	3	4	5	0	9	3	10	0	0	6	0	4	0	0	4	4	4	9	0	7	4	6	0	7	0	2	12	0	10	10	7	0	6	2
hsa-miR-7705	0	0	8	0	3	0	0	8	2	0	0	0	0	0	2	9	0	2	14	0	15	3	2	11	8	2	0	0	0	7	0	7	9	2	0	6	2
hsa-miR-3133	0	2	0	3	8	0	0	0	0	0	0	0	0	0	0	0	0	0	7	0	5	0	2	0	0	0	2	0	0	0	0	2	7	0	0	5	2
hsa-miR-5706	2	0	5	0	6	0	0	6	0	0	0	0	0	0	0	0	0	0	4	0	4	0	0	0	0	0	0	0	0	0	0	0	5	0	0	5	2
hsa-miR-5696	0	0	4	0	11	0	0	15	0	0	4	0	0	7	2	3	0	0	4	0	4	0	0	2	0	0	0	0	0	5	4	7	3	0	0	5	2
hsa-miR-670-3p	0	0	118	7	35	66	0	112	69	16	30	0	2	6	67	41	0	9	33	20	29	14	62	36	113	17	2	4	0	37	0	23	26	13	14	4	2
hsa-miR-576-3p	0	0	6	4	0	0	0	6	2	0	0	0	0	2	0	0	0	0	6	4	8	0	18	3	8	4	0	0	0	2	0	5	6	0	2	4	2
hsa-miR-4640-3p	3	2	8	3	42	0	0	30	0	0	3	0	0	0	7	10	0	0	11	2	8	2	14	6	9	8	0	0	0	0	0	14	24	2	0	4	2
hsa-miR-3688-3p	0	0	2	0	0	0	0	6	0	0	0	0	0	0	0	0	0	0	4	0	0	0	0	0	2	0	0	0	0	0	0	2	4	0	0	4	2
hsa-miR-3944-5p	0	0	0	0	3	0	0	2	0	0	0	0	0	2	0	0	0	0	0	0	4	0	3	0	0	0	2	0	0	0	0	4	0	0	0	4	2
hsa-miR-4728-3p	0	0	4	0	3	6	0	3	6	2	2	0	0	0	0	3	0	0	0	0	5	2	8	0	0	0	0	0	0	2	0	0	6	4	2	3	2
hsa-miR-1908-5p	0	0	9	4	13	2	0	18	6	12	0	0	0	0	4	0	0	0	5	0	4	0	11	5	9	0	0	2	0	4	0	6	7	3	2	3	2
hsa-miR-18b-3p	0	0	11	0	0	0	0	11	2	0	0	0	0	5	0	8	0	2	6	0	8	2	9	2	10	5	2	0	0	2	0	4	9	5	0	3	2
hsa-miR-365b-5p	0	0	9	0	3	2	0	2	3	0	0	0	0	2	0	2	0	0	0	0	5	4	3	0	11	2	0	0	0	7	0	0	0	0	0	3	2
hsa-miR-4520b-3p	4	2	2	0	6	0	0	31	0	0	3	0	0	0	2	0	0	0	2	0	2	0	2	0	3	0	0	0	0	0	0	3	0	0	4	2	2
hsa-miR-545-5p	0	0	2	0	2	0	0	11	0	0	0	0	0	0	0	2	0	0	2	0	5	0	4	0	3	0	0	2	0	0	0	2	4	0	3	2	2
hsa-miR-544a	0	0	0	0	0	2	0	0	0	0	0	0	0	0	0	0	0	0	0	0	11	0	0	0	0	0	0	0	0	0	0	3	0	0	3	2	2
hsa-miR-642a-5p	0	0	14	5	45	0	0	16	0	0	0	0	0	0	0	32	0	2	4	4	2	9	11	4	11	19	2	0	0	0	0	5	20	0	2	2	2
hsa-miR-3158-3p	2	0	4	0	7	0	0	35	0	0	0	0	0	0	2	0	0	0	5	0	5	0	0	0	0	0	0	0	0	0	0	7	7	0	2	2	2
hsa-miR-4781-3p	0	0	5	0	4	0	0	6	0	0	0	0	0	0	4	0	0	0	4	3	0	0	2	0	5	0	3	0	0	2	0	2	4	0	2	2	2
hsa-miR-7704	0	0	19	2	9	9	0	33	2	17	0	0	0	2	11	4	0	0	6	9	26	3	14	6	14	2	0	0	0	0	0	10	2	0	2	2	2
hsa-miR-7151-3p	0	0	2	3	33	0	0	6	0	0	0	0	0	0	0	3	0	0	3	0	7	3	4	0	6	3	0	0	0	0	0	4	0	2	0	2	2
hsa-miR-1247-3p	0	0	2	0	4	0	0	11	0	0	0	0	0	0	0	0	0	0	8	0	4	2	0	0	0	0	0	0	0	0	0	0	9	0	0	2	2
hsa-miR-6837-5p	2	0	7	0	7	4	0	14	2	0	2	0	0	0	2	6	0	0	9	2	2	0	3	2	6	5	0	0	0	0	0	15	5	0	0	2	2
hsa-miR-619-5p	0	0	4	0	4	4	0	2	2	4	0	0	0	0	0	2	0	0	4	10	6	3	2	0	0	2	0	0	0	0	0	0	4	0	0	2	2
hsa-miR-147b	0	2	3	0	0	0	0	2	0	0	0	0	0	0	0	0	0	0	2	0	2	0	0	0	0	0	0	0	0	0	0	0	4	0	0	2	2
hsa-miR-6505-3p	0	0	8	0	2	0	0	6	0	0	0	0	0	0	0	0	0	0	2	0	3	0	0	0	0	0	0	0	0	0	0	5	3	0	0	2	2
hsa-miR-4745-3p	0	0	3	2	2	3	0	2	0	2	0	0	0	0	0	0	0	0	0	0	0	0	0	0	2	0	0	0	0	0	0	3	0	0	0	2	2
hsa-miR-4507	0	0	0	0	2	0	0	8	0	0	0	0	0	0	0	0	0	0	0	0	3	0	0	0	0	0	0	0	0	0	0	3	0	0	0	2	2
hsa-miR-4701-5p	0	0	2	0	0	0	0	8	0	2	2	0	0	0	0	3	0	0	2	0	0	0	0	0	2	0	0	0	2	0	0	2	0	0	0	2	2
hsa-miR-4666a-5p	2	0	0	0	0	0	0	0	0	0	0	0	0	0	0	0	0	0	0	0	0	0	0	0	0	0	0	0	0	0	0	2	0	0	0	2	2
hsa-miR-3149	0	0	4	0	5	2	0	5	0	0	0	0	0	0	0	3	0	0	5	3	2	0	6	0	2	2	0	0	0	0	0	0	0	0	0	2	2
hsa-miR-3607-3p	2	0	13	0	6	13	0	0	15	989	18	0	0	0	358	439	0	54	312	388	152	152	116	414	357	15	12	0	0	0	3	21	13	0	16	0	2
hsa-miR-4424	0	0	0	0	2	0	0	16	0	0	0	0	0	0	0	0	0	0	7	0	9	0	3	0	0	0	0	0	0	0	3	5	4	0	4	0	2
hsa-miR-664b-5p	0	0	7	3	3	7	0	8	2	2	0	0	3	0	3	2	0	0	4	4	9	0	2	2	4	0	9	0	0	0	0	0	0	5	3	0	2
hsa-miR-6761-5p	0	0	8	8	8	2	0	13	0	0	0	0	0	2	4	4	0	0	2	0	4	2	9	2	6	2	0	2	0	4	0	4	8	0	2	0	2
hsa-miR-431-5p	0	0	6	0	6	0	0	41	0	0	0	0	0	0	0	0	0	0	2	0	20	0	0	0	2	0	0	0	0	0	0	5	6	0	2	0	2
hsa-miR-4685-3p	0	4	12	0	20	2	0	20	0	2	0	0	0	0	0	2	0	2	4	2	10	0	0	2	10	2	2	0	0	0	0	21	5	0	2	0	2
hsa-miR-642a-3p	0	0	12	0	3	0	0	10	0	0	0	0	0	0	0	19	0	0	2	0	4	12	10	0	3	7	0	0	0	0	0	0	5	0	2	0	2
hsa-miR-4688	0	0	10	0	5	10	0	13	4	0	2	0	0	0	5	0	0	0	0	4	2	0	4	8	12	2	2	0	0	0	0	4	2	0	2	0	2
hsa-miR-4749-3p	0	0	7	0	0	4	0	5	0	6	0	0	0	0	0	2	0	0	2	0	3	4	2	6	5	4	3	0	0	0	0	0	2	0	2	0	2
hsa-miR-187-5p	0	0	3	0	2	0	0	2	0	0	0	0	0	0	0	0	0	0	2	0	4	4	0	2	0	0	0	2	0	0	0	0	0	0	2	0	2
hsa-miR-6766-3p	0	0	0	0	2	0	0	2	0	0	0	0	0	0	0	0	0	0	0	0	0	0	0	0	0	0	0	0	0	0	0	0	0	0	2	0	2
hsa-miR-4516	0	0	16	4	11	16	0	17	9	97	5	0	0	0	26	7	0	6	4	33	9	5	17	2	15	31	2	0	0	0	0	0	2	3	0	0	2
hsa-miR-5188	0	0	2	0	4	0	0	6	0	0	0	0	0	0	0	4	0	0	7	0	3	2	7	2	0	0	0	2	0	0	0	3	4	2	0	0	2
hsa-miR-1261	0	0	0	0	4	0	0	8	0	0	0	0	0	0	0	0	0	0	5	2	0	0	5	2	2	2	0	0	0	0	0	2	2	2	0	0	2
hsa-miR-3681-5p	0	4	12	3	6	0	0	39	0	0	0	0	0	0	0	0	0	0	0	2	5	0	0	0	2	0	0	0	0	0	0	8	0	2	0	0	2
hsa-miR-7703	0	0	5	0	0	0	0	4	0	0	0	0	0	0	0	3	0	0	2	0	4	3	0	0	5	0	0	0	0	0	0	6	0	2	0	0	2
hsa-miR-6877-5p	0	0	2	3	3	5	0	4	2	0	0	0	0	0	0	0	0	0	0	0	2	3	0	4	7	0	0	0	0	0	0	4	6	0	0	0	2
hsa-miR-4661-5p	0	0	0	2	11	0	0	8	0	0	0	0	0	0	0	6	0	0	9	0	5	4	2	0	0	0	0	0	0	2	0	2	5	0	0	0	2
hsa-miR-616-5p	0	0	9	0	9	0	0	8	0	0	0	0	0	0	0	0	0	0	2	0	5	0	0	0	0	4	0	0	0	0	0	0	4	0	0	0	2
hsa-miR-6511a-5p	0	0	36	0	9	21	0	13	21	3	6	0	0	4	2	4	0	0	2	4	2	2	0	8	20	0	0	0	0	9	0	7	3	0	0	0	2
hsa-miR-1251-5p	0	0	27	0	0	6	0	11	5	4	3	0	2	0	0	0	0	0	0	0	2	0	5	0	0	0	0	0	0	0	0	0	3	0	0	0	2
hsa-miR-548s	0	0	2	0	0	0	0	3	0	0	0	0	0	0	0	0	0	0	5	2	3	0	0	0	0	3	0	0	0	0	0	10	2	0	0	0	2
hsa-miR-3125	0	0	4	0	6	0	0	0	0	0	0	0	0	0	2	0	0	0	4	0	5	0	2	0	7	0	2	0	0	0	0	2	2	0	0	0	2
hsa-miR-4687-3p	0	0	5	0	0	0	0	2	0	0	0	0	0	0	0	0	0	0	2	0	0	0	0	0	0	0	3	0	0	0	0	0	2	0	0	0	2
hsa-miR-3120-3p	0	3	0	0	6	0	0	7	0	0	0	0	0	0	0	0	0	0	2	0	0	0	2	0	4	0	0	0	0	0	0	0	2	0	0	0	2
hsa-miR-5010-5p	0	0	6	0	3	2	0	4	0	0	0	0	0	0	2	0	0	0	0	0	2	3	0	0	0	0	0	0	0	0	0	0	2	0	0	0	2
hsa-miR-6808-3p	0	0	0	0	3	0	0	2	0	0	0	0	0	0	0	0	0	0	0	0	0	0	0	0	0	0	0	0	0	0	0	0	2	0	0	0	2
hsa-miR-548ah-5p	0	0	2	0	4	0	0	4	0	0	0	0	0	0	0	0	0	0	0	2	3	0	2	0	0	0	0	0	0	0	0	6	0	0	0	0	2
hsa-miR-6794-5p	0	0	0	0	2	2	0	3	0	0	0	0	0	0	0	0	0	0	2	0	0	0	0	2	2	0	0	2	0	2	0	5	0	0	0	0	2
hsa-miR-6859-3p	0	6	10	0	2	0	0	0	3	0	0	0	0	0	0	0	0	5	7	0	2	0	2	3	0	2	0	0	0	2	0	4	0	0	0	0	2
hsa-miR-7112-3p	0	0	2	2	0	0	0	0	0	0	0	0	0	0	0	0	0	0	10	0	0	0	6	0	2	0	0	0	0	0	0	4	0	0	0	0	2
hsa-miR-4326	0	0	0	0	4	0	0	6	0	2	0	0	0	0	0	4	0	0	7	0	2	0	6	0	3	0	0	0	0	0	0	2	0	0	0	0	2
hsa-miR-6845-3p	0	0	0	0	2	0	0	2	0	0	0	0	2	0	0	0	0	0	0	2	0	0	0	0	0	0	0	0	0	0	0	2	0	0	0	0	2
hsa-miR-4521	0	0	4	0	0	0	0	0	0	0	0	0	0	0	0	0	0	0	0	0	0	0	2	2	6	2	0	0	0	5	0	0	0	0	0	0	2
hsa-miR-3614-5p	0	0	2	0	0	0	0	0	0	0	0	0	0	0	0	0	0	0	0	2	0	0	0	0	2	0	3	0	0	0	0	0	0	0	0	0	2
hsa-miR-3199	0	3	2	0	0	0	0	0	0	2	0	0	0	0	0	0	0	0	0	0	0	0	0	0	0	0	3	0	0	0	0	0	0	0	0	0	2
hsa-miR-3679-5p	0	0	0	0	2	2	0	3	0	0	0	0	0	3	0	2	0	0	0	0	0	0	0	0	0	0	2	0	0	0	0	0	0	0	0	0	2
hsa-miR-6862-5p	0	0	0	0	3	0	0	0	0	0	0	0	0	0	0	0	0	0	0	2	0	0	0	0	3	2	0	0	0	0	0	0	0	0	0	0	2
hsa-miR-6852-5p	0	0	2	0	0	0	0	4	0	0	2	0	0	0	2	2	0	0	2	0	2	0	0	0	4	0	0	0	0	0	0	0	0	0	0	0	2
hsa-miR-18b-5p	0	0	0	0	2	0	0	2	0	0	0	0	0	0	2	0	0	0	2	0	0	0	0	2	0	0	0	0	0	0	0	0	0	0	0	0	2
hsa-miR-3684	0	0	0	0	2	0	0	3	0	0	0	0	0	0	0	0	0	0	0	0	2	2	0	0	0	0	0	0	0	0	0	0	0	0	0	0	2
hsa-miR-376a-2-5p	0	0	2	0	0	0	0	7	0	0	0	0	0	0	2	2	0	0	0	0	7	0	0	0	0	0	0	0	0	0	0	0	0	0	0	0	2
hsa-miR-6793-3p	2	2	10	0	0	0	0	18	0	0	0	0	0	0	0	0	0	0	0	0	2	0	0	0	0	0	0	0	0	0	0	0	0	0	0	0	2
hsa-miR-656-5p	0	0	0	0	2	0	0	6	0	0	0	0	0	0	0	0	0	0	0	0	2	0	0	0	0	0	0	0	0	0	0	0	0	0	0	0	2
hsa-miR-6866-3p	0	0	6	0	0	0	0	0	0	0	0	0	0	0	0	0	0	0	4	0	0	0	0	0	0	0	0	0	0	0	0	0	0	0	0	0	2
hsa-miR-548f-5p	0	0	0	0	2	0	0	7	0	0	2	0	0	0	0	0	0	0	0	0	0	0	0	0	0	0	0	0	0	0	0	0	0	0	0	0	2
hsa-miR-4511	0	0	0	0	4	0	0	0	0	2	0	0	0	0	0	0	0	0	0	0	0	0	0	0	0	0	0	0	0	0	0	0	0	0	0	0	2
hsa-miR-150-3p	0	0	2	0	0	0	0	3	0	0	0	0	0	0	0	0	0	0	0	0	0	0	0	0	0	0	0	0	0	0	0	0	0	0	0	0	2
hsa-miR-550a-5p	0	0	4	0	15	2	0	21	0	4	0	0	0	0	3	4	0	0	9	0	9	0	5	4	2	0	0	0	0	0	2	9	2	0	0	9	0
hsa-miR-5006-3p	2	0	6	0	22	2	0	30	2	0	0	0	0	0	0	5	0	0	7	2	7	0	4	0	0	0	0	2	2	0	0	4	5	0	2	5	0
hsa-miR-6516-3p	0	0	4	2	5	2	0	41	0	4	0	0	0	4	4	8	0	0	4	2	6	0	0	2	0	2	0	0	0	0	0	4	2	0	2	5	0
hsa-miR-191-3p	3	0	20	0	8	0	0	101	0	2	0	0	0	0	0	0	0	0	0	0	13	0	0	0	0	2	2	0	0	0	0	9	2	0	0	5	0
hsa-miR-1248	0	0	0	2	0	2	0	0	0	0	3	0	0	0	19	3	0	21	11	24	27	0	9	5	7	3	0	0	0	0	0	5	2	2	3	4	0
hsa-miR-7156-5p	0	0	0	2	2	0	0	5	0	0	0	0	0	0	0	2	0	0	2	4	0	0	2	0	0	2	0	0	0	0	0	2	0	0	3	4	0
hsa-miR-522-3p	0	2	2	0	0	0	0	2	0	0	0	0	0	0	0	2	0	0	5	0	8	0	0	3	0	0	0	0	0	0	0	2	4	0	2	4	0
hsa-miR-548c-3p	0	0	2	0	0	0	0	6	0	0	0	0	0	0	0	0	0	0	0	0	3	0	0	0	0	0	0	0	0	0	0	2	0	0	2	4	0
hsa-miR-3177-3p	0	0	4	0	4	0	0	14	0	4	0	0	0	0	0	0	0	0	7	2	7	0	11	0	8	0	0	0	0	2	0	7	2	12	0	4	0
hsa-miR-365a-5p	0	0	11	7	13	5	0	18	9	0	3	0	3	0	3	9	0	13	2	3	5	2	10	9	11	0	2	0	0	7	0	3	7	4	0	4	0
hsa-miR-3661	0	0	5	0	4	2	0	4	0	2	0	0	0	5	0	0	0	0	2	2	2	2	6	3	0	0	0	0	0	2	0	2	2	2	0	4	0
hsa-miR-1276	3	0	7	0	10	0	0	15	0	0	0	0	0	0	0	0	0	0	8	5	0	0	0	0	4	0	0	0	0	2	0	14	4	0	0	4	0
hsa-miR-7157-5p	0	0	0	4	3	0	0	2	0	0	0	0	0	2	0	0	0	0	4	0	4	0	0	0	0	0	0	0	0	0	0	2	2	0	0	4	0
hsa-miR-6855-3p	2	0	0	0	9	2	0	5	0	0	0	0	0	0	0	2	0	0	2	0	0	0	0	0	0	0	0	0	0	3	0	5	0	0	0	4	0
hsa-miR-5688	0	0	0	0	7	0	0	11	0	0	0	0	0	0	0	0	0	0	2	0	5	0	0	0	0	0	0	0	0	0	0	5	0	0	0	4	0
hsa-miR-6857-3p	0	0	0	0	2	0	0	8	0	0	0	0	0	0	0	2	0	0	0	0	2	2	0	0	0	0	0	0	0	0	0	4	0	0	0	4	0
hsa-miR-1267	0	0	3	0	0	0	0	0	0	0	0	0	0	0	0	0	0	0	0	0	2	0	0	0	0	0	0	0	0	0	0	2	0	0	0	4	0
hsa-miR-6819-3p	0	0	2	0	0	0	0	6	0	0	0	0	0	0	0	0	0	0	2	0	0	0	0	0	0	0	0	0	0	0	0	2	0	0	0	4	0
hsa-miR-4528	0	0	5	0	2	0	0	3	0	0	0	0	0	0	0	0	0	0	0	0	2	0	0	0	2	0	0	2	0	0	0	0	0	0	0	4	0
hsa-miR-505-5p	0	0	12	0	5	2	0	6	5	0	9	0	0	0	3	3	0	3	4	5	4	2	14	3	8	6	0	0	0	6	0	3	9	0	6	3	0
hsa-miR-765	3	0	0	0	0	0	0	0	0	0	2	0	0	0	0	0	0	0	0	0	2	0	0	0	5	0	0	0	2	0	0	5	0	0	2	3	0
hsa-miR-3124-5p	0	0	0	4	9	0	0	7	0	0	0	0	0	0	0	2	0	0	0	0	14	0	0	0	0	0	0	0	0	0	0	5	5	0	0	3	0
hsa-miR-767-3p	0	0	0	0	8	0	0	8	0	0	2	0	0	0	2	0	0	0	2	0	6	0	0	0	2	2	0	0	0	3	0	2	4	0	0	3	0
hsa-miR-6769b-3p	0	0	0	0	2	0	0	5	0	0	0	0	0	0	2	0	0	0	5	0	0	2	0	0	0	0	0	0	0	0	0	0	4	0	0	3	0
hsa-miR-6802-3p	0	0	5	0	0	0	0	7	3	2	0	0	0	4	2	2	0	0	8	3	8	0	0	4	4	2	0	0	0	0	0	4	2	0	0	3	0
hsa-miR-206	0	0	0	0	0	0	0	0	0	0	0	0	0	0	0	5	0	0	0	0	0	0	10	2	4	2	0	0	0	0	0	0	2	0	0	3	0
hsa-miR-3157-5p	0	0	0	0	9	0	0	3	0	0	0	0	0	0	0	0	0	0	0	0	0	0	0	0	0	0	0	0	0	0	0	0	2	0	0	3	0
hsa-miR-5002-5p	4	0	10	5	13	5	0	7	3	0	5	0	0	5	2	2	0	4	9	2	9	0	0	2	0	2	0	0	0	5	0	5	0	0	0	3	0
hsa-miR-7113-5p	0	0	5	0	0	0	0	2	0	0	0	0	0	0	0	0	0	0	0	0	2	0	0	0	0	0	0	0	0	3	0	4	0	0	0	3	0
hsa-miR-6514-3p	0	0	2	2	0	0	0	3	0	2	0	0	0	0	0	2	0	0	2	0	0	0	0	0	0	0	0	0	0	0	0	2	0	0	0	3	0
hsa-miR-6862-3p	0	0	7	0	4	2	0	5	2	0	0	0	0	0	0	0	0	0	0	3	0	0	3	3	2	0	0	0	0	2	0	0	0	0	0	3	0
hsa-miR-4791	0	0	2	0	0	0	0	0	0	0	0	0	0	0	7	2	0	0	0	5	4	0	3	0	2	2	0	0	0	0	0	0	0	0	0	3	0
hsa-miR-939-5p	0	0	0	3	0	2	0	0	0	0	2	0	0	0	0	0	0	0	0	0	0	0	0	0	2	0	0	0	0	0	0	0	0	0	0	3	0
hsa-miR-6886-3p	0	0	0	2	0	0	0	3	0	0	0	0	0	0	0	0	0	0	0	0	2	0	0	0	0	0	0	0	0	0	0	0	0	0	0	3	0
hsa-miR-4750-3p	0	0	2	3	0	0	0	0	0	2	0	0	0	0	0	0	0	0	2	0	0	0	0	0	0	0	0	0	0	0	0	0	0	0	0	3	0
hsa-miR-4532	0	0	2	2	0	2	0	8	0	16	0	0	4	0	6	9	0	2	6	17	13	2	6	0	2	0	2	2	0	2	0	0	10	4	3	2	0
hsa-miR-362-3p	0	0	0	2	6	0	0	7	0	0	0	0	0	0	0	0	0	0	5	2	11	0	4	0	0	0	0	0	0	0	0	10	6	0	3	2	0
hsa-miR-6796-3p	0	0	0	0	2	0	0	2	0	2	0	0	0	0	0	4	0	0	0	2	0	0	0	0	0	0	0	2	0	0	0	2	2	0	3	2	0
hsa-miR-6841-5p	0	0	3	0	4	0	0	23	3	0	0	0	0	0	0	0	0	0	5	0	7	0	5	3	3	0	0	0	0	0	2	4	5	2	2	2	0
hsa-miR-548i	0	0	2	0	7	0	0	7	0	0	0	0	0	0	2	0	0	0	6	0	6	0	5	0	0	0	2	0	0	0	0	6	5	0	2	2	0
hsa-miR-186-3p	0	0	2	0	0	0	0	2	0	0	0	0	0	0	2	0	0	0	2	0	0	0	0	0	0	0	0	0	0	0	0	0	4	0	2	2	0
hsa-miR-6770-3p	0	0	2	0	7	0	0	35	0	0	0	0	0	0	0	2	0	0	6	0	2	0	2	0	0	0	0	0	0	0	0	4	3	0	2	2	0
hsa-miR-3131	0	0	2	0	0	0	0	2	0	0	0	0	0	0	0	0	0	0	0	0	0	0	0	0	0	0	0	0	0	0	0	0	0	0	2	2	0
hsa-miR-7854-3p	0	0	5	3	0	4	0	2	2	0	0	0	0	0	0	0	0	0	2	0	3	0	2	0	4	0	2	0	0	0	0	2	0	3	0	2	0
hsa-miR-4668-5p	0	0	4	0	0	0	0	0	0	0	0	0	0	0	0	0	0	0	0	0	0	0	0	0	0	0	0	0	0	0	0	0	0	3	0	2	0
hsa-miR-3174	0	0	10	0	10	3	0	0	0	0	0	0	0	0	3	2	0	0	2	2	5	0	0	7	13	0	0	0	0	4	0	4	6	2	0	2	0
hsa-miR-1909-5p	0	0	4	2	0	0	0	0	0	0	0	0	0	0	0	0	0	0	0	0	2	0	0	0	0	0	0	0	0	0	0	0	0	2	0	2	0
hsa-miR-4421	0	0	7	0	2	0	0	9	0	0	0	0	0	3	0	2	0	0	7	0	2	0	0	6	7	0	2	0	0	0	0	2	6	0	0	2	0
hsa-miR-1911-5p	0	0	27	0	3	9	0	3	5	72	2	0	0	0	2	0	0	0	0	0	0	2	82	0	0	2	0	0	2	8	0	0	5	0	0	2	0
hsa-miR-194-3p	0	0	2	2	3	0	0	3	0	0	0	0	0	0	0	3	0	2	0	0	2	0	3	0	2	0	2	0	0	2	0	2	4	0	0	2	0
hsa-miR-6508-3p	2	0	0	5	0	0	0	2	0	0	0	0	0	2	0	2	0	0	5	0	0	0	0	0	0	0	0	0	0	0	0	3	3	0	0	2	0
hsa-miR-7114-3p	0	0	0	0	0	0	0	17	0	0	0	0	0	0	0	0	0	0	3	0	2	0	0	0	0	0	0	0	0	0	0	0	3	0	0	2	0
hsa-miR-7110-3p	0	0	0	0	0	0	0	2	0	0	0	0	0	0	0	0	0	0	3	0	2	0	0	0	0	0	0	0	0	0	0	0	3	0	0	2	0
hsa-miR-6737-3p	0	0	2	0	5	0	0	8	0	0	0	0	0	0	0	2	0	0	0	0	4	0	0	0	0	3	0	0	0	0	0	4	2	0	0	2	0
hsa-miR-3663-3p	0	0	5	0	0	2	0	4	0	4	0	0	0	0	0	0	0	0	2	2	2	0	2	0	0	2	3	0	0	0	0	3	2	0	0	2	0
hsa-miR-92a-1-5p	0	0	3	7	6	0	0	2	0	0	0	0	0	0	0	3	0	4	0	0	0	0	5	3	5	3	0	0	0	0	0	0	2	0	0	2	0
hsa-miR-376b-5p	0	0	0	0	8	0	0	6	0	0	0	0	0	0	0	0	0	0	2	0	8	0	0	0	2	2	0	0	0	0	0	3	0	0	0	2	0
hsa-miR-376c-5p	0	0	0	0	8	0	0	6	0	0	0	0	0	0	0	0	0	0	2	0	8	0	0	0	2	2	0	0	0	0	0	3	0	0	0	2	0
hsa-miR-3195	0	0	2	0	0	0	0	2	0	0	0	0	0	0	2	5	0	0	0	4	0	3	0	0	0	2	0	0	0	0	0	2	0	0	0	2	0
hsa-miR-6884-5p	0	0	0	0	0	0	0	0	3	0	0	0	0	0	0	0	0	0	0	0	0	0	0	0	0	0	0	0	0	5	0	0	0	0	0	2	0
hsa-miR-3934-5p	0	0	5	2	0	0	0	0	0	0	0	0	0	0	7	0	0	2	0	0	4	2	2	2	2	0	0	0	0	3	0	0	0	0	0	2	0
hsa-miR-5100	0	0	0	0	0	6	0	0	0	2	0	0	0	0	0	0	0	0	2	0	5	0	2	0	0	3	0	0	0	0	0	0	0	0	0	2	0
hsa-miR-1292-5p	0	0	2	5	2	0	0	2	0	0	0	0	0	0	0	0	0	0	0	2	5	0	0	3	4	2	0	0	0	0	0	0	0	0	0	2	0
hsa-miR-3116	0	0	0	0	3	0	0	0	0	0	0	0	0	0	0	8	0	0	0	0	0	0	6	0	2	2	0	0	0	0	0	0	0	0	0	2	0
hsa-miR-6720-3p	0	0	4	0	0	0	0	2	0	3	0	0	0	0	4	0	0	0	0	0	4	0	0	0	0	2	0	0	0	0	0	0	0	0	0	2	0
hsa-miR-888-5p	0	0	0	0	0	0	0	3	0	0	0	0	0	0	2	2	0	0	3	0	2	0	0	0	4	0	0	0	0	0	0	0	0	0	0	2	0
hsa-miR-5004-5p	0	0	2	3	3	0	0	4	3	0	2	0	0	0	0	0	0	0	0	3	0	0	0	0	2	0	0	0	0	0	0	0	0	0	0	2	0
hsa-miR-6782-3p	0	0	0	0	2	0	0	0	0	0	0	0	0	0	0	0	0	0	0	0	0	0	3	0	0	0	0	0	0	0	0	0	0	0	0	2	0
hsa-miR-5094	0	0	0	3	0	0	0	2	0	0	0	0	0	0	0	0	0	0	0	0	2	0	0	0	0	0	0	0	0	0	0	0	0	0	0	2	0
hsa-miR-4742-3p	0	0	0	0	6	0	0	18	0	0	0	0	0	0	2	6	0	0	9	8	6	0	6	0	0	5	0	0	0	0	0	11	0	3	6	0	0
hsa-miR-205-5p	0	0	3	0	0	0	0	2	0	2	0	0	0	0	0	0	0	0	3	0	6	0	3	5	9	0	2	0	0	0	0	2	0	0	6	0	0
hsa-miR-4798-5p	0	0	0	0	2	0	0	0	0	0	0	0	0	0	0	0	0	0	0	0	0	0	3	0	2	0	0	0	0	0	0	2	2	0	5	0	0
hsa-miR-33b-5p	2	5	140	0	9	0	0	40	4	0	0	0	0	0	0	2	0	0	3	0	4	0	3	3	5	0	6	0	0	2	0	2	7	0	4	0	0
hsa-miR-6798-3p	0	0	0	0	4	0	0	11	0	0	0	0	0	0	0	0	0	0	2	0	0	0	0	0	0	0	0	0	2	0	0	0	6	0	4	0	0
hsa-miR-6718-5p	0	0	2	0	3	2	0	10	0	0	0	0	0	4	2	4	0	4	2	2	3	0	2	2	5	0	0	0	0	0	0	5	4	0	4	0	0
hsa-miR-515-5p	0	0	11	3	2	0	0	8	3	0	0	0	0	0	5	0	0	2	4	12	22	0	0	2	3	0	0	0	0	5	0	2	0	0	4	0	0
hsa-miR-4448	0	0	25	0	0	14	0	28	10	44	0	0	0	0	20	24	0	0	18	12	23	16	17	0	19	12	0	0	0	4	0	2	5	11	3	0	0
hsa-miR-1538	0	0	2	6	0	0	0	9	2	0	0	0	0	0	2	2	0	0	6	3	2	0	0	2	2	0	0	0	0	2	0	5	5	0	3	0	0
hsa-miR-320e	0	0	2	0	2	2	0	4	0	3	0	0	0	0	5	10	0	0	6	2	2	3	6	3	14	4	3	0	0	0	0	0	2	0	3	0	0
hsa-miR-4682	0	0	7	0	0	0	0	6	0	0	0	0	0	0	0	2	0	0	0	4	2	0	3	2	4	0	0	0	0	0	0	3	0	0	3	0	0
hsa-miR-6804-3p	0	0	3	2	0	0	0	5	0	2	0	0	0	0	0	0	0	0	0	0	2	0	0	0	0	0	0	0	0	0	0	3	0	0	3	0	0
hsa-miR-3159	0	0	6	0	2	0	0	3	0	0	0	0	0	0	0	3	0	0	0	0	0	0	3	2	5	0	6	0	0	0	0	0	0	0	3	0	0
hsa-miR-5682	0	0	2	0	0	0	0	10	2	0	0	0	0	0	0	2	0	0	0	0	0	0	0	0	0	0	0	0	0	0	0	0	0	0	3	0	0
hsa-miR-373-3p	0	0	2	0	0	10	0	0	0	0	2	0	0	0	8	0	0	3	10	0	0	0	2	0	0	2	0	4	0	4	0	0	7	5	2	0	0
hsa-miR-20b-3p	0	0	4	0	2	0	0	0	3	0	0	0	0	0	2	0	0	0	0	2	0	0	0	0	0	0	0	0	0	0	0	0	2	3	2	0	0
hsa-miR-4284	0	0	13	4	0	4	0	7	24	9	5	0	0	0	20	15	0	0	4	2	13	4	13	2	17	4	0	0	0	6	4	0	0	3	2	0	0
hsa-miR-372-3p	0	0	5	0	0	7	0	0	0	0	0	0	0	0	7	0	0	4	10	0	0	0	0	0	2	0	0	0	0	0	0	0	6	2	2	0	0
hsa-miR-2681-3p	2	0	5	0	2	0	0	4	0	0	0	0	0	2	0	2	0	0	3	0	0	0	0	0	2	2	0	0	0	0	0	3	4	0	2	0	0
hsa-miR-551a	0	0	5	0	0	0	0	14	0	0	0	0	0	0	0	0	0	0	0	0	8	0	0	0	0	0	0	4	0	0	0	0	3	0	2	0	0
hsa-miR-6734-3p	0	0	0	0	0	0	0	0	0	0	2	0	0	0	0	2	0	0	0	0	3	2	2	0	0	0	0	0	0	0	0	0	3	0	2	0	0
hsa-miR-219b-5p	0	3	0	0	2	0	0	2	0	0	0	0	0	0	0	0	0	0	2	0	3	0	0	0	0	0	0	0	0	0	0	2	2	0	2	0	0
hsa-miR-642b-5p	0	0	0	0	2	0	0	4	0	0	0	0	0	0	0	5	0	0	0	2	0	3	3	2	4	0	0	0	0	0	0	0	2	0	2	0	0
hsa-miR-3936	0	0	2	0	0	0	0	0	0	2	0	0	0	0	0	3	0	0	0	0	3	0	0	0	0	0	3	0	0	0	0	6	0	0	2	0	0
hsa-miR-4443	3	0	2	0	11	6	0	0	0	13	0	0	0	2	0	5	0	5	0	0	9	0	4	4	0	0	3	0	2	0	0	5	0	0	2	0	0
hsa-miR-580-3p	0	0	2	0	3	2	0	5	0	0	0	0	2	0	2	4	0	0	8	0	8	0	2	4	3	2	0	0	0	2	0	4	0	0	2	0	0
hsa-miR-643	0	0	2	0	0	0	0	2	0	0	0	0	0	0	0	0	0	0	2	2	0	0	0	0	0	0	0	0	0	0	0	3	0	0	2	0	0
hsa-miR-3130-5p	0	0	0	0	19	0	0	0	0	0	0	0	0	0	0	2	0	0	3	2	4	0	0	0	0	0	0	0	0	0	5	2	0	0	2	0	0
hsa-miR-4638-3p	0	0	6	0	2	0	0	8	0	3	0	0	0	0	0	0	0	0	0	0	2	0	0	0	3	0	0	0	0	0	0	2	0	0	2	0	0
hsa-miR-3923	0	0	0	4	0	0	0	0	0	0	0	0	0	0	0	0	0	0	0	3	0	0	0	0	0	0	0	0	0	2	0	0	0	0	2	0	0
hsa-miR-6733-3p	0	0	0	0	2	0	0	3	0	0	0	0	0	2	0	0	0	0	0	0	4	2	0	0	3	2	0	0	0	0	0	0	0	0	2	0	0
hsa-miR-6880-3p	0	0	2	0	0	0	0	7	0	0	0	0	0	0	0	0	0	0	5	0	4	0	0	0	0	2	0	0	0	0	0	0	0	0	2	0	0
hsa-miR-1255b-5p	0	0	0	3	2	0	0	0	0	0	0	0	0	0	0	0	0	0	0	0	0	0	3	0	2	0	0	0	0	0	0	0	0	0	2	0	0
hsa-miR-6796-5p	0	0	2	0	9	2	0	0	0	0	2	0	0	0	0	3	0	2	0	0	0	0	0	0	2	0	0	0	0	0	0	0	0	0	2	0	0
hsa-miR-5187-5p	0	0	2	2	3	2	0	0	0	0	0	0	3	0	0	0	0	0	0	0	4	0	0	2	0	0	0	0	0	0	0	0	0	0	2	0	0
hsa-miR-556-5p	0	0	0	0	2	0	0	16	0	0	0	0	0	0	0	0	0	0	2	0	2	0	0	0	0	0	0	0	0	0	0	0	0	0	2	0	0
hsa-miR-1225-3p	0	0	0	0	0	2	0	0	0	0	0	0	0	0	0	0	0	2	0	2	0	0	0	0	0	0	0	0	0	0	0	0	0	0	2	0	0
hsa-miR-6734-5p	0	0	3	0	0	0	0	2	2	2	2	0	0	0	0	3	0	0	0	3	2	7	0	2	8	5	0	0	0	16	0	5	0	6	0	0	0
hsa-miR-4535	0	0	0	0	0	4	0	0	2	0	0	0	0	0	0	0	0	0	0	0	0	0	0	0	0	0	0	0	0	10	0	0	0	6	0	0	0
hsa-miR-6748-3p	0	0	0	0	0	4	0	2	0	0	0	0	0	0	0	0	0	0	0	0	0	0	0	0	0	0	0	0	0	0	0	0	0	6	0	0	0
hsa-miR-19b-1-5p	0	0	5	2	2	0	0	2	0	0	0	0	0	0	0	5	0	0	0	0	5	0	7	3	0	2	0	0	0	0	2	3	5	5	0	0	0
hsa-miR-7975	0	0	5	2	6	6	0	0	2	25	2	0	0	0	2	5	0	0	0	2	0	0	5	4	2	0	2	0	0	3	0	5	0	5	0	0	0
hsa-miR-4515	0	0	0	0	4	0	0	2	0	0	0	0	0	0	0	3	0	0	4	0	2	0	0	0	5	0	2	0	0	0	0	4	2	4	0	0	0
hsa-miR-1268a	0	0	5	0	0	3	0	11	0	2	0	0	0	0	4	0	0	2	6	3	2	0	0	4	4	0	0	0	0	6	0	2	0	4	0	0	0
hsa-miR-1268b	0	0	7	3	0	5	0	9	6	0	0	0	0	0	2	0	0	2	6	0	2	0	0	4	2	0	0	0	0	6	0	2	0	4	0	0	0
hsa-miR-3690	0	0	4	5	13	7	0	11	0	0	0	0	0	0	0	13	0	0	32	10	5	2	2	26	9	5	0	3	0	4	0	4	14	2	0	0	0
hsa-miR-3529-5p	0	0	0	0	2	0	0	0	0	0	0	0	0	0	0	0	0	0	0	2	3	0	0	0	2	0	0	0	0	0	0	2	4	2	0	0	0
hsa-miR-548q	0	0	0	0	5	0	0	7	0	0	0	0	0	0	2	5	0	0	2	0	3	0	0	0	0	0	0	0	0	0	0	0	3	2	0	0	0
hsa-miR-3937	0	0	0	0	8	0	0	0	0	2	0	0	0	0	0	2	0	0	3	2	0	0	2	2	0	4	0	0	0	0	0	5	2	2	0	0	0
hsa-miR-6721-5p	0	0	7	2	0	3	0	5	6	2	0	0	2	0	0	0	0	4	2	0	2	0	2	2	0	0	0	0	3	2	0	0	2	2	0	0	0
hsa-miR-5096	0	0	0	0	2	0	0	0	0	7	0	0	0	0	4	6	0	6	4	2	2	0	2	2	6	0	0	2	0	0	0	0	2	2	0	0	0
hsa-miR-4525	0	0	2	0	7	0	0	5	0	0	0	0	0	0	0	3	0	0	0	0	4	0	0	2	2	2	0	0	0	2	4	0	0	2	0	0	0
hsa-miR-449b-5p	0	0	2	0	0	0	0	2	3	2	0	0	0	0	15	29	0	0	2	0	4	10	2	0	0	2	3	0	0	6	0	0	0	2	0	0	0
hsa-miR-3622b-5p	0	0	2	0	0	0	0	0	0	0	0	0	0	0	0	2	0	0	0	0	0	0	2	0	0	0	0	0	0	0	0	0	0	2	0	0	0
hsa-miR-1225-5p	0	3	0	0	0	0	0	0	0	0	0	0	0	0	2	0	0	0	3	3	0	0	0	0	0	0	0	0	0	0	0	0	0	2	0	0	0
hsa-miR-5703	0	0	13	0	4	2	0	0	0	2	0	0	0	0	0	0	0	0	2	0	0	0	0	0	0	0	0	0	0	0	0	0	0	2	0	0	0
hsa-miR-223-5p	0	0	14	3	11	5	0	13	2	8	2	0	0	4	4	9	0	9	7	9	10	0	17	10	7	6	3	4	0	16	3	5	9	0	0	0	0
hsa-miR-6847-5p	2	2	9	2	2	8	0	2	6	0	0	0	0	0	0	5	0	0	0	9	2	2	5	7	23	2	6	2	0	0	0	0	9	0	0	0	0
hsa-miR-2355-3p	0	0	2	0	0	0	0	0	0	0	0	0	0	0	0	5	0	2	2	0	2	0	5	3	3	5	0	0	0	2	0	0	7	0	0	0	0
hsa-miR-6770-5p	0	0	2	6	0	2	0	8	3	0	0	0	0	0	0	0	0	2	4	2	0	0	0	2	2	0	0	0	0	2	0	4	6	0	0	0	0
hsa-let-7i-3p	5	0	11	2	9	2	0	34	0	0	0	0	0	6	0	2	0	0	3	0	13	0	6	2	2	0	0	0	0	0	0	0	6	0	0	0	0
hsa-miR-942-5p	0	0	10	0	7	0	0	8	0	2	0	0	0	0	2	2	0	0	5	0	2	0	9	0	2	0	0	0	0	0	0	0	6	0	0	0	0
hsa-miR-6502-5p	0	0	3	0	2	0	0	5	0	0	0	0	0	0	0	0	0	0	3	0	2	0	2	0	2	0	0	0	0	0	0	0	5	0	0	0	0
hsa-miR-3151-5p	0	0	6	5	2	0	0	2	0	2	0	0	0	0	2	0	0	0	0	2	0	0	2	0	2	0	0	0	0	0	0	0	5	0	0	0	0
hsa-miR-585-5p	0	0	0	0	3	0	0	4	0	0	0	0	0	0	0	4	0	0	2	0	3	5	0	0	0	0	0	0	0	0	0	10	4	0	0	0	0
hsa-miR-302d-3p	0	0	0	0	0	0	0	0	0	0	0	0	2	0	0	2	0	0	0	0	0	0	5	0	2	0	0	0	0	0	0	5	4	0	0	0	0
hsa-miR-660-3p	0	0	0	0	2	0	0	0	0	0	0	0	0	0	0	0	0	0	0	0	7	0	0	0	0	4	0	0	0	0	0	4	4	0	0	0	0
hsa-miR-6784-3p	3	0	7	0	7	0	0	9	0	0	0	0	0	0	2	0	0	0	0	3	0	2	0	0	0	0	0	0	0	0	0	3	4	0	0	0	0
hsa-miR-3653	0	0	0	0	0	0	0	0	4	8	0	0	0	2	16	0	0	0	0	0	11	0	0	2	3	4	0	0	0	2	0	2	4	0	0	0	0
hsa-miR-545-3p	0	0	5	5	3	8	0	10	0	0	0	0	0	0	0	4	0	0	6	2	11	6	3	0	6	2	0	2	2	5	0	0	4	0	0	0	0
hsa-miR-4723-3p	0	0	0	0	0	2	0	0	0	0	0	0	0	0	0	0	0	0	0	0	0	0	0	0	3	0	0	0	0	0	0	0	4	0	0	0	0
hsa-miR-627-5p	2	0	5	0	6	0	0	10	0	0	0	0	0	0	0	3	0	2	4	3	2	2	4	0	3	5	0	2	0	0	0	6	3	0	0	0	0
hsa-miR-494-5p	0	0	0	2	2	0	0	4	0	0	0	0	0	0	0	0	0	0	0	2	2	0	0	0	0	0	0	0	0	0	0	2	3	0	0	0	0
hsa-miR-6735-3p	0	0	2	0	3	0	0	0	0	0	0	0	0	0	0	0	0	0	0	0	0	0	0	0	0	0	0	3	0	0	0	0	3	0	0	0	0
hsa-miR-1294	0	0	0	0	4	0	0	0	0	0	0	0	0	2	0	0	0	0	4	0	2	2	0	0	0	0	0	0	0	0	0	0	3	0	0	0	0
hsa-miR-6756-3p	0	0	6	6	11	0	0	22	0	3	0	0	0	0	0	0	0	0	0	0	2	0	0	0	0	0	0	0	0	0	0	0	3	0	0	0	0
hsa-miR-6888-3p	0	0	2	0	2	0	0	3	0	0	0	0	0	0	0	0	0	0	0	0	0	0	0	0	0	0	0	0	0	0	0	0	3	0	0	0	0
hsa-miR-3074-5p	0	0	0	0	2	0	0	7	0	0	0	0	0	0	0	2	0	0	3	0	0	0	0	0	0	2	0	0	0	2	0	7	2	0	0	0	0
hsa-miR-6858-5p	0	0	3	0	0	0	0	5	0	3	0	0	0	0	0	0	0	0	2	0	0	0	0	0	0	0	0	0	0	0	2	5	2	0	0	0	0
hsa-miR-516b-5p	0	2	2	0	0	0	0	14	2	0	0	0	0	0	0	4	0	3	10	0	2	0	0	0	2	0	0	0	0	2	0	4	2	0	0	0	0
hsa-miR-3663-5p	0	0	11	4	0	0	0	2	0	0	0	0	0	0	0	0	0	0	2	0	0	0	0	0	2	0	0	0	0	0	0	4	2	0	0	0	0
hsa-miR-4783-3p	0	0	2	0	4	0	0	3	0	0	0	0	0	0	0	0	0	0	2	0	5	0	0	0	0	0	0	0	0	0	0	4	2	0	0	0	0
hsa-miR-655-5p	0	0	0	0	7	0	0	3	0	0	0	0	0	6	0	0	0	0	0	0	2	0	0	0	0	0	0	0	0	0	0	3	2	0	0	0	0
hsa-miR-7111-3p	3	0	0	0	0	0	0	2	0	0	0	0	0	0	2	2	0	0	5	2	0	2	0	0	4	0	0	0	0	0	0	2	2	0	0	0	0
hsa-miR-4474-3p	0	0	4	0	0	0	0	0	0	0	0	0	0	0	0	0	0	0	0	0	0	0	0	0	4	0	0	0	0	0	0	2	2	0	0	0	0
hsa-miR-3656	0	0	2	0	4	3	0	0	0	4	0	0	2	0	0	3	0	2	0	2	3	0	2	0	2	0	0	0	0	0	0	2	2	0	0	0	0
hsa-miR-4488	0	0	0	0	8	6	0	2	2	10	0	0	0	0	0	0	0	4	12	58	11	0	0	0	0	0	0	0	0	0	0	2	2	0	0	0	0
hsa-miR-6739-3p	0	0	5	0	0	0	0	8	0	0	0	0	0	0	0	2	0	0	0	0	2	0	0	0	0	0	0	0	0	0	0	2	2	0	0	0	0
hsa-miR-6829-5p	0	0	0	0	0	0	0	0	0	0	0	0	0	3	0	0	0	0	2	0	0	0	0	0	2	0	0	0	0	0	2	0	2	0	0	0	0
hsa-miR-4749-5p	0	0	0	0	0	0	0	0	0	2	0	0	0	0	0	0	0	0	0	0	0	0	0	0	0	0	0	0	0	2	0	0	2	0	0	0	0
hsa-miR-5191	0	0	2	2	2	0	0	4	0	0	0	0	0	0	0	2	0	0	0	2	0	0	0	0	0	0	2	0	0	0	0	0	2	0	0	0	0
hsa-miR-3687	0	0	0	2	0	0	0	0	0	3	3	0	0	0	2	0	0	5	3	15	3	0	4	2	0	2	0	0	0	0	0	0	2	0	0	0	0
hsa-miR-4504	0	0	0	0	2	0	0	2	0	0	0	0	0	0	0	2	0	0	0	0	0	0	3	2	5	0	0	0	0	0	0	0	2	0	0	0	0
hsa-miR-1233-3p	0	0	0	0	0	2	0	5	0	0	0	0	0	0	0	0	0	0	0	0	0	0	0	0	4	0	0	0	0	0	0	0	2	0	0	0	0
hsa-miR-4796-5p	0	0	0	0	0	0	0	0	0	0	0	0	2	0	0	0	0	0	0	0	0	3	3	0	3	0	0	0	0	0	0	0	2	0	0	0	0
hsa-miR-3183	0	0	2	0	0	0	0	4	0	0	0	0	0	0	0	0	0	0	2	0	5	0	0	0	2	0	0	0	0	0	0	0	2	0	0	0	0
hsa-miR-4732-5p	0	0	4	0	0	0	0	2	0	0	0	0	0	0	0	0	0	3	0	0	0	0	0	0	2	0	0	0	0	0	0	0	2	0	0	0	0
hsa-miR-216b-5p	0	0	2	0	3	0	0	0	0	0	0	0	0	0	0	2	0	0	3	0	0	0	3	2	0	0	0	0	0	0	0	0	2	0	0	0	0
hsa-miR-4738-3p	0	0	0	2	4	0	0	3	0	2	0	0	0	0	0	2	0	4	3	0	0	0	2	0	0	0	0	0	0	0	0	0	2	0	0	0	0
hsa-miR-4697-3p	0	0	0	2	4	0	0	0	0	0	2	0	0	0	0	0	0	0	0	0	0	0	2	0	0	0	0	0	0	0	0	0	2	0	0	0	0
hsa-miR-4530	2	0	0	0	0	0	0	0	0	0	0	0	0	0	0	0	0	0	0	0	0	2	0	0	0	0	0	0	0	0	0	0	2	0	0	0	0
hsa-miR-4804-3p	0	0	0	0	4	0	0	0	0	0	0	0	0	0	0	0	0	0	0	0	3	0	0	0	0	0	0	0	0	0	0	0	2	0	0	0	0
hsa-miR-6842-5p	0	0	0	3	0	0	0	0	0	0	0	0	0	0	2	0	0	0	3	0	0	0	0	0	0	0	0	0	0	0	0	0	2	0	0	0	0
hsa-miR-6895-3p	0	0	2	0	0	0	0	3	0	2	0	0	0	0	0	0	0	2	0	0	0	0	0	0	0	0	0	0	0	0	0	0	2	0	0	0	0
hsa-miR-7151-5p	0	0	0	0	2	0	0	8	2	0	0	0	0	0	0	0	0	0	0	0	0	0	0	0	0	0	0	0	0	0	0	0	2	0	0	0	0
hsa-miR-211-3p	0	0	0	0	2	0	0	0	0	0	0	0	0	0	0	0	0	0	0	0	0	0	0	0	0	0	0	0	0	0	0	0	2	0	0	0	0
hsa-miR-6872-3p	0	0	0	0	2	0	0	0	0	0	0	0	0	0	0	0	0	0	0	0	0	0	0	0	0	0	0	0	0	0	0	0	2	0	0	0	0
hsa-miR-504-3p	0	0	2	0	0	0	0	6	0	0	0	0	0	0	0	0	0	2	3	0	2	0	0	0	9	0	0	0	0	0	0	11	0	0	0	0	0
hsa-miR-6883-3p	2	2	0	0	3	0	0	4	0	0	0	0	0	0	0	0	0	0	4	0	0	2	0	0	4	0	0	0	0	0	0	9	0	0	0	0	0
hsa-miR-5582-3p	3	0	2	0	0	0	0	2	2	0	0	0	0	0	0	2	0	0	0	0	0	0	0	0	3	0	0	0	0	0	0	6	0	0	0	0	0
hsa-miR-4440	0	0	0	0	4	0	0	0	0	2	0	0	0	0	2	0	0	0	2	0	2	2	0	2	2	0	0	0	0	0	0	6	0	0	0	0	0
hsa-miR-6743-3p	0	0	0	0	0	0	0	0	0	0	0	0	0	5	0	0	0	0	0	2	2	2	0	0	4	0	0	0	0	4	0	5	0	0	0	0	0
hsa-miR-4780	0	0	2	0	0	0	0	0	0	0	0	0	0	0	0	0	0	0	0	0	0	0	0	0	0	0	0	0	0	0	0	5	0	0	0	0	0
hsa-miR-5584-5p	0	2	2	0	8	0	0	6	0	0	0	0	0	0	2	15	0	0	5	2	3	2	13	0	5	5	0	0	0	0	0	4	0	0	0	0	0
hsa-miR-766-5p	0	0	0	0	0	0	0	0	0	0	0	0	0	0	2	0	0	0	0	0	4	0	2	0	4	0	0	0	0	0	0	4	0	0	0	0	0
hsa-miR-511-5p	0	0	0	4	0	0	0	5	0	0	0	0	0	0	0	0	0	0	0	0	0	0	3	0	0	0	0	0	0	0	0	4	0	0	0	0	0
hsa-miR-7107-3p	0	0	0	0	0	0	0	0	0	0	0	0	0	0	4	2	0	0	0	3	0	0	0	3	6	0	0	0	0	0	0	3	0	0	0	0	0
hsa-miR-942-3p	0	0	0	0	0	0	0	0	0	0	0	0	0	0	0	0	0	0	0	0	2	0	2	0	0	0	0	0	0	0	0	3	0	0	0	0	0
hsa-miR-556-3p	0	0	0	0	2	0	0	0	0	0	0	0	0	0	0	2	0	0	0	0	2	0	0	0	0	0	0	0	0	0	0	3	0	0	0	0	0
hsa-miR-4755-3p	0	0	0	0	2	0	0	2	0	0	0	0	0	0	0	0	0	0	0	0	0	0	0	0	0	0	0	0	0	0	0	3	0	0	0	0	0
hsa-miR-548ar-3p	0	0	0	0	4	0	0	0	0	0	0	0	0	0	0	0	0	0	0	0	0	0	0	0	0	0	0	0	0	0	0	3	0	0	0	0	0
hsa-miR-1228-5p	0	0	8	2	2	7	0	8	0	2	0	0	0	0	2	0	0	0	0	0	0	0	2	0	3	0	0	0	0	12	0	2	0	0	0	0	0
hsa-miR-4650-5p	0	0	14	0	0	12	0	4	5	13	2	0	0	0	42	23	0	2	3	0	10	0	10	0	6	13	0	0	0	2	0	2	0	0	0	0	0
hsa-miR-512-3p	0	0	2	0	2	0	0	5	0	0	0	0	0	0	2	0	0	0	0	0	0	0	0	0	8	0	0	0	0	2	0	2	0	0	0	0	0
hsa-miR-5001-5p	0	0	0	0	0	2	0	2	0	0	0	0	0	0	0	0	0	0	0	0	0	0	0	0	0	0	0	0	0	2	0	2	0	0	0	0	0
hsa-miR-6836-5p	0	0	2	0	0	0	0	3	0	0	0	0	0	0	0	0	0	0	0	0	0	0	0	0	0	0	0	3	0	0	0	2	0	0	0	0	0
hsa-miR-6793-5p	0	0	0	0	3	0	0	0	0	2	4	0	2	0	0	0	0	0	2	0	2	0	2	3	4	0	2	0	0	0	0	2	0	0	0	0	0
hsa-miR-1273h-5p	0	0	2	0	2	0	0	0	0	0	2	0	0	0	0	2	0	2	2	0	4	0	0	0	2	0	0	0	0	0	0	2	0	0	0	0	0
hsa-miR-4746-5p	0	0	3	0	0	0	0	7	2	0	0	0	0	0	2	4	0	0	2	0	3	0	0	0	2	0	0	0	0	0	0	2	0	0	0	0	0
hsa-miR-514a-3p	0	0	0	0	0	2	0	0	0	0	0	0	0	0	0	2	0	0	0	0	0	0	0	0	2	0	0	0	0	0	0	2	0	0	0	0	0
hsa-miR-6748-5p	0	0	0	0	0	2	0	0	0	0	0	0	0	0	0	0	0	0	0	0	0	0	0	0	2	0	0	0	0	0	0	2	0	0	0	0	0
hsa-miR-4763-3p	0	0	2	0	0	2	0	0	0	0	0	0	0	0	0	0	0	0	0	0	0	0	0	2	0	0	0	0	0	0	0	2	0	0	0	0	0
hsa-miR-636	0	0	6	3	0	0	0	2	0	4	0	0	0	3	0	0	0	0	0	0	2	0	2	0	0	0	0	0	0	0	0	2	0	0	0	0	0
hsa-miR-4800-3p	0	0	2	0	10	0	0	0	0	0	0	0	0	0	2	0	0	0	3	0	3	0	0	0	0	0	0	0	0	0	0	2	0	0	0	0	0
hsa-miR-3130-3p	0	0	0	3	0	0	0	0	0	0	0	0	0	0	0	0	0	0	0	0	2	0	0	0	0	0	0	0	0	0	0	2	0	0	0	0	0
hsa-miR-6513-5p	0	0	0	3	0	0	0	0	0	0	0	0	0	0	0	4	0	0	0	0	0	0	0	0	0	0	0	0	0	0	0	2	0	0	0	0	0
hsa-miR-4498	0	0	0	0	2	0	0	0	0	0	0	0	2	0	0	0	0	0	0	0	0	0	0	0	0	0	0	0	0	0	0	2	0	0	0	0	0
hsa-miR-579-5p	0	0	0	2	0	0	0	0	2	0	0	0	0	0	0	0	0	0	0	0	0	0	0	0	0	0	0	0	0	0	0	2	0	0	0	0	0
hsa-miR-6876-3p	0	0	0	0	2	0	0	0	0	0	0	0	0	0	0	0	0	0	0	0	0	0	0	0	0	0	0	0	0	0	0	2	0	0	0	0	0
hsa-miR-7106-3p	0	0	0	0	2	0	0	0	0	0	0	0	0	0	0	0	0	0	0	0	0	0	0	0	0	0	0	0	0	0	0	2	0	0	0	0	0
hsa-miR-4639-5p	0	0	0	2	0	0	0	0	0	0	0	0	0	0	0	0	0	0	0	0	0	0	0	0	0	0	0	0	0	0	0	2	0	0	0	0	0
hsa-miR-4431	0	0	4	0	0	0	0	0	0	0	0	0	0	0	0	0	0	0	0	0	0	0	0	0	0	0	0	0	0	0	0	2	0	0	0	0	0
hsa-miR-1269b	0	0	8	4	0	4	0	34	2	0	0	0	0	0	0	0	0	0	2	0	0	0	0	0	0	0	0	0	0	0	3	0	0	0	0	0	0
hsa-miR-6894-5p	0	0	0	0	0	0	0	0	0	2	0	0	0	0	0	0	0	2	0	0	0	0	0	0	0	0	0	0	0	0	2	0	0	0	0	0	0
hsa-miR-6824-3p	0	0	4	0	0	0	0	3	0	0	0	0	0	0	0	0	0	0	0	0	0	0	6	0	0	0	0	0	0	4	0	0	0	0	0	0	0
hsa-miR-3651	0	0	13	0	0	8	0	2	4	15	9	0	0	0	49	13	0	0	10	14	11	5	9	6	18	7	0	0	0	3	0	0	0	0	0	0	0
hsa-miR-4757-3p	0	0	0	0	2	0	0	2	0	0	0	0	0	0	0	4	0	0	0	0	2	0	0	0	2	0	0	0	0	3	0	0	0	0	0	0	0
hsa-miR-2276-3p	0	0	6	0	13	0	0	5	0	0	0	0	0	0	0	3	0	0	0	0	2	0	0	0	2	0	0	0	0	3	0	0	0	0	0	0	0
hsa-miR-6840-5p	0	0	6	0	0	0	0	0	0	0	0	0	0	0	0	0	0	0	0	0	0	0	0	0	0	0	0	0	0	3	0	0	0	0	0	0	0
hsa-miR-6834-5p	0	0	0	5	0	0	2	0	0	0	0	0	0	0	2	0	0	0	2	0	0	0	0	0	0	0	0	3	0	2	0	0	0	0	0	0	0
hsa-miR-7109-3p	0	0	2	0	0	0	0	0	0	0	0	0	0	0	0	0	0	0	0	0	0	0	3	0	0	0	2	0	0	2	0	0	0	0	0	0	0
hsa-miR-1915-5p	0	0	2	0	2	0	0	0	0	2	0	0	0	0	0	0	0	0	6	0	2	2	0	0	4	0	0	0	0	2	0	0	0	0	0	0	0
hsa-miR-7847-3p	0	0	0	0	0	0	0	0	0	5	0	0	0	0	0	2	0	0	0	0	0	0	0	0	2	0	0	0	0	2	0	0	0	0	0	0	0
hsa-miR-6874-5p	0	0	2	0	0	0	0	0	0	0	0	0	0	0	0	2	0	0	0	0	0	0	0	0	2	0	0	0	0	2	0	0	0	0	0	0	0
hsa-miR-6873-3p	0	0	0	0	2	0	0	4	0	0	0	0	0	0	0	2	0	0	2	0	2	0	0	0	0	0	0	0	0	2	0	0	0	0	0	0	0
hsa-miR-6892-5p	0	0	0	0	0	0	0	0	2	0	0	0	0	0	0	0	0	0	3	0	0	0	0	0	0	0	0	0	0	2	0	0	0	0	0	0	0
hsa-miR-1193	0	0	2	0	0	0	0	0	0	0	0	0	0	0	2	0	0	0	0	0	0	0	0	0	0	0	0	0	0	2	0	0	0	0	0	0	0
hsa-miR-6785-3p	0	0	4	0	0	0	0	2	0	0	0	0	0	0	0	0	0	0	0	0	0	0	0	0	0	0	0	0	0	2	0	0	0	0	0	0	0
hsa-miR-5088-5p	0	0	2	0	3	0	0	2	0	0	0	0	0	0	0	0	0	0	0	0	0	0	0	0	0	0	0	4	0	0	0	0	0	0	0	0	0
hsa-miR-1231	0	0	0	0	2	0	0	0	0	0	0	0	0	0	0	0	0	0	0	0	0	0	0	0	0	0	0	3	0	0	0	0	0	0	0	0	0
hsa-miR-4492	0	0	2	0	16	5	0	4	0	2	0	0	0	0	0	0	0	0	2	21	17	0	0	0	0	2	2	2	0	0	0	0	0	0	0	0	0
hsa-miR-2278	0	0	0	0	2	0	0	0	0	0	0	0	0	0	0	2	0	0	0	0	2	0	2	2	0	0	2	2	0	0	0	0	0	0	0	0	0
hsa-miR-6818-3p	0	0	2	0	0	0	0	0	2	0	0	0	0	0	0	0	0	0	0	2	0	0	0	0	2	0	0	2	0	0	0	0	0	0	0	0	0
hsa-miR-6836-3p	0	0	0	0	0	0	0	0	2	0	0	0	3	0	0	0	0	0	0	0	0	0	0	3	0	0	0	2	0	0	0	0	0	0	0	0	0
hsa-miR-6733-5p	0	0	2	3	2	0	0	6	0	0	0	0	0	0	0	3	0	0	0	0	2	0	0	0	2	0	3	0	0	0	0	0	0	0	0	0	0
hsa-miR-548am-3p	0	0	0	0	3	0	0	5	0	0	0	0	0	0	0	0	0	0	0	0	2	0	0	0	0	0	3	0	0	0	0	0	0	0	0	0	0
hsa-miR-4654	0	0	5	2	0	0	0	0	2	0	0	0	2	4	0	0	0	0	0	0	0	0	0	0	0	0	3	0	0	0	0	0	0	0	0	0	0
hsa-miR-8079	0	2	0	0	0	0	0	0	0	0	0	0	0	4	0	0	0	0	0	0	0	0	0	0	0	0	3	0	0	0	0	0	0	0	0	0	0
hsa-miR-328-5p	0	0	2	0	0	2	0	0	0	0	0	0	0	0	0	2	0	0	0	0	0	0	0	0	0	0	2	0	0	0	0	0	0	0	0	0	0
hsa-miR-6131	0	0	0	0	0	0	0	0	2	3	0	0	0	0	19	8	0	0	2	0	7	0	12	2	6	7	0	0	0	0	0	0	0	0	0	0	0
hsa-miR-6860	0	0	3	0	0	4	0	0	0	6	0	0	0	0	0	0	0	0	0	0	0	0	0	0	5	5	0	0	0	0	0	0	0	0	0	0	0
hsa-miR-3188	0	0	4	0	0	0	0	4	0	2	0	0	0	0	0	3	0	0	0	0	0	2	2	0	0	5	0	0	0	0	0	0	0	0	0	0	0
hsa-miR-4482-3p	0	0	3	0	10	0	0	5	0	0	0	0	0	0	4	3	0	0	0	0	0	0	0	0	7	2	0	0	0	0	0	0	0	0	0	0	0
hsa-miR-200a-5p	0	0	6	2	0	0	0	0	0	0	0	0	0	0	0	0	0	0	0	2	0	0	4	0	3	2	0	0	0	0	0	0	0	0	0	0	0
hsa-miR-149-3p	0	0	0	0	0	5	0	0	2	0	0	0	0	0	2	0	0	0	0	0	0	0	0	3	5	0	0	0	0	0	0	0	0	0	0	0	0
hsa-miR-3136-5p	0	0	2	0	11	0	0	0	0	0	0	0	0	0	0	6	0	0	0	0	0	2	8	0	4	0	0	0	0	0	0	0	0	0	0	0	0
hsa-miR-1236-3p	0	0	0	0	2	0	0	2	0	0	0	0	0	0	0	0	0	2	2	0	0	0	0	0	3	0	0	0	0	0	0	0	0	0	0	0	0
hsa-miR-5708	0	0	7	0	3	0	0	3	0	0	2	0	0	0	0	2	0	0	0	0	0	0	0	0	3	0	0	0	0	0	0	0	0	0	0	0	0
hsa-miR-23b-5p	0	0	2	0	0	0	0	2	2	2	0	0	0	0	0	5	0	0	5	0	2	0	5	2	2	0	0	0	0	0	0	0	0	0	0	0	0
hsa-miR-3612	0	0	2	0	3	0	0	0	0	0	0	2	0	0	0	3	0	0	0	2	0	0	3	0	2	0	0	0	0	0	0	0	0	0	0	0	0
hsa-miR-2115-3p	0	0	2	0	0	2	0	2	2	2	0	0	0	0	0	0	0	0	0	0	0	0	2	0	2	0	0	0	0	0	0	0	0	0	0	0	0
hsa-miR-3196	0	0	0	0	0	2	0	0	0	5	0	0	0	0	5	2	0	0	0	14	3	0	0	0	2	0	0	0	0	0	0	0	0	0	0	0	0
hsa-miR-5684	0	0	0	0	0	0	0	0	0	2	0	0	0	0	0	0	0	0	0	0	3	0	0	0	2	0	0	0	0	0	0	0	0	0	0	0	0
hsa-miR-16-1-3p	0	0	0	0	4	0	0	3	0	0	0	0	0	0	0	0	0	0	0	0	2	0	0	0	2	0	0	0	0	0	0	0	0	0	0	0	0
hsa-miR-1180-5p	0	0	3	0	0	0	0	0	0	0	0	0	0	0	0	0	0	0	0	0	2	0	0	0	2	0	0	0	0	0	0	0	0	0	0	0	0
hsa-miR-5699-3p	0	0	2	0	3	0	0	4	0	4	0	0	0	0	0	0	0	0	4	2	0	0	0	0	2	0	0	0	0	0	0	0	0	0	0	0	0
hsa-miR-3917	0	0	0	0	0	2	0	0	0	0	0	0	0	0	0	2	0	0	0	0	0	0	0	0	2	0	0	0	0	0	0	0	0	0	0	0	0
hsa-miR-6825-5p	0	0	0	0	0	0	0	0	0	0	0	0	0	3	0	0	0	0	0	0	0	0	0	0	2	0	0	0	0	0	0	0	0	0	0	0	0
hsa-miR-6805-3p	0	0	0	0	0	0	0	0	0	2	0	0	0	0	0	0	0	0	0	0	0	0	0	0	2	0	0	0	0	0	0	0	0	0	0	0	0
hsa-miR-584-3p	0	0	5	0	0	0	0	5	0	0	0	0	0	0	0	0	0	0	0	0	0	0	0	0	2	0	0	0	0	0	0	0	0	0	0	0	0
hsa-miR-5690	2	0	0	0	2	0	0	0	0	0	0	0	0	0	0	0	0	0	0	0	0	0	0	0	2	0	0	0	0	0	0	0	0	0	0	0	0
hsa-miR-3121-3p	0	0	2	0	0	0	0	0	0	0	0	0	0	0	0	0	0	0	0	0	0	0	0	0	2	0	0	0	0	0	0	0	0	0	0	0	0
hsa-miR-4727-3p	0	0	2	0	0	0	0	0	0	0	0	0	0	0	0	0	0	0	0	0	0	0	0	0	2	0	0	0	0	0	0	0	0	0	0	0	0
hsa-miR-6882-3p	0	0	0	0	2	0	0	0	0	0	0	0	0	0	0	0	0	0	0	0	0	0	0	3	0	0	0	0	0	0	0	0	0	0	0	0	0
hsa-miR-2114-3p	0	0	2	0	0	0	0	3	0	0	0	0	0	0	0	0	0	0	0	0	0	0	15	2	0	0	0	0	0	0	0	0	0	0	0	0	0
hsa-miR-4740-5p	0	0	0	0	0	0	0	0	2	0	0	0	0	0	0	0	0	0	2	0	0	0	3	2	0	0	0	0	0	0	0	0	0	0	0	0	0
hsa-miR-3942-5p	0	0	0	0	2	0	0	4	0	0	0	0	0	0	0	0	0	0	0	0	0	0	2	2	0	0	0	0	0	0	0	0	0	0	0	0	0
hsa-miR-3145-3p	0	0	0	0	0	3	0	3	0	0	0	0	0	0	0	0	0	0	0	0	2	2	0	2	0	0	0	0	0	0	0	0	0	0	0	0	0
hsa-miR-6735-5p	0	0	4	3	0	5	0	3	2	2	0	0	0	0	2	0	0	0	2	2	0	0	0	2	0	0	0	0	0	0	0	0	0	0	0	0	0
hsa-miR-6810-5p	0	0	4	0	4	5	0	0	0	0	0	0	0	0	0	3	0	0	0	0	0	0	0	2	0	0	0	0	0	0	0	0	0	0	0	0	0
hsa-miR-1281	0	0	3	0	2	0	0	0	2	7	0	0	0	0	3	0	0	0	0	5	4	0	7	0	0	0	0	0	0	0	0	0	0	0	0	0	0
hsa-miR-3139	0	0	4	0	6	0	0	0	0	0	0	0	0	2	0	0	0	0	0	0	0	2	6	0	0	0	0	0	0	0	0	0	0	0	0	0	0
hsa-miR-302a-5p	2	2	0	0	0	0	0	0	0	0	0	0	0	0	3	0	0	0	2	0	2	0	5	0	0	0	0	0	0	0	0	0	0	0	0	0	0
hsa-miR-3157-3p	3	0	0	0	3	0	0	6	0	0	0	0	0	0	0	0	0	0	3	0	0	0	3	0	0	0	0	0	0	0	0	0	0	0	0	0	0
hsa-miR-513c-5p	0	0	4	0	13	0	0	0	0	0	0	0	0	0	0	3	0	0	0	0	0	0	3	0	0	0	0	0	0	0	0	0	0	0	0	0	0
hsa-miR-3192-5p	0	0	0	0	3	0	0	0	0	0	0	0	0	0	0	2	0	0	0	0	0	0	3	0	0	0	0	0	0	0	0	0	0	0	0	0	0
hsa-miR-6777-5p	0	0	0	0	0	4	0	0	0	0	0	0	0	2	0	0	0	0	0	0	0	0	2	0	0	0	0	0	0	0	0	0	0	0	0	0	0
hsa-miR-3127-3p	0	0	0	0	3	0	0	4	2	0	0	0	0	0	0	0	0	0	0	0	0	0	2	0	0	0	0	0	0	0	0	0	0	0	0	0	0
hsa-miR-605-3p	0	0	0	4	0	0	0	0	0	0	0	0	0	0	0	0	0	0	0	0	0	0	2	0	0	0	0	0	0	0	0	0	0	0	0	0	0
hsa-miR-4733-5p	0	0	2	0	0	0	0	0	0	0	0	0	0	0	0	0	0	0	0	0	0	0	2	0	0	0	0	0	0	0	0	0	0	0	0	0	0
hsa-miR-6828-5p	0	0	0	0	4	0	0	0	0	0	0	0	0	0	0	0	0	0	0	0	0	3	0	0	0	0	0	0	0	0	0	0	0	0	0	0	0
hsa-miR-3173-3p	0	0	0	0	3	0	0	0	0	0	0	0	0	0	0	0	0	0	0	0	0	3	0	0	0	0	0	0	0	0	0	0	0	0	0	0	0
hsa-miR-6776-3p	2	0	2	0	0	0	0	2	0	0	0	0	0	0	2	0	0	0	0	4	0	2	0	0	0	0	0	0	0	0	0	0	0	0	0	0	0
hsa-miR-1285-5p	2	0	2	0	5	0	0	2	0	2	0	0	0	0	0	0	0	0	3	0	0	2	0	0	0	0	0	0	0	0	0	0	0	0	0	0	0
hsa-miR-5089-5p	0	0	0	0	0	0	0	0	0	2	0	0	0	0	0	3	0	0	0	0	0	2	0	0	0	0	0	0	0	0	0	0	0	0	0	0	0
hsa-miR-548aq-3p	0	0	0	0	3	0	0	8	0	0	0	0	0	0	0	2	0	0	0	0	0	2	0	0	0	0	0	0	0	0	0	0	0	0	0	0	0
hsa-miR-6812-3p	0	0	0	0	5	0	0	0	0	0	0	0	0	0	0	0	0	0	0	0	0	2	0	0	0	0	0	0	0	0	0	0	0	0	0	0	0
hsa-miR-3163	0	0	0	0	3	0	0	0	0	0	0	0	0	0	0	0	0	0	0	0	0	2	0	0	0	0	0	0	0	0	0	0	0	0	0	0	0
hsa-miR-1185-2-3p	3	0	0	0	0	0	0	7	0	0	0	0	0	0	0	2	0	0	0	0	6	0	0	0	0	0	0	0	0	0	0	0	0	0	0	0	0
hsa-miR-3607-5p	0	0	0	0	0	0	0	0	0	13	0	0	0	0	0	2	0	0	0	0	3	0	0	0	0	0	0	0	0	0	0	0	0	0	0	0	0
hsa-miR-2116-3p	0	0	14	0	13	0	0	19	0	0	0	0	0	0	0	4	0	0	0	0	2	0	0	0	0	0	0	0	0	0	0	0	0	0	0	0	0
hsa-miR-1913	0	0	2	0	10	2	0	5	0	0	0	0	0	0	0	2	0	0	0	0	2	0	0	0	0	0	0	0	0	0	0	0	0	0	0	0	0
hsa-miR-3178	0	0	0	0	0	0	0	0	0	2	0	0	0	0	2	0	0	0	0	0	2	0	0	0	0	0	0	0	0	0	0	0	0	0	0	0	0
hsa-miR-497-3p	0	0	2	0	0	0	0	0	0	0	0	0	0	2	0	0	0	0	0	0	2	0	0	0	0	0	0	0	0	0	0	0	0	0	0	0	0
hsa-miR-4729	0	0	0	0	2	0	0	3	0	0	0	0	0	0	0	0	0	0	0	0	2	0	0	0	0	0	0	0	0	0	0	0	0	0	0	0	0
hsa-miR-6503-3p	0	0	0	0	2	0	0	2	0	0	0	0	0	0	0	0	0	0	0	0	2	0	0	0	0	0	0	0	0	0	0	0	0	0	0	0	0
hsa-miR-6818-5p	0	0	2	2	0	0	0	2	0	0	0	0	0	0	0	0	0	0	0	0	2	0	0	0	0	0	0	0	0	0	0	0	0	0	0	0	0
hsa-miR-3129-5p	0	0	2	0	3	0	0	0	0	0	0	0	0	0	0	0	0	0	0	0	2	0	0	0	0	0	0	0	0	0	0	0	0	0	0	0	0
hsa-miR-1537-5p	0	0	0	0	2	0	0	0	0	0	0	0	0	0	0	0	0	0	0	0	2	0	0	0	0	0	0	0	0	0	0	0	0	0	0	0	0
hsa-miR-3144-3p	0	0	0	0	2	0	0	0	0	0	0	0	0	0	0	0	0	0	0	0	2	0	0	0	0	0	0	0	0	0	0	0	0	0	0	0	0
hsa-miR-5090	0	0	0	2	0	0	0	0	0	0	0	0	0	0	0	0	0	0	0	0	2	0	0	0	0	0	0	0	0	0	0	0	0	0	0	0	0
hsa-miR-3660	0	0	5	0	0	0	0	2	0	0	0	0	0	0	0	2	0	0	0	2	0	0	0	0	0	0	0	0	0	0	0	0	0	0	0	0	0
hsa-miR-4449	0	0	0	3	0	0	0	3	0	0	2	0	0	0	0	0	0	0	0	2	0	0	0	0	0	0	0	0	0	0	0	0	0	0	0	0	0
hsa-miR-7158-5p	0	0	0	0	7	0	0	2	0	0	0	0	0	0	0	0	0	0	2	0	0	0	0	0	0	0	0	0	0	0	0	0	0	0	0	0	0
hsa-miR-7974	0	0	0	0	0	0	0	2	0	0	0	0	0	0	0	0	0	0	2	0	0	0	0	0	0	0	0	0	0	0	0	0	0	0	0	0	0
hsa-miR-371b-5p	0	0	0	2	0	0	0	0	0	0	0	0	0	0	0	0	0	0	2	0	0	0	0	0	0	0	0	0	0	0	0	0	0	0	0	0	0
hsa-miR-4526	0	0	2	0	0	0	0	0	0	0	0	0	0	0	0	0	0	3	0	0	0	0	0	0	0	0	0	0	0	0	0	0	0	0	0	0	0
hsa-miR-4742-5p	0	0	2	0	0	0	0	0	0	0	0	0	0	0	0	4	0	0	0	0	0	0	0	0	0	0	0	0	0	0	0	0	0	0	0	0	0
hsa-miR-3668	0	0	0	0	0	0	0	0	0	2	0	0	0	0	0	2	0	0	0	0	0	0	0	0	0	0	0	0	0	0	0	0	0	0	0	0	0
hsa-miR-6832-5p	0	0	0	2	0	0	0	0	0	0	0	0	0	0	0	2	0	0	0	0	0	0	0	0	0	0	0	0	0	0	0	0	0	0	0	0	0
hsa-miR-548t-5p	0	0	2	0	0	0	0	0	0	0	0	0	0	0	0	2	0	0	0	0	0	0	0	0	0	0	0	0	0	0	0	0	0	0	0	0	0
hsa-miR-6800-3p	0	0	2	0	0	0	0	2	0	0	0	0	0	0	3	0	0	0	0	0	0	0	0	0	0	0	0	0	0	0	0	0	0	0	0	0	0
hsa-miR-222-5p	0	0	0	0	2	0	0	2	0	0	2	0	0	0	2	0	0	0	0	0	0	0	0	0	0	0	0	0	0	0	0	0	0	0	0	0	0
hsa-miR-6785-5p	0	0	0	0	0	0	0	0	2	0	0	0	0	0	2	0	0	0	0	0	0	0	0	0	0	0	0	0	0	0	0	0	0	0	0	0	0
hsa-miR-1288-3p	0	0	0	0	2	0	0	0	0	0	0	0	0	0	2	0	0	0	0	0	0	0	0	0	0	0	0	0	0	0	0	0	0	0	0	0	0
hsa-miR-4731-5p	0	0	0	0	2	0	0	0	0	0	0	0	0	0	2	0	0	0	0	0	0	0	0	0	0	0	0	0	0	0	0	0	0	0	0	0	0
hsa-miR-3146	0	0	2	0	0	0	0	0	0	0	0	0	0	2	0	0	0	0	0	0	0	0	0	0	0	0	0	0	0	0	0	0	0	0	0	0	0
hsa-miR-6765-5p	0	0	0	0	0	0	0	0	0	0	0	0	3	0	0	0	0	0	0	0	0	0	0	0	0	0	0	0	0	0	0	0	0	0	0	0	0
hsa-miR-3692-3p	0	0	0	0	0	0	0	0	0	0	2	0	0	0	0	0	0	0	0	0	0	0	0	0	0	0	0	0	0	0	0	0	0	0	0	0	0
hsa-miR-4512	0	0	0	0	0	0	0	0	0	0	2	0	0	0	0	0	0	0	0	0	0	0	0	0	0	0	0	0	0	0	0	0	0	0	0	0	0
hsa-miR-579-3p	0	0	0	0	0	0	0	0	0	0	2	0	0	0	0	0	0	0	0	0	0	0	0	0	0	0	0	0	0	0	0	0	0	0	0	0	0
hsa-miR-6738-3p	0	0	0	0	0	0	0	0	0	0	2	0	0	0	0	0	0	0	0	0	0	0	0	0	0	0	0	0	0	0	0	0	0	0	0	0	0
hsa-miR-6821-3p	0	0	0	0	0	0	0	0	0	0	2	0	0	0	0	0	0	0	0	0	0	0	0	0	0	0	0	0	0	0	0	0	0	0	0	0	0
hsa-miR-7108-3p	0	0	0	2	0	0	0	0	0	5	0	0	0	0	0	0	0	0	0	0	0	0	0	0	0	0	0	0	0	0	0	0	0	0	0	0	0
hsa-miR-4330	0	0	0	0	0	0	0	0	0	4	0	0	0	0	0	0	0	0	0	0	0	0	0	0	0	0	0	0	0	0	0	0	0	0	0	0	0
hsa-miR-4664-3p	0	0	0	0	2	0	0	0	0	2	0	0	0	0	0	0	0	0	0	0	0	0	0	0	0	0	0	0	0	0	0	0	0	0	0	0	0
hsa-miR-6885-5p	0	0	0	2	0	0	0	0	0	2	0	0	0	0	0	0	0	0	0	0	0	0	0	0	0	0	0	0	0	0	0	0	0	0	0	0	0
hsa-miR-4463	0	0	2	0	0	0	0	0	0	2	0	0	0	0	0	0	0	0	0	0	0	0	0	0	0	0	0	0	0	0	0	0	0	0	0	0	0
hsa-miR-3940-5p	0	0	0	0	0	0	0	0	0	2	0	0	0	0	0	0	0	0	0	0	0	0	0	0	0	0	0	0	0	0	0	0	0	0	0	0	0
hsa-miR-4320	0	0	0	0	0	0	0	0	0	2	0	0	0	0	0	0	0	0	0	0	0	0	0	0	0	0	0	0	0	0	0	0	0	0	0	0	0
hsa-miR-4455	0	0	0	0	0	0	0	0	0	2	0	0	0	0	0	0	0	0	0	0	0	0	0	0	0	0	0	0	0	0	0	0	0	0	0	0	0
hsa-miR-663b	0	0	0	0	0	0	0	0	0	2	0	0	0	0	0	0	0	0	0	0	0	0	0	0	0	0	0	0	0	0	0	0	0	0	0	0	0
hsa-miR-6850-5p	0	0	0	0	0	0	0	0	0	2	0	0	0	0	0	0	0	0	0	0	0	0	0	0	0	0	0	0	0	0	0	0	0	0	0	0	0
hsa-miR-6865-5p	0	0	0	0	0	0	0	0	0	2	0	0	0	0	0	0	0	0	0	0	0	0	0	0	0	0	0	0	0	0	0	0	0	0	0	0	0
hsa-miR-6812-5p	0	0	0	0	0	0	0	0	2	0	0	0	0	0	0	0	0	0	0	0	0	0	0	0	0	0	0	0	0	0	0	0	0	0	0	0	0
hsa-miR-624-5p	0	0	0	0	2	0	0	9	0	0	0	0	0	0	0	0	0	0	0	0	0	0	0	0	0	0	0	0	0	0	0	0	0	0	0	0	0
hsa-miR-3617-3p	0	0	0	0	3	0	0	6	0	0	0	0	0	0	0	0	0	0	0	0	0	0	0	0	0	0	0	0	0	0	0	0	0	0	0	0	0
hsa-miR-4726-5p	0	0	0	0	0	2	0	5	0	0	0	0	0	0	0	0	0	0	0	0	0	0	0	0	0	0	0	0	0	0	0	0	0	0	0	0	0
hsa-miR-6780b-3p	0	0	0	0	4	0	0	3	0	0	0	0	0	0	0	0	0	0	0	0	0	0	0	0	0	0	0	0	0	0	0	0	0	0	0	0	0
hsa-miR-676-5p	0	0	0	0	3	0	0	2	0	0	0	0	0	0	0	0	0	0	0	0	0	0	0	0	0	0	0	0	0	0	0	0	0	0	0	0	0
hsa-miR-4743-3p	0	0	2	0	2	0	0	2	0	0	0	0	0	0	0	0	0	0	0	0	0	0	0	0	0	0	0	0	0	0	0	0	0	0	0	0	0
hsa-miR-6742-3p	0	0	2	0	2	0	0	2	0	0	0	0	0	0	0	0	0	0	0	0	0	0	0	0	0	0	0	0	0	0	0	0	0	0	0	0	0
hsa-miR-1322	0	0	0	0	2	0	0	2	0	0	0	0	0	0	0	0	0	0	0	0	0	0	0	0	0	0	0	0	0	0	0	0	0	0	0	0	0
hsa-miR-5587-3p	0	0	0	0	2	0	0	2	0	0	0	0	0	0	0	0	0	0	0	0	0	0	0	0	0	0	0	0	0	0	0	0	0	0	0	0	0
hsa-miR-4433-5p	0	0	0	5	0	0	0	2	0	0	0	0	0	0	0	0	0	0	0	0	0	0	0	0	0	0	0	0	0	0	0	0	0	0	0	0	0
hsa-miR-4709-3p	0	0	2	0	0	0	0	2	0	0	0	0	0	0	0	0	0	0	0	0	0	0	0	0	0	0	0	0	0	0	0	0	0	0	0	0	0
hsa-miR-3150a-3p	0	0	0	0	0	0	0	2	0	0	0	0	0	0	0	0	0	0	0	0	0	0	0	0	0	0	0	0	0	0	0	0	0	0	0	0	0
hsa-miR-7855-5p	0	0	2	0	0	4	0	0	0	0	0	0	0	0	0	0	0	0	0	0	0	0	0	0	0	0	0	0	0	0	0	0	0	0	0	0	0
hsa-miR-1236-5p	0	0	0	0	0	3	0	0	0	0	0	0	0	0	0	0	0	0	0	0	0	0	0	0	0	0	0	0	0	0	0	0	0	0	0	0	0
hsa-miR-6871-5p	0	0	0	2	0	2	0	0	0	0	0	0	0	0	0	0	0	0	0	0	0	0	0	0	0	0	0	0	0	0	0	0	0	0	0	0	0
hsa-miR-1229-5p	0	0	0	0	0	2	0	0	0	0	0	0	0	0	0	0	0	0	0	0	0	0	0	0	0	0	0	0	0	0	0	0	0	0	0	0	0
hsa-miR-1911-3p	0	0	0	0	0	2	0	0	0	0	0	0	0	0	0	0	0	0	0	0	0	0	0	0	0	0	0	0	0	0	0	0	0	0	0	0	0
hsa-miR-4447	0	0	0	0	0	2	0	0	0	0	0	0	0	0	0	0	0	0	0	0	0	0	0	0	0	0	0	0	0	0	0	0	0	0	0	0	0
hsa-miR-6165	0	0	0	0	0	2	0	0	0	0	0	0	0	0	0	0	0	0	0	0	0	0	0	0	0	0	0	0	0	0	0	0	0	0	0	0	0
hsa-miR-4762-5p	0	0	0	0	4	0	0	0	0	0	0	0	0	0	0	0	0	0	0	0	0	0	0	0	0	0	0	0	0	0	0	0	0	0	0	0	0
hsa-miR-7851-3p	0	0	0	0	4	0	0	0	0	0	0	0	0	0	0	0	0	0	0	0	0	0	0	0	0	0	0	0	0	0	0	0	0	0	0	0	0
hsa-miR-2276-5p	2	0	0	0	3	0	0	0	0	0	0	0	0	0	0	0	0	0	0	0	0	0	0	0	0	0	0	0	0	0	0	0	0	0	0	0	0
hsa-miR-3136-3p	0	0	0	0	3	0	0	0	0	0	0	0	0	0	0	0	0	0	0	0	0	0	0	0	0	0	0	0	0	0	0	0	0	0	0	0	0
hsa-miR-4730	0	0	0	0	3	0	0	0	0	0	0	0	0	0	0	0	0	0	0	0	0	0	0	0	0	0	0	0	0	0	0	0	0	0	0	0	0
hsa-miR-635	0	0	0	0	3	0	0	0	0	0	0	0	0	0	0	0	0	0	0	0	0	0	0	0	0	0	0	0	0	0	0	0	0	0	0	0	0
hsa-miR-6779-5p	0	0	0	0	3	0	0	0	0	0	0	0	0	0	0	0	0	0	0	0	0	0	0	0	0	0	0	0	0	0	0	0	0	0	0	0	0
hsa-miR-6788-5p	0	0	0	0	3	0	0	0	0	0	0	0	0	0	0	0	0	0	0	0	0	0	0	0	0	0	0	0	0	0	0	0	0	0	0	0	0
hsa-miR-3678-3p	0	0	0	2	2	0	0	0	0	0	0	0	0	0	0	0	0	0	0	0	0	0	0	0	0	0	0	0	0	0	0	0	0	0	0	0	0
hsa-miR-4776-5p	0	0	5	0	2	0	0	0	0	0	0	0	0	0	0	0	0	0	0	0	0	0	0	0	0	0	0	0	0	0	0	0	0	0	0	0	0
hsa-miR-1273d	0	0	2	0	2	0	0	0	0	0	0	0	0	0	0	0	0	0	0	0	0	0	0	0	0	0	0	0	0	0	0	0	0	0	0	0	0
hsa-miR-23a-5p	0	0	0	0	2	0	0	0	0	0	0	0	0	0	0	0	0	0	0	0	0	0	0	0	0	0	0	0	0	0	0	0	0	0	0	0	0
hsa-miR-3679-3p	0	0	0	0	2	0	0	0	0	0	0	0	0	0	0	0	0	0	0	0	0	0	0	0	0	0	0	0	0	0	0	0	0	0	0	0	0
hsa-miR-675-5p	0	0	0	0	2	0	0	0	0	0	0	0	0	0	0	0	0	0	0	0	0	0	0	0	0	0	0	0	0	0	0	0	0	0	0	0	0
hsa-miR-6751-5p	0	0	0	0	2	0	0	0	0	0	0	0	0	0	0	0	0	0	0	0	0	0	0	0	0	0	0	0	0	0	0	0	0	0	0	0	0
hsa-miR-6753-3p	0	0	0	0	2	0	0	0	0	0	0	0	0	0	0	0	0	0	0	0	0	0	0	0	0	0	0	0	0	0	0	0	0	0	0	0	0
hsa-miR-6828-3p	0	0	0	0	2	0	0	0	0	0	0	0	0	0	0	0	0	0	0	0	0	0	0	0	0	0	0	0	0	0	0	0	0	0	0	0	0
hsa-miR-6844	0	0	0	0	2	0	0	0	0	0	0	0	0	0	0	0	0	0	0	0	0	0	0	0	0	0	0	0	0	0	0	0	0	0	0	0	0
hsa-miR-6845-5p	0	0	0	0	2	0	0	0	0	0	0	0	0	0	0	0	0	0	0	0	0	0	0	0	0	0	0	0	0	0	0	0	0	0	0	0	0
hsa-miR-3150b-3p	0	0	0	3	0	0	0	0	0	0	0	0	0	0	0	0	0	0	0	0	0	0	0	0	0	0	0	0	0	0	0	0	0	0	0	0	0
hsa-miR-6780b-5p	0	0	0	3	0	0	0	0	0	0	0	0	0	0	0	0	0	0	0	0	0	0	0	0	0	0	0	0	0	0	0	0	0	0	0	0	0
hsa-miR-6875-3p	0	0	0	3	0	0	0	0	0	0	0	0	0	0	0	0	0	0	0	0	0	0	0	0	0	0	0	0	0	0	0	0	0	0	0	0	0
hsa-miR-6813-3p	0	0	0	2	0	0	0	0	0	0	0	0	0	0	0	0	0	0	0	0	0	0	0	0	0	0	0	0	0	0	0	0	0	0	0	0	0
hsa-miR-597-3p	0	0	6	0	0	0	0	0	0	0	0	0	0	0	0	0	0	0	0	0	0	0	0	0	0	0	0	0	0	0	0	0	0	0	0	0	0
hsa-miR-4451	0	2	5	0	0	0	0	0	0	0	0	0	0	0	0	0	0	0	0	0	0	0	0	0	0	0	0	0	0	0	0	0	0	0	0	0	0
hsa-miR-4717-3p	0	0	4	0	0	0	0	0	0	0	0	0	0	0	0	0	0	0	0	0	0	0	0	0	0	0	0	0	0	0	0	0	0	0	0	0	0
hsa-miR-519c-3p	0	0	4	0	0	0	0	0	0	0	0	0	0	0	0	0	0	0	0	0	0	0	0	0	0	0	0	0	0	0	0	0	0	0	0	0	0
hsa-miR-1233-5p	0	0	3	0	0	0	0	0	0	0	0	0	0	0	0	0	0	0	0	0	0	0	0	0	0	0	0	0	0	0	0	0	0	0	0	0	0
hsa-miR-3197	0	0	3	0	0	0	0	0	0	0	0	0	0	0	0	0	0	0	0	0	0	0	0	0	0	0	0	0	0	0	0	0	0	0	0	0	0
hsa-miR-3677-3p	0	0	3	0	0	0	0	0	0	0	0	0	0	0	0	0	0	0	0	0	0	0	0	0	0	0	0	0	0	0	0	0	0	0	0	0	0
hsa-miR-6129	0	0	3	0	0	0	0	0	0	0	0	0	0	0	0	0	0	0	0	0	0	0	0	0	0	0	0	0	0	0	0	0	0	0	0	0	0
hsa-miR-141-5p	0	0	2	0	0	0	0	0	0	0	0	0	0	0	0	0	0	0	0	0	0	0	0	0	0	0	0	0	0	0	0	0	0	0	0	0	0
hsa-miR-3132	0	0	2	0	0	0	0	0	0	0	0	0	0	0	0	0	0	0	0	0	0	0	0	0	0	0	0	0	0	0	0	0	0	0	0	0	0
hsa-miR-3691-3p	0	0	2	0	0	0	0	0	0	0	0	0	0	0	0	0	0	0	0	0	0	0	0	0	0	0	0	0	0	0	0	0	0	0	0	0	0
hsa-miR-4538	0	0	2	0	0	0	0	0	0	0	0	0	0	0	0	0	0	0	0	0	0	0	0	0	0	0	0	0	0	0	0	0	0	0	0	0	0
hsa-miR-4648	0	0	2	0	0	0	0	0	0	0	0	0	0	0	0	0	0	0	0	0	0	0	0	0	0	0	0	0	0	0	0	0	0	0	0	0	0
hsa-miR-4699-3p	0	0	2	0	0	0	0	0	0	0	0	0	0	0	0	0	0	0	0	0	0	0	0	0	0	0	0	0	0	0	0	0	0	0	0	0	0
hsa-miR-4708-5p	0	0	2	0	0	0	0	0	0	0	0	0	0	0	0	0	0	0	0	0	0	0	0	0	0	0	0	0	0	0	0	0	0	0	0	0	0
hsa-miR-5189-3p	0	0	2	0	0	0	0	0	0	0	0	0	0	0	0	0	0	0	0	0	0	0	0	0	0	0	0	0	0	0	0	0	0	0	0	0	0
hsa-miR-6754-3p	0	0	2	0	0	0	0	0	0	0	0	0	0	0	0	0	0	0	0	0	0	0	0	0	0	0	0	0	0	0	0	0	0	0	0	0	0
hsa-miR-6763-3p	0	0	2	0	0	0	0	0	0	0	0	0	0	0	0	0	0	0	0	0	0	0	0	0	0	0	0	0	0	0	0	0	0	0	0	0	0
hsa-miR-6878-5p	0	0	2	0	0	0	0	0	0	0	0	0	0	0	0	0	0	0	0	0	0	0	0	0	0	0	0	0	0	0	0	0	0	0	0	0	0
hsa-miR-3192-3p	0	3	0	0	0	0	0	0	0	0	0	0	0	0	0	0	0	0	0	0	0	0	0	0	0	0	0	0	0	0	0	0	0	0	0	0	0
hsa-miR-7976	0	3	0	0	0	0	0	0	0	0	0	0	0	0	0	0	0	0	0	0	0	0	0	0	0	0	0	0	0	0	0	0	0	0	0	0	0
hsa-miR-6132	0	2	0	0	0	0	0	0	0	0	0	0	0	0	0	0	0	0	0	0	0	0	0	0	0	0	0	0	0	0	0	0	0	0	0	0	0
hsa-miR-1273e	5	0	0	0	0	0	0	0	0	0	0	0	0	0	0	0	0	0	0	0	0	0	0	0	0	0	0	0	0	0	0	0	0	0	0	0	0
hsa-miR-3164	4	0	0	0	0	0	0	0	0	0	0	0	0	0	0	0	0	0	0	0	0	0	0	0	0	0	0	0	0	0	0	0	0	0	0	0	0
TOTAL	541691	283225	6907315	1770549	6853166	1790874	26498	12282532	1404677	553802	720119	57769	173867	1129520	2446843	6644451	25240	1448697	6581976	3248274	7637134	2125679	8151636	4105418	7522866	2878080	836037	694612	486757	2208328	671315	7015414	7151985	981176	2996110	3371396	5028535

## Sheet: TOTAL_READS_miRNA_CB
Supplementary Table 3. Total number of reads mapping onto miRNAs. miRNAs with at least 2 counts in a given sample are shown
miRNA	1C_CB	2C_CB	7C_CB	8C_CB	9C_CB	10C_CB	11C_CB	12C_CB	13C_CB	14C_CB	15C_CB	16C_CB	1MM1_CB	2MM1_CB	3MM1_CB	4MM1_CB	5MM1_CB	9MM1_CB	10MM1_CB	11MM1_CB	12MM1_CB	13MM1_CB	14MM1_CB	15MM1_CB	1VV2_CB	2VV2_CB	3VV2_CB	4VV2_CB	5VV2_CB	6VV2_CB	7VV2_CB	8VV2_CB	10VV2_CB
hsa-miR-99b-5p	208286	8570	23888	242483	2461267	549734	1012421	209209	991135	2439348	470725	2057	287936	25493	93996	29939	71774	953397	623131	547425	231280	2408624	450636	48989	3088022	1281359	1355375	1324953	1701787	1568215	2153895	909520	3321854
hsa-miR-143-3p	1700868	666	3122	22218	439375	80037	630401	56047	189543	367681	73370	1355	56391	8965	18631	31370	25871	69192	85535	91741	67803	677431	164599	10600	829336	374139	222711	706365	674810	274799	316894	182206	2519466
hsa-miR-486-5p	278467	50193	27842	130044	462236	157840	174107	60353	217758	386769	127960	9571	192336	72285	91424	52457	125505	122048	176036	287034	102504	634044	209545	30254	1194379	554476	575715	549738	543874	1044434	884196	517378	1795680
hsa-miR-181a-5p	2508047	1455	7541	34733	305003	113647	266915	54068	139645	327391	81780	2066	56413	11143	34417	17337	27661	21339	82081	161265	24257	389670	129435	7340	1589698	369314	301899	1530467	721217	410322	411164	208073	1464249
hsa-miR-9-5p	694299	1655	5033	33442	336922	73374	272709	29972	115301	248868	57728	772	23969	3693	6838	3071	10745	41628	63990	87730	21286	318183	89234	5072	796911	333544	257172	665448	805360	351400	393383	117620	1021466
hsa-miR-26a-5p	747672	959	3442	21569	370450	69531	241676	39810	126356	287520	51603	709	26186	3377	4686	1987	7338	52454	59278	71908	18328	311703	88903	5744	801001	379312	258948	786731	572864	364104	339964	130922	839602
hsa-let-7f-5p	723344	4006	5139	53118	1008325	229238	1776727	185100	594547	847842	65280	3786	45265	6547	4418	1163	9454	179924	194044	168378	68454	1017278	371172	14926	1469872	652985	294276	467919	453394	1081463	541253	367370	746752
hsa-miR-30a-5p	330363	354	1391	9317	89095	20720	59839	9595	30266	84234	17120	307	10406	1482	2930	2431	4110	12365	19000	25322	13462	66541	20531	1209	251989	85637	78556	323988	354804	96469	107215	39416	700362
hsa-miR-100-5p	177390	709	4317	35806	519906	110155	141883	29347	130140	413119	68432	259	29005	2491	9634	4286	6031	86768	91310	62029	76189	305643	52731	7527	702447	231512	293514	382723	433298	256077	406469	137210	673198
hsa-miR-127-3p	246175	1241	3501	29097	394420	79311	291027	34982	163115	289773	60508	649	46054	3460	22269	13542	9990	18038	65905	65166	17588	348619	95044	4636	639688	350506	323651	298973	300784	318101	388978	149731	584276
hsa-let-7a-5p	367255	2286	3820	28490	362871	84230	421613	50397	168044	255066	35115	1444	24349	3191	2560	914	6181	28941	83941	79436	27168	432270	142660	6781	678196	287204	186684	334944	329348	463187	291773	136874	462865
hsa-let-7i-5p	121127	476	1278	8708	99549	25485	86541	11417	43258	89235	13227	300	9928	1527	4045	1725	3694	9333	27009	31265	9061	108068	36197	1758	288166	110907	87378	239604	233078	114691	141608	45346	422234
hsa-miR-27b-3p	290601	209	1146	4809	73124	27660	70343	11652	37545	86085	14402	318	8327	1208	2438	1062	3954	5227	28713	26824	4815	113760	30310	1860	271816	109966	94478	307317	240635	104541	104676	41376	416181
hsa-miR-101-3p	152571	433	2341	8514	70470	20582	68416	8899	27950	62373	16189	229	6436	2234	3457	2153	5289	13236	15701	21578	5240	76438	25689	1894	207813	87203	67917	227728	249894	82065	85174	31216	318465
hsa-miR-191-5p	203756	312	1165	5110	33288	10723	33047	4622	20225	53849	10427	352	7246	765	1662	725	2207	6649	15714	18409	6693	65080	14503	1080	154516	58681	55521	132399	94272	79961	62886	27811	283605
hsa-miR-99a-5p	26655	400	1403	10308	112054	28703	55561	11490	54632	132776	23483	91	10397	1235	4555	2702	3282	42650	22509	19503	10276	103780	18344	2265	232601	72914	111201	87445	101175	86874	130515	44846	234633
hsa-miR-125a-5p	278980	1547	139	4081	19768	11053	3882	1902	18608	29783	6560	990	21247	4816	10351	2795	10241	247798	21767	13570	41586	52584	12686	1979	231070	165789	114243	197481	87676	102933	131368	58112	225194
hsa-miR-192-5p	42209	544	1162	9700	131121	30565	104214	15644	56958	113597	19660	465	14036	1868	5295	2224	4241	18687	26028	28771	4972	122198	40363	2202	274583	131342	88387	148286	117149	132531	126884	46417	208774
hsa-miR-204-5p	53981	154	128	1134	19861	6204	10214	2466	7291	17581	4764	275	2735	396	652	819	1212	4280	5314	4951	2655	26165	6584	490	60450	18545	17793	69284	61900	17421	22791	9109	203527
hsa-miR-151a-3p	113951	308	426	2488	25715	11487	26487	3678	17690	30122	5801	157	5674	717	3206	1403	1695	9923	12655	10590	4701	40001	12917	613	81675	43003	33071	53592	39738	56152	51288	21745	104714
hsa-miR-124-3p	31870	275	1027	3729	44167	7324	20443	2438	10734	40353	7457	65	2536	476	2839	1073	1148	4589	4574	7680	522	33949	5353	534	87734	14244	20501	80592	80630	37568	22151	13107	104260
hsa-let-7g-5p	86614	225	606	4961	52027	10756	42821	4659	17665	35686	7460	109	4181	601	696	401	1408	19119	9932	12845	2771	52969	15590	829	107361	50720	39604	63967	74596	70297	61016	22823	101273
hsa-miR-30d-5p	73358	110	339	2455	28533	6279	21896	3406	11544	25048	5038	88	3214	532	1165	902	1523	5209	5154	7330	2125	23355	6934	441	50955	23982	25926	59258	61794	28932	30858	10527	88131
hsa-miR-22-3p	187643	56	193	750	11475	3595	13425	2102	7212	13951	2333	58	2257	433	1282	1812	915	544	3828	3731	2988	15826	4588	279	50997	19983	15894	67199	41027	14989	18182	7451	88004
hsa-miR-181c-5p	76795	43	246	848	9511	3166	10350	1748	5415	14552	2984	75	1596	339	1017	695	888	1144	2342	4858	643	13664	3485	239	44828	13027	11462	59858	57422	13476	14409	5381	84443
hsa-miR-10b-5p	17654	104	683	2693	12980	17970	13430	2010	6621	14645	3687	128	4440	444	990	359	1342	14102	9665	7252	5059	25991	10989	531	47780	20337	46165	34302	25452	30177	35222	13738	78792
hsa-miR-342-3p	34527	350	570	1942	10203	2877	7397	1316	4999	14101	4449	46	2865	605	599	229	974	4907	4964	5335	966	29249	6144	873	39867	15037	16596	30917	30444	16735	23001	8371	78179
hsa-miR-125b-5p	140002	134	125	717	5724	2477	2440	488	3415	7149	1759	83	2637	465	1295	457	1178	19275	5260	3908	4245	17062	4695	451	34945	24428	23102	35210	24478	23804	26183	9216	71259
hsa-let-7b-5p	55224	332	747	2839	19207	6046	20703	3967	10834	16168	3946	135	2312	679	677	368	1367	5052	5896	7117	1638	29608	8402	728	45210	21904	18384	34202	36087	35476	25027	9180	67201
hsa-miR-92b-3p	134005	156	90	531	6325	2156	4674	918	3942	5480	1269	623	3058	426	609	353	548	5089	4580	3002	8612	9398	3150	234	37499	22517	12528	33513	16636	19709	18499	6395	62977
hsa-let-7c-5p	154145	243	475	2810	28437	7274	32456	3662	13204	22564	3801	134	2067	369	545	351	1001	2133	6433	6549	2836	33117	9905	568	59282	25146	19178	36558	42155	38702	26959	11418	61412
hsa-miR-103a-3p	88749	197	602	2419	17019	3800	13205	1795	7375	15347	3560	44	2205	399	672	342	872	559	2743	3927	1197	13859	4518	386	54314	21858	19911	42180	37393	17909	21705	7358	58497
hsa-miR-381-3p	16673	8	119	488	5142	1848	5569	794	2774	7973	1400	27	907	116	467	268	384	189	1690	2722	341	7200	1725	120	42782	11369	10100	60060	37347	9965	9758	4217	55616
hsa-miR-92a-3p	122452	101	153	525	6419	3393	6330	821	3868	7238	1796	90	2024	358	528	201	606	2610	4346	4098	3737	10422	3430	193	44014	26426	19376	30303	21252	30662	21865	7731	51543
hsa-miR-181b-5p	94271	81	687	2733	25884	9796	29018	4522	13464	33467	6262	171	3427	841	2200	1070	1517	1516	5612	10087	1440	26945	10411	498	84169	23571	17919	65522	39668	31799	27968	15057	49933
hsa-miR-98-5p	29669	143	181	1533	18536	4852	16220	2148	7651	14194	2233	43	1337	149	164	76	312	844	4373	4561	1255	18667	5335	273	40777	17416	12667	23018	25480	23233	20648	7707	43072
hsa-miR-128-3p	66894	128	189	1317	23997	5027	28347	4375	13277	20701	2323	187	2793	450	719	257	718	7402	6980	5374	1501	23125	7361	438	53529	26812	17283	31414	23454	35665	27123	12446	43039
hsa-miR-411-5p	32826	63	192	1175	14695	2833	14913	1771	6261	14216	1939	28	1200	205	266	91	388	4192	3632	3537	551	12685	3633	198	33181	19059	11433	37552	29772	15542	17729	5602	42033
hsa-miR-146b-5p	45293	98	198	1033	11966	2995	14210	2104	7240	13199	2357	27	2860	442	834	748	945	3635	8421	6191	2578	24706	7024	520	23411	17937	14514	14219	25390	19660	18308	6378	41355
hsa-miR-30e-5p	38358	20	149	751	8915	2216	6101	1144	3343	8389	1617	44	806	185	265	197	349	2236	1479	2171	1034	6183	1784	130	22355	8430	9087	30188	31541	9605	10195	3786	38279
hsa-miR-340-5p	30965	21	135	1232	10928	3120	7063	992	3752	7678	1318	19	960	94	241	81	299	531	2076	3061	656	9913	1903	148	27653	10827	8074	20256	20755	10368	13398	4373	38148
hsa-miR-21-5p	30892	33	79	472	3636	1125	3263	443	1541	3554	1034	9	497	52	92	185	220	388	947	1071	718	4019	950	97	14267	5528	4522	16677	15721	4425	6701	1887	37621
hsa-miR-151a-5p	39367	63	155	526	7193	2566	7501	1416	4636	8865	1592	37	869	115	319	116	378	1798	2665	2452	1025	11012	2996	217	18638	8041	6263	19537	12619	12195	9906	3894	34392
hsa-miR-378a-3p	19170	35	121	804	9976	2238	8325	832	3861	7629	1390	31	1805	215	840	706	581	863	3519	2863	679	11759	3351	181	40279	14076	10627	30426	23920	12190	12733	4409	32812
hsa-miR-126-5p	52477	22	160	517	5984	1370	6776	645	2750	5895	1299	16	639	53	100	138	211	449	1020	1523	514	4725	1398	75	11825	5377	5259	17636	17760	5063	5338	2046	30972
hsa-miR-16-5p	27353	19	178	648	8059	1467	6017	755	2618	7158	1608	27	749	70	89	38	218	1414	1469	2111	302	7673	1761	155	22719	8441	7403	29342	22634	8826	10216	3184	30628
hsa-miR-148a-3p	27876	10	46	243	5779	1225	11071	529	2900	3810	800	17	990	82	106	111	127	1372	2768	1868	2099	6663	2174	82	14595	7033	3830	8036	7688	5508	5803	2424	29374
hsa-miR-26b-5p	23058	35	173	1506	17238	2713	11442	1122	4397	10813	2249	31	1057	112	124	59	285	651	2153	3236	790	9791	3283	129	37305	18363	12614	30590	31983	16429	16273	5367	29004
hsa-miR-29a-3p	25273	32	201	614	8470	1626	7416	936	3665	7886	1602	7	1021	161	323	147	349	4037	1857	2458	566	10378	2696	194	19059	10192	9434	19335	19729	10535	10039	3687	26796
hsa-miR-125b-2-3p	28272	7	118	604	9317	2701	8320	1290	4873	9207	1682	52	923	138	548	269	309	805	1939	2170	778	11235	3288	186	23206	9547	9138	18693	11532	11377	9101	4387	25767
hsa-miR-410-3p	40048	0	39	239	3018	933	3680	480	1890	4494	656	15	568	51	114	54	127	90	927	873	202	4880	1291	95	9356	4489	4000	10735	10673	3587	4520	1713	23375
hsa-miR-25-3p	19040	113	176	742	7343	2793	4563	876	3470	5809	1170	28	1207	269	621	279	616	665	2552	3311	1044	6775	2266	105	29743	13252	10074	16434	17167	13914	12944	4864	23005
hsa-miR-30a-3p	12381	6	70	238	2214	591	2044	284	939	1943	634	20	456	59	88	38	133	441	930	877	642	3226	883	56	6217	3652	2911	9070	6066	2977	3674	954	22807
hsa-miR-186-5p	13793	11	93	405	6054	1679	5170	741	2271	6550	1242	23	1045	208	525	400	387	703	1516	1906	434	5954	1708	118	21021	7920	7283	19925	17020	8210	9117	3254	22464
hsa-miR-889-3p	15653	17	23	294	3037	738	2602	327	1252	2860	451	4	283	40	35	14	94	391	1275	1003	120	2930	914	55	9505	3948	3171	14903	13326	2592	4872	1170	21982
hsa-miR-195-5p	11750	18	156	482	5263	871	4321	553	1783	3938	1281	5	603	78	23	19	172	1309	1151	1410	255	6660	1625	166	15314	6297	4250	13513	10251	5502	5955	2182	21454
hsa-miR-10a-5p	3448	68	129	1041	7128	4232	3621	770	3894	5634	1377	45	2261	131	280	122	647	3125	3779	2761	8108	12030	2551	197	7840	5935	4910	9195	6854	9108	15265	2926	20067
hsa-miR-28-3p	29736	64	71	239	2072	1752	2579	633	2820	2801	648	52	3061	525	1492	510	651	4148	3625	2122	1872	12062	2483	183	24554	20474	12283	12251	4822	15739	12072	3667	19106
hsa-let-7e-5p	17644	417	515	2487	39348	10589	112794	15935	43971	35028	2570	378	2418	477	667	141	511	2621	8017	6118	2230	51791	17681	1023	51535	23032	11303	19866	16431	48896	17567	10540	18518
hsa-miR-874-3p	7584	49	204	590	7036	1935	3530	867	3556	6964	1395	51	1147	155	962	390	443	1669	1416	1682	230	8955	2901	248	10798	5435	6001	7791	7262	11578	7666	2880	16368
hsa-miR-769-5p	86982	5	62	425	4783	1178	4256	555	1801	4132	934	8	680	101	295	451	181	365	916	1140	288	4238	1378	80	11692	5201	5593	9017	10536	5103	7289	2347	16103
hsa-miR-107	19195	97	258	670	3810	937	3127	548	2068	3511	896	18	599	155	169	81	248	107	538	930	368	3462	1140	173	12882	5084	4488	11676	9570	3866	4483	1709	15875
hsa-miR-136-3p	12039	23	33	316	5593	1291	4275	556	1908	4239	717	0	371	72	126	57	139	833	961	1141	205	4379	1280	79	14152	6596	4804	14136	12880	4083	5437	2281	15676
hsa-miR-30e-3p	11974	26	52	273	2486	703	2428	366	1215	2346	701	8	396	62	91	32	132	482	871	950	378	3278	940	64	6417	3509	3265	8185	5275	3148	3809	1044	15501
hsa-miR-181d-5p	12054	22	122	532	3999	1203	5113	585	2232	5459	1272	20	769	193	387	284	376	163	1038	1701	276	5853	1692	128	12901	5416	4990	10549	12135	6340	6131	1973	14377
hsa-miR-30c-5p	24661	6	31	151	2331	404	1554	285	611	1235	424	13	267	31	29	37	69	634	509	515	306	1770	510	53	4028	2201	2042	8346	8518	1396	2566	635	14028
hsa-miR-320a	5641	68	231	993	11019	2391	3905	707	2163	4410	1559	46	1530	342	893	632	500	240	1673	1885	273	10090	2835	181	28641	8038	5933	10913	5749	11790	7134	3606	13379
hsa-miR-9-3p	4795	7	42	206	4130	625	4552	732	2262	3256	534	2	371	45	80	19	71	2152	1367	1044	556	3936	1445	89	7548	5457	3945	8874	6283	4194	4475	1725	13288
hsa-miR-1296-5p	13556	10	69	197	3236	862	3032	417	1076	3287	1011	16	775	91	335	118	230	230	458	641	72	2864	986	67	14793	2130	1987	14316	3609	4283	2625	1596	13107
hsa-miR-941	5087	3	60	241	2919	1047	1715	333	1459	3556	777	9	404	41	279	151	143	636	1180	1198	292	5126	1392	92	8142	3859	4065	8595	3401	8561	4143	2014	12911
hsa-miR-423-3p	7491	7	31	107	2273	574	2933	539	1469	2176	387	45	640	123	313	122	244	535	1004	1065	588	3696	1113	98	8818	5547	3946	8255	5536	5853	4188	1604	11949
hsa-miR-338-3p	27207	35	71	280	2889	1930	2782	521	1611	3954	778	7	266	86	124	56	166	198	823	916	209	3559	972	55	9246	4115	3735	9774	7506	5553	5591	1959	11787
hsa-miR-129-5p	17960	50	61	369	2552	803	2536	316	1307	2952	344	7	362	67	297	194	247	290	1029	993	137	3203	861	122	11976	4398	3860	9468	8773	3334	4901	1460	11780
hsa-miR-140-3p	17226	28	175	458	3214	868	3499	450	1708	3480	950	9	440	146	186	126	371	596	696	859	318	3515	1075	123	10376	4609	3435	9176	8745	4034	4411	1837	11045
hsa-miR-451a	51955	2	26	84	714	337	1009	135	917	961	402	3	331	53	43	42	108	181	525	917	70	3927	1078	39	19008	4114	2880	14817	4953	1780	5450	2137	10726
hsa-miR-409-3p	8987	0	9	135	1673	451	1661	207	918	1605	260	8	343	49	161	179	143	193	530	559	263	1313	390	13	11728	4798	3286	8404	8708	3286	4173	1518	10639
hsa-miR-29c-3p	7548	7	117	397	2977	587	2724	417	1249	3221	670	15	365	77	167	54	180	567	526	980	134	3237	854	56	8398	3667	3537	10151	9011	3869	3490	1444	10153
hsa-let-7d-5p	8747	14	63	340	5119	1000	4325	651	2357	4317	591	10	326	56	40	18	102	410	624	861	285	4931	1302	86	10067	3616	2730	6863	4168	8036	4966	2365	10042
hsa-miR-31-5p	2301	23	32	331	3306	348	2275	160	838	1923	321	2	236	46	104	30	125	54	270	1018	118	3233	836	55	5049	3505	3706	3686	7018	2093	1555	615	9632
hsa-miR-577	23119	6	62	275	1893	4999	1529	519	1333	3920	538	4	209	21	59	22	58	195	584	551	184	1008	390	15	8170	1543	2277	8642	5495	5905	8032	3801	9194
hsa-miR-182-5p	5051	7	21	354	4095	1516	9954	773	2968	3985	716	19	779	92	134	57	158	1700	1815	1654	632	8754	1945	107	18561	6938	4380	4334	6458	5492	5245	3938	8828
hsa-miR-27a-3p	3639	8	14	67	1067	269	948	117	454	826	191	0	81	2	5	13	51	157	283	254	116	1289	367	23	3691	1412	1104	5132	5047	1109	1177	533	8420
hsa-miR-598-3p	9586	35	31	179	2820	763	1937	290	1107	1972	338	8	180	25	65	26	46	265	585	650	84	2264	676	32	7845	3074	2136	5742	4750	3283	3353	1170	8400
hsa-miR-501-3p	1080	37	205	611	6265	2054	4326	1143	2728	10339	1541	6	943	110	428	237	338	2340	1375	1569	743	7070	742	140	11026	3825	4711	4013	5084	3874	8301	2140	8391
hsa-miR-30b-5p	16788	3	16	140	2280	608	2103	395	585	1534	599	14	165	28	39	19	45	328	289	410	59	1750	884	20	2869	1377	1466	6063	6951	837	1662	389	8275
hsa-miR-654-3p	2453	14	21	194	2648	496	1817	337	1213	2357	353	10	336	35	80	20	56	789	1041	781	146	3048	910	57	10561	3792	2776	7593	4422	3211	3699	1312	8137
hsa-miR-532-5p	2393	0	41	159	3235	731	4063	313	1450	3736	752	2	710	35	99	59	168	1627	831	1049	236	5629	1399	39	8056	4831	3284	5528	4916	3572	4884	1447	8067
hsa-miR-181a-2-3p	4574	0	41	342	3452	1152	3710	475	1426	3210	595	14	335	68	228	94	160	511	755	957	287	3688	1531	74	5939	2691	2040	4333	4721	3059	2526	1247	7948
hsa-miR-338-5p	31887	0	2	37	3270	2145	3408	231	1057	3635	667	3	117	15	45	13	16	155	322	270	45	1252	310	34	4988	2257	2498	5078	3942	4041	3797	928	7829
hsa-miR-23b-3p	24214	5	152	451	3372	946	4104	437	1579	3671	792	6	266	43	52	22	71	309	1381	656	91	7708	1810	120	9811	1842	1633	6250	4065	3557	1824	895	7648
hsa-miR-19b-3p	3599	4	7	204	1944	816	2227	138	614	1461	577	3	151	38	40	38	73	59	505	647	193	1224	409	16	5970	1772	2187	4298	6879	2673	3188	856	6881
hsa-miR-149-5p	22002	7	4	108	2375	680	1160	185	782	2512	359	8	193	33	68	32	57	313	250	300	91	1633	486	21	8352	1897	1723	6814	4188	2604	3195	1520	6366
hsa-miR-130a-3p	5354	3	30	92	1284	453	1403	188	685	1562	254	9	161	18	41	26	58	122	251	458	67	1363	417	28	4786	1194	911	5363	3538	1534	1473	758	6296
hsa-miR-484	4347	18	11	67	408	177	424	66	324	467	190	4	324	41	38	28	118	3150	347	369	195	1111	527	36	4132	2802	2281	3059	2767	1583	2455	846	6204
hsa-miR-181a-3p	14223	20	56	199	1986	458	1528	209	888	1670	401	0	206	32	111	71	76	172	401	521	122	1598	477	33	4457	1474	1220	4924	3733	1364	1974	732	5909
hsa-miR-500a-3p	1597	4	18	103	2268	454	1286	251	856	2600	489	9	565	28	199	85	91	308	385	463	136	3778	632	32	4915	2338	2197	3529	2154	1879	2621	769	5628
hsa-miR-301a-3p	5023	2	34	112	1217	303	1082	142	508	1272	220	0	150	32	37	13	62	31	222	336	58	1191	351	29	2970	1129	1293	4220	4400	1160	1319	459	5628
hsa-miR-126-3p	17517	10	21	117	1773	245	1770	151	649	1062	204	4	147	11	24	19	41	319	342	371	265	1260	428	34	2810	1621	1201	3411	4024	1312	1614	592	5595
hsa-miR-6499-5p	0	8	15	90	354	60	1250	92	267	739	323	4	31	0	74	10	19	16	47	76	5	217	74	0	608	257	245	2431	744	264	293	134	5385
hsa-miR-24-3p	3915	5	38	184	1770	591	2110	256	1026	1859	440	0	254	33	114	70	130	570	785	785	87	3392	1035	64	2933	1695	1792	2524	3022	2676	1494	619	5250
hsa-miR-146a-5p	1860	12	41	154	2483	572	1802	272	1148	1339	392	4	597	98	173	290	138	2098	1603	1077	985	4635	1039	85	2921	2435	2014	1592	4185	3006	2094	862	5062
hsa-miR-142-5p	2758	0	2	16	418	140	408	62	311	382	92	0	69	3	9	2	28	220	242	182	108	621	186	5	2451	832	665	3318	2799	600	838	425	4796
hsa-miR-497-5p	3075	2	5	62	739	155	624	103	321	790	178	0	70	7	29	19	18	206	150	163	61	773	201	24	3363	907	790	4339	3423	862	1283	620	4740
hsa-miR-218-5p	2909	8	47	282	2287	561	1537	243	713	2352	465	3	194	27	110	52	145	196	367	643	52	1886	497	21	4936	1866	2436	4844	5676	2781	2206	821	4734
hsa-miR-148b-3p	6060	17	46	198	1833	613	1929	195	965	1452	301	5	164	49	75	27	63	502	431	569	165	2248	649	59	3698	1920	1609	3336	3399	2652	2410	735	4675
hsa-miR-423-5p	1366	51	134	394	10794	2258	13498	3026	5934	6677	565	466	748	223	760	180	177	568	2377	1381	707	13330	5815	321	9100	4382	1605	3011	1090	14319	3480	3322	4551
hsa-miR-134-5p	3224	7	5	66	963	174	753	79	346	619	172	6	164	12	111	82	69	195	263	301	74	1128	312	15	2233	1385	1202	1423	2884	1087	1353	455	4056
hsa-miR-15a-5p	2895	16	16	79	709	134	513	76	327	603	187	0	88	6	10	13	47	83	172	324	41	827	199	8	2420	1054	974	3772	3132	922	1244	339	3989
hsa-miR-181c-3p	7386	0	12	70	852	193	788	156	471	895	162	4	98	10	49	46	46	30	201	260	79	979	243	16	2526	1162	969	3060	2759	948	1211	379	3783
hsa-miR-374a-3p	3303	2	6	157	1275	409	1293	200	537	1278	248	0	86	4	24	9	28	246	204	300	108	1337	363	20	2266	953	855	2303	2649	1147	977	359	3587
hsa-miR-432-5p	5458	24	23	139	1556	378	2708	315	1117	1708	188	2	193	30	104	40	100	200	483	421	144	1567	688	56	2860	1507	1034	2325	2428	1735	1425	558	3586
hsa-miR-1246	1663	2780	14761	24702	10813	17500	8303	9312	16223	3943	40631	73	51686	52920	20063	22640	77269	3320	30804	15497	1197	52581	36566	17513	17211	16388	30236	4557	2275	16261	8680	14658	3330
hsa-miR-153-3p	8072	0	15	63	915	187	757	146	483	980	196	2	52	0	21	10	43	103	124	258	31	799	204	10	2687	720	709	2968	2930	862	709	391	3316
hsa-miR-421	5391	0	11	98	880	279	877	123	448	799	202	2	102	13	17	5	27	104	197	216	114	855	273	19	2308	933	783	1896	1616	992	1115	440	3230
hsa-miR-320b	420	15	39	90	1706	452	1840	189	602	1038	208	6	239	31	213	91	70	75	325	349	78	2713	820	25	3732	1286	701	2159	1207	2357	1270	633	2968
hsa-miR-744-5p	7710	0	27	159	1530	285	1496	191	723	1453	157	12	121	27	67	17	55	25	275	332	115	1679	516	33	2013	972	747	2253	1112	1531	1191	589	2961
hsa-miR-199a-3p	3496	0	2	30	501	72	355	15	178	244	81	0	65	3	10	26	14	115	85	84	184	522	117	4	1634	640	360	1258	1013	383	430	255	2902
hsa-miR-199b-3p	3496	0	2	30	501	72	355	15	178	244	81	0	65	3	10	26	14	115	85	84	184	522	117	4	1634	640	360	1258	1013	383	430	255	2902
hsa-miR-1307-5p	260	0	12	15	380	170	493	80	208	549	57	0	23	2	22	7	7	39	72	90	10	321	59	10	1166	287	249	1527	1302	325	335	150	2881
hsa-miR-455-5p	185	18	123	168	1002	247	877	116	670	920	302	3	188	74	59	25	206	79	275	503	45	1162	343	59	3796	1413	1760	3022	3689	1395	1396	509	2809
hsa-miR-132-3p	7492	0	5	27	232	54	194	22	94	206	61	0	56	0	6	0	14	64	131	103	41	361	109	0	1000	703	807	1596	1993	199	483	98	2741
hsa-miR-221-3p	30443	13	14	23	374	82	320	84	236	475	140	0	117	20	23	70	53	28	87	111	92	384	291	11	1467	767	650	2170	815	483	565	279	2701
hsa-miR-1271-5p	904	115	277	620	2064	544	581	235	1206	1371	285	2	195	138	189	57	216	333	343	284	287	791	217	158	3996	991	1185	1980	1844	1623	2179	949	2611
hsa-miR-431-3p	3404	0	10	14	535	129	426	37	243	383	115	0	107	12	51	26	57	45	175	153	40	643	197	10	1961	799	697	1185	1403	500	763	291	2575
hsa-miR-409-5p	818	5	41	125	1668	240	678	164	648	1687	204	0	136	17	74	41	46	338	346	251	75	1288	249	27	2952	948	1072	1553	2128	761	1145	426	2570
hsa-miR-151b	1023	0	26	61	855	250	1067	197	580	1013	180	2	81	13	54	13	48	178	213	184	94	980	329	24	1789	829	598	1521	1145	1498	1001	424	2470
hsa-miR-326	532	0	4	51	998	286	834	173	552	1104	198	2	134	25	73	31	46	11	242	253	48	1448	447	23	2254	1054	908	2442	797	1299	935	424	2469
hsa-miR-23a-3p	4286	0	2	48	241	55	315	22	137	234	90	5	33	0	9	0	3	9	102	50	41	655	122	8	1030	271	277	1557	1013	302	288	102	2450
hsa-miR-361-5p	4028	0	6	29	269	96	245	36	152	339	96	0	48	12	10	2	29	197	131	177	49	558	115	4	1035	379	399	1580	1024	597	455	186	2281
hsa-miR-374a-5p	1073	0	5	26	255	87	238	46	150	355	68	0	26	2	5	2	12	58	97	118	25	419	91	5	746	293	304	805	1401	329	305	126	2267
hsa-miR-93-5p	4813	0	4	49	497	203	379	43	231	451	133	4	72	4	29	13	27	84	117	152	60	464	198	5	2297	788	698	2299	1907	691	877	284	2235
hsa-miR-138-5p	19039	10	18	53	426	90	461	28	172	332	70	0	51	11	23	16	31	71	82	92	62	391	124	5	1822	522	396	2239	1521	383	698	252	2125
hsa-miR-374b-5p	3011	0	6	11	204	56	223	42	90	210	57	0	28	0	2	10	17	115	113	106	24	368	114	7	593	379	392	1042	877	300	418	108	2114
hsa-miR-125b-1-3p	2548	0	9	20	452	233	844	138	449	669	112	2	81	17	71	36	22	29	204	180	137	613	295	10	820	438	308	674	688	640	386	200	2067
hsa-miR-376c-3p	910	0	11	23	348	69	231	27	115	369	76	0	37	5	16	4	8	56	94	105	8	419	80	0	1489	527	560	2044	2295	417	527	214	2027
hsa-miR-136-5p	1617	0	3	24	224	63	234	34	127	336	52	5	29	2	29	5	0	22	51	72	15	254	37	9	972	262	264	2202	2158	268	338	99	1920
hsa-miR-219a-2-3p	12160	5	52	130	1022	1178	1665	266	780	1844	304	3	60	10	84	47	83	30	340	231	130	631	335	21	1991	1109	860	2587	1569	2734	2340	817	1908
hsa-miR-19a-3p	636	0	0	62	588	292	523	32	136	383	133	0	34	3	9	13	25	13	165	204	62	331	117	2	1862	561	706	1178	2191	879	1051	314	1874
hsa-miR-106b-3p	1241	0	7	46	553	106	437	56	257	456	92	0	112	21	35	39	47	164	192	201	51	665	214	4	2286	822	679	1561	1184	726	975	305	1844
hsa-miR-21-3p	1526	0	4	0	87	48	121	16	69	148	47	3	16	0	4	9	11	2	33	41	13	189	36	0	663	190	136	833	815	152	127	101	1837
hsa-miR-183-5p	211	0	4	48	266	102	358	38	147	370	119	5	35	11	10	2	22	27	86	79	60	430	52	4	1059	237	394	334	1126	264	328	283	1823
hsa-miR-425-5p	6488	0	12	24	303	83	256	25	103	355	69	4	64	5	10	16	15	52	66	97	22	375	151	7	997	423	354	1478	927	398	549	155	1747
hsa-miR-660-5p	1016	4	7	43	547	71	517	44	186	572	101	0	92	0	15	20	43	0	65	110	17	414	97	11	907	437	483	907	1092	359	534	105	1711
hsa-miR-487b-3p	3453	0	9	56	554	96	469	71	284	404	69	2	47	12	4	5	10	48	187	136	20	583	191	8	1752	794	581	1839	1164	535	723	269	1703
hsa-miR-454-3p	738	0	0	42	496	122	382	40	156	422	71	0	51	3	2	0	18	39	96	142	31	501	154	4	1828	879	693	1286	1280	734	928	288	1667
hsa-miR-485-5p	2927	2	10	53	1428	288	2867	184	1175	1538	106	17	195	25	165	30	20	444	475	318	87	2219	550	47	2398	1390	882	1177	684	2393	1285	528	1611
hsa-miR-150-5p	5369	0	0	0	45	25	37	3	39	53	21	0	54	3	8	6	0	133	68	54	81	165	65	7	912	466	299	1006	601	223	506	164	1599
hsa-miR-127-5p	1419	0	0	12	221	63	240	19	92	262	55	0	26	0	19	19	19	4	78	73	17	249	74	0	858	384	319	1014	1007	231	317	102	1539
hsa-miR-873-3p	1552	0	0	21	331	47	169	80	190	180	117	0	32	7	38	69	13	481	183	290	59	373	398	3	1187	292	69	170	37	493	108	232	1457
hsa-miR-197-3p	3168	4	0	17	110	60	115	16	56	98	36	0	61	18	7	0	13	292	81	123	29	327	121	13	871	524	474	923	646	375	477	150	1439
hsa-miR-30c-2-3p	1035	0	0	44	527	138	668	91	294	399	75	5	51	4	27	26	14	41	163	103	103	477	201	18	1096	474	344	929	756	478	441	174	1417
hsa-miR-873-5p	2172	0	0	16	83	0	76	10	27	53	101	0	11	0	0	9	8	53	47	186	2	102	160	0	1606	204	31	432	198	131	48	176	1350
hsa-miR-345-5p	695	0	2	25	416	94	292	67	220	354	55	0	57	11	30	22	16	29	88	98	41	298	112	5	759	545	421	768	483	579	474	212	1333
hsa-miR-152-3p	1176	0	4	20	277	53	220	35	91	165	52	0	46	6	14	14	6	37	50	74	62	228	45	0	519	282	211	602	593	346	380	105	1310
hsa-miR-99b-3p	1220	6	3	43	637	134	437	42	320	485	80	0	81	0	35	14	35	50	128	135	17	512	186	9	1199	571	447	1200	889	642	591	224	1273
hsa-miR-29b-3p	5048	0	9	19	301	70	379	60	225	309	101	0	24	7	20	2	4	175	79	104	33	420	107	10	641	339	335	836	761	427	333	137	1269
hsa-miR-361-3p	1245	0	0	8	126	37	55	5	18	109	12	0	32	7	16	2	9	31	41	60	41	218	33	2	860	462	504	785	741	365	423	140	1165
hsa-miR-539-3p	1214	0	7	10	336	30	352	52	195	304	39	0	27	0	8	0	11	14	71	77	10	342	89	3	807	370	354	789	876	221	276	79	1134
hsa-miR-363-3p	1957	0	0	13	218	54	260	27	128	244	44	5	38	4	16	8	19	13	54	97	79	274	84	6	556	318	249	764	648	244	273	105	1112
hsa-miR-145-5p	20216	0	0	5	61	42	63	11	30	64	30	0	19	0	4	0	17	2	25	18	22	234	38	0	498	164	145	906	533	113	211	66	1112
hsa-miR-194-5p	414	0	2	3	145	24	71	2	45	135	39	2	11	0	0	4	0	130	19	31	9	135	41	7	654	194	203	813	489	231	275	89	1080
hsa-miR-101-5p	1363	0	4	7	52	20	44	4	24	49	4	0	5	4	6	0	0	7	8	20	0	43	10	0	446	64	76	1169	818	80	139	81	1073
hsa-miR-708-5p	2387	0	0	4	45	11	22	2	20	38	5	0	5	0	0	5	4	37	23	26	5	35	2	4	271	97	138	715	470	88	156	39	1063
hsa-miR-548ba	27	0	0	5	178	6	97	14	37	96	13	0	33	2	9	4	0	9	60	62	3	171	34	8	532	141	135	196	753	345	383	113	1043
hsa-miR-129-2-3p	3034	2	0	3	191	62	55	14	34	87	10	0	33	7	8	4	13	116	85	35	17	254	51	2	662	340	281	656	536	241	366	97	1024
hsa-miR-330-5p	2597	0	11	14	272	93	158	29	138	320	40	0	36	11	36	13	6	55	58	61	12	295	95	2	613	262	237	832	579	415	327	135	1002
hsa-miR-5683	133	2	6	9	340	36	424	34	140	371	44	0	10	2	3	16	10	20	44	39	4	782	161	18	767	513	447	614	1484	142	223	144	928
hsa-miR-379-5p	760	22	22	104	728	342	760	187	458	737	200	0	79	45	90	19	106	276	254	319	131	906	290	28	749	1229	1025	266	1215	1147	1278	364	916
hsa-miR-874-5p	13203	0	25	96	1486	389	2710	141	798	2256	680	35	42	2	16	2	10	119	221	150	37	2848	2451	56	1318	483	386	1116	635	1069	585	219	907
hsa-miR-628-3p	832	0	18	109	1726	324	1559	310	1336	1780	144	0	128	9	20	0	23	395	200	105	118	949	335	12	1251	563	367	583	495	762	659	403	901
hsa-miR-28-5p	1041	0	2	2	306	41	229	34	124	218	51	0	48	6	6	17	22	24	32	87	19	355	106	5	840	363	284	840	547	404	378	117	855
hsa-miR-375	1766	4	4	22	251	111	778	52	293	273	48	0	84	18	86	16	31	204	520	229	58	626	225	9	661	294	295	310	537	615	433	139	845
hsa-miR-335-5p	2652	0	3	54	601	50	479	61	183	448	117	0	39	3	0	0	13	78	97	126	16	396	131	9	962	478	285	731	556	497	453	174	832
hsa-miR-299-3p	636	0	0	16	184	34	109	18	53	176	39	0	10	0	3	3	4	10	35	37	2	156	35	0	564	205	133	832	530	178	194	86	805
hsa-miR-885-5p	1539	0	0	10	163	40	117	25	44	111	20	5	25	0	8	0	0	30	37	61	2	202	41	0	325	155	135	476	221	192	222	45	795
hsa-miR-130b-3p	618	0	0	21	187	54	185	22	112	218	33	0	29	12	2	9	2	27	53	34	5	207	47	8	732	196	325	800	441	333	329	154	794
hsa-miR-628-5p	1132	0	0	17	250	22	233	29	108	237	33	0	14	2	7	0	4	81	63	76	9	305	75	9	500	227	199	436	453	189	209	79	786
hsa-miR-1224-5p	1513	45	122	169	564	255	521	183	546	474	159	15	215	258	274	142	412	158	401	269	105	1007	328	113	877	415	348	779	373	792	587	360	781
hsa-miR-2467-5p	233	0	0	16	204	62	149	20	71	132	30	0	13	0	8	7	5	13	14	19	7	106	43	0	425	136	116	306	322	197	196	80	759
hsa-miR-99a-3p	665	0	0	17	164	49	145	21	34	136	35	0	12	7	9	0	5	0	22	49	14	165	57	0	622	271	187	571	675	197	243	105	755
hsa-let-7d-3p	1937	0	0	0	100	14	79	13	65	44	8	45	8	0	5	0	2	91	31	26	9	113	82	0	148	79	76	311	199	43	88	24	744
hsa-miR-339-3p	970	6	5	11	188	72	178	27	147	226	36	2	23	6	5	0	5	27	24	24	11	204	111	0	486	196	182	751	402	262	322	116	730
hsa-miR-383-5p	748	0	9	38	498	96	351	66	198	438	59	0	36	7	20	15	25	11	28	36	29	280	95	11	1043	466	288	752	752	357	460	175	725
hsa-miR-328-3p	7187	0	0	0	36	8	15	3	26	17	8	6	28	0	10	6	5	64	21	18	14	123	18	6	250	137	176	273	169	92	178	44	697
hsa-miR-184	327	4	23	166	1574	413	3980	374	1082	1825	239	7	217	31	125	30	49	225	392	378	91	1929	698	43	1527	1260	888	303	565	2510	744	650	696
hsa-miR-219a-5p	2457	2	4	17	55	85	68	11	37	135	29	0	6	4	0	0	6	16	23	27	0	85	18	0	257	100	127	550	464	193	212	63	692
hsa-miR-1307-3p	1594	0	13	34	167	55	212	28	100	180	37	0	20	12	35	16	23	17	57	47	22	245	61	6	676	283	230	552	522	199	263	106	654
hsa-miR-27b-5p	921	0	2	23	204	46	265	34	132	246	16	0	27	11	50	9	9	10	79	46	15	335	80	5	556	229	195	550	381	290	269	103	653
hsa-miR-15b-5p	1021	0	0	7	49	25	60	14	0	62	20	0	5	3	0	3	0	4	18	38	12	155	38	2	212	73	68	346	340	63	105	17	648
hsa-miR-155-5p	799	0	0	8	74	15	53	8	29	51	20	0	8	5	0	0	0	0	39	10	17	67	8	0	297	147	98	403	365	59	118	24	633
hsa-miR-370-3p	1490	0	4	7	228	42	166	11	54	199	29	7	17	7	23	7	8	27	50	71	4	258	70	3	476	194	249	462	343	356	257	114	626
hsa-miR-330-3p	1315	0	4	12	256	76	328	26	195	271	39	0	46	2	5	3	2	118	51	55	5	276	89	5	405	208	214	400	286	332	267	135	621
hsa-miR-671-3p	1774	0	0	5	65	4	41	9	33	52	11	0	15	5	7	0	5	16	18	11	15	61	22	3	278	142	97	279	144	129	154	60	613
hsa-miR-222-3p	37343	0	0	26	181	21	269	122	242	393	50	5	19	6	15	12	27	0	60	38	67	265	252	26	382	252	159	276	123	186	92	91	601
hsa-miR-215-5p	84	7	0	37	771	132	454	47	254	350	43	0	33	5	14	2	14	127	146	147	17	685	229	8	812	458	346	333	460	721	435	193	599
hsa-miR-145-3p	1932	0	8	42	369	68	282	62	173	354	52	0	43	7	22	39	30	87	45	53	67	381	106	7	480	214	144	568	426	160	205	86	594
hsa-miR-488-3p	2373	0	0	6	68	8	49	8	33	85	27	2	3	0	2	4	0	27	6	18	15	79	23	4	264	60	84	440	468	71	96	37	583
hsa-miR-378d	19	0	4	25	90	32	97	7	28	94	23	0	13	7	14	0	13	11	30	24	7	161	46	2	398	157	126	434	563	132	157	70	575
hsa-miR-887-3p	1202	0	0	7	175	55	86	27	58	172	113	0	17	0	0	9	6	0	67	50	12	137	24	0	218	89	143	365	253	133	116	30	569
hsa-miR-589-5p	579	0	0	0	43	7	54	7	26	37	6	0	0	2	0	3	2	26	12	31	6	78	11	0	170	50	54	218	192	70	88	23	559
hsa-miR-128-1-5p	3911	0	3	10	100	32	84	17	57	110	36	0	19	0	15	16	20	10	30	53	7	159	34	0	355	139	108	331	210	177	111	60	557
hsa-miR-34a-5p	1235	0	4	16	116	19	47	4	48	51	13	0	16	0	3	7	0	0	36	27	10	83	21	2	344	182	190	424	514	116	176	53	557
hsa-miR-129-1-3p	2014	0	0	17	76	30	14	7	16	27	2	0	28	0	0	0	17	62	32	14	11	143	33	3	258	152	151	334	291	83	149	35	557
hsa-miR-376a-5p	1304	0	0	2	14	2	8	0	7	2	0	0	3	0	0	2	0	2	5	2	2	9	0	0	188	35	21	575	403	25	86	38	540
hsa-miR-574-3p	1217	0	0	7	73	17	55	2	14	47	16	0	13	0	0	6	2	41	74	45	4	159	27	0	406	68	82	335	105	189	114	50	531
hsa-miR-433-3p	3505	0	3	4	95	14	74	16	21	43	17	0	23	8	5	0	5	9	41	69	11	154	41	0	329	198	162	448	376	139	141	36	531
hsa-miR-625-3p	412	0	4	2	155	48	161	18	43	122	31	0	20	5	12	0	8	45	41	57	5	164	71	12	304	186	184	328	316	252	217	89	526
hsa-miR-3615	394	0	2	12	170	30	98	18	108	123	14	0	9	2	7	5	17	10	33	44	15	89	14	2	293	209	98	457	211	89	205	63	524
hsa-miR-210-3p	970	0	5	22	182	70	114	18	53	160	26	0	46	0	26	27	23	0	23	24	16	189	64	0	412	149	143	411	319	142	168	79	520
hsa-miR-331-3p	333	0	2	3	82	35	59	0	26	55	11	0	7	2	0	3	2	20	38	16	3	121	48	0	243	98	106	223	183	162	153	57	517
hsa-miR-26b-3p	465	0	2	18	191	66	97	29	155	192	32	0	30	6	23	4	3	22	38	22	4	197	89	0	312	121	97	344	239	162	170	97	515
hsa-miR-7-1-3p	331	0	0	17	194	19	117	18	53	165	40	0	15	3	0	0	6	27	31	35	2	157	101	0	447	192	153	360	260	164	177	72	507
hsa-miR-7977	424	0	2	19	175	176	362	36	170	281	91	18	25	0	7	2	6	34	88	49	28	521	555	9	283	195	100	206	138	200	268	76	494
hsa-miR-144-5p	629	0	2	15	99	14	159	23	75	123	21	0	4	0	2	2	4	23	20	93	15	170	79	3	656	195	139	546	726	180	246	194	490
hsa-miR-154-5p	384	0	0	0	25	8	27	2	12	26	12	0	5	0	0	0	0	10	21	16	0	55	14	0	224	82	96	411	668	53	125	22	488
hsa-miR-195-3p	281	4	7	8	178	28	140	22	58	120	17	0	27	3	13	5	0	20	46	56	19	179	38	0	395	187	152	364	226	250	216	83	475
hsa-miR-1180-3p	1400	0	2	5	39	28	42	19	34	25	12	0	17	5	0	0	11	19	21	18	0	84	23	2	182	49	64	338	150	119	80	27	472
hsa-miR-323a-3p	1591	0	2	12	177	37	171	22	57	179	35	0	11	2	0	4	7	21	44	53	4	197	110	2	387	166	165	446	327	116	168	67	463
hsa-miR-106b-5p	491	0	7	8	58	10	59	0	25	43	13	0	4	0	0	0	16	2	10	22	3	78	25	0	284	96	85	432	328	63	145	60	459
hsa-miR-6842-3p	907	0	5	10	131	31	101	28	82	188	20	0	25	4	30	2	18	29	22	43	5	182	55	6	347	156	117	261	208	173	218	80	455
hsa-miR-3200-3p	1572	0	0	9	178	42	117	10	77	191	28	0	19	2	2	7	0	3	40	28	6	212	56	9	296	124	192	202	229	170	152	68	454
hsa-miR-33a-5p	215	2	13	21	133	45	85	2	49	114	31	0	14	12	0	4	11	3	6	42	4	139	36	7	469	168	167	350	586	142	182	73	453
hsa-miR-30d-3p	401	0	0	6	53	8	44	5	54	69	13	0	3	0	3	4	4	11	15	13	5	78	17	2	136	59	50	192	142	65	66	27	434
hsa-miR-34c-5p	1411	0	4	15	72	37	129	16	54	116	22	0	5	0	3	5	10	23	29	11	14	61	7	0	200	71	99	423	307	114	159	26	431
hsa-miR-377-3p	331	0	0	4	60	26	44	2	17	41	11	0	8	3	0	0	16	14	14	23	2	82	16	0	267	72	83	399	420	54	79	35	430
hsa-miR-369-5p	532	0	3	16	199	33	209	19	73	179	21	0	23	6	0	3	2	34	66	35	8	169	41	0	463	295	163	471	384	238	266	85	419
hsa-miR-551b-3p	1663	0	0	0	27	6	22	0	12	25	2	0	0	0	0	0	0	0	0	4	2	15	10	3	56	7	13	157	148	6	23	4	416
hsa-miR-584-5p	2481	3	38	48	230	344	357	38	217	375	68	0	10	4	11	6	11	46	92	54	16	175	93	5	377	241	175	447	288	659	673	215	389
hsa-miR-135b-5p	56	0	4	20	197	70	237	17	99	254	107	0	11	0	3	2	7	35	27	38	4	363	156	6	435	165	195	417	361	221	214	78	375
hsa-miR-212-5p	719	2	2	12	107	6	29	17	41	94	0	0	12	2	6	0	12	19	16	13	8	105	30	0	210	86	179	197	220	54	92	25	370
hsa-miR-708-3p	1513	0	0	3	42	3	41	0	21	39	7	0	14	0	13	0	2	4	11	4	8	56	15	0	126	54	39	225	117	58	65	13	369
hsa-miR-1301-3p	626	0	3	14	276	18	144	27	96	177	39	0	26	3	11	4	2	50	63	54	9	321	85	14	393	196	195	283	249	272	245	80	365
hsa-miR-652-3p	1925	0	5	12	289	106	268	38	122	328	107	2	23	4	13	5	4	62	52	26	6	372	164	5	456	128	151	180	187	278	155	72	355
hsa-miR-455-3p	97	0	0	0	49	19	29	4	2	45	10	0	8	0	0	3	2	41	17	33	0	109	17	0	239	95	104	296	301	66	141	17	355
hsa-miR-144-3p	328	0	0	2	30	7	50	11	18	58	7	0	12	3	3	0	0	2	9	13	14	83	20	0	395	90	61	432	655	39	69	52	342
hsa-miR-135a-5p	1878	0	12	2	67	13	44	10	40	29	21	0	5	0	0	6	4	16	9	5	6	54	34	6	187	76	81	393	213	54	77	12	342
hsa-miR-148a-5p	345	0	0	0	12	4	13	0	11	10	0	0	6	0	0	0	0	0	8	5	4	11	3	0	77	29	12	121	79	11	11	6	341
hsa-miR-4286	27	0	0	9	40	37	4	0	8	21	9	0	4	0	9	2	0	8	22	4	9	49	6	4	125	49	60	174	151	49	93	16	338
hsa-miR-340-3p	1506	0	0	0	100	25	73	4	43	81	8	0	2	0	0	0	0	54	23	17	22	84	15	0	202	101	79	278	153	118	135	79	327
hsa-miR-1290	150	703	5241	6019	2441	3432	1707	1718	3960	447	7723	4	13960	12752	5018	16471	20008	590	5316	3008	334	13080	9583	3531	413	1529	4945	205	146	3775	855	8302	324
hsa-let-7b-3p	495	0	0	0	10	2	2	0	4	4	5	2	0	0	6	4	4	23	23	9	9	23	9	0	85	30	33	165	123	12	46	16	324
hsa-miR-148b-5p	354	0	0	0	46	0	25	0	24	57	3	0	0	0	0	0	0	15	3	7	2	36	11	0	140	27	30	195	150	54	57	20	322
hsa-miR-211-5p	194	0	0	8	14	37	4	4	8	24	0	0	2	0	0	0	2	12	12	2	0	19	4	0	137	17	18	57	34	50	197	17	320
hsa-miR-324-5p	508	0	2	13	157	17	147	15	28	147	34	0	9	0	0	3	7	9	9	21	3	99	27	7	192	54	53	188	234	78	63	16	320
hsa-miR-324-3p	2132	0	10	6	39	31	70	16	34	47	61	0	15	17	7	10	40	11	13	26	3	88	31	23	173	44	65	173	166	45	67	25	319
hsa-miR-20a-5p	404	0	0	8	53	10	24	2	20	42	9	0	2	0	0	0	0	22	13	3	6	21	5	0	186	67	69	222	228	53	73	18	312
hsa-miR-495-3p	809	0	0	2	30	14	53	0	21	56	2	0	0	0	0	4	5	11	7	27	0	134	16	2	217	72	88	289	255	48	100	26	309
hsa-let-7g-3p	109	0	0	3	34	8	47	3	23	32	20	0	7	0	0	0	7	5	6	4	0	41	15	0	158	31	57	197	192	37	59	18	309
hsa-miR-190a-5p	1134	0	0	12	58	25	58	3	44	48	21	0	3	0	2	0	2	2	14	11	2	59	9	0	333	117	93	279	325	92	167	64	307
hsa-miR-4454	42	0	0	2	74	21	55	7	23	52	32	0	11	2	7	6	4	2	13	17	3	91	49	0	358	108	48	191	186	98	129	59	306
hsa-miR-301b	421	0	0	0	34	7	23	0	12	29	3	0	6	0	4	0	4	2	7	5	5	20	7	0	129	43	61	264	225	49	53	17	302
hsa-miR-548k	155	2	0	4	132	25	63	9	37	110	15	0	11	0	2	2	5	7	35	27	6	79	26	0	279	138	131	299	255	124	117	54	300
hsa-miR-329-3p	555	0	0	0	34	13	30	3	5	35	7	0	8	0	0	0	0	27	20	13	0	50	9	0	168	94	67	195	187	40	55	21	299
hsa-miR-7706	189	0	0	7	79	11	54	11	74	73	12	0	15	2	8	8	2	6	34	28	16	69	18	0	167	98	78	102	54	162	116	71	298
hsa-miR-142-3p	287	0	0	0	7	3	27	0	10	11	0	0	0	0	0	4	0	4	6	6	0	44	2	0	176	29	31	227	267	22	51	18	295
hsa-miR-376a-3p	132	0	3	6	65	25	58	7	9	40	14	0	9	3	0	6	3	3	18	12	3	77	12	0	197	82	91	224	262	85	57	29	294
hsa-let-7i-3p	34	0	0	0	30	12	9	0	13	17	0	0	2	6	7	0	2	7	7	3	2	19	8	2	116	39	41	219	282	28	32	18	293
hsa-miR-425-3p	357	0	0	17	57	2	62	6	15	53	20	0	2	0	2	0	0	2	5	12	7	51	2	2	150	110	57	203	204	81	88	23	288
hsa-miR-29c-5p	1135	4	0	2	26	6	4	0	9	15	2	0	3	3	0	0	0	3	9	12	2	29	4	0	159	19	45	369	175	28	55	14	286
hsa-miR-3065-5p	55	0	0	0	44	3	30	9	7	37	11	0	2	0	0	0	0	7	9	24	0	50	9	2	237	119	127	151	118	112	129	40	283
hsa-miR-382-5p	1257	0	0	0	26	12	16	3	9	9	10	0	5	0	0	0	0	0	6	12	3	28	13	0	197	87	75	181	200	43	103	26	280
hsa-miR-378g	28	0	0	0	34	7	32	5	18	27	0	0	0	0	2	2	0	0	10	4	2	34	25	0	137	36	24	92	48	90	98	17	278
hsa-miR-502-3p	116	0	0	14	179	27	122	17	51	189	26	0	31	0	20	7	5	19	22	25	9	146	30	0	301	150	144	255	206	169	169	36	277
hsa-miR-369-3p	325	0	0	6	115	35	126	16	24	118	16	0	12	0	0	0	0	33	7	19	0	69	20	0	376	137	140	350	310	118	128	58	269
hsa-miR-212-3p	1491	0	0	2	53	6	66	11	50	50	13	0	5	0	0	0	0	0	11	6	0	75	30	0	119	65	66	182	137	39	48	12	268
hsa-miR-664a-3p	671	0	0	4	9	0	12	7	18	6	10	0	0	0	2	0	0	2	4	7	11	29	4	0	94	30	34	133	144	40	53	12	266
hsa-miR-4532	8	0	0	2	87	24	125	0	44	4	10	2	37	4	14	15	21	8	14	41	8	110	57	0	847	128	74	316	153	150	245	118	263
hsa-miR-146b-3p	778	0	0	5	21	16	8	0	16	19	2	0	6	0	11	5	7	16	19	10	2	73	15	0	157	61	13	136	69	49	87	17	263
hsa-miR-877-5p	391	7	7	12	138	67	191	73	181	231	5	5	11	2	15	3	2	11	36	16	7	158	62	4	297	56	38	229	52	138	150	77	262
hsa-let-7f-2-3p	228	0	0	0	68	8	40	6	18	28	16	0	3	0	2	0	0	4	13	15	3	27	10	0	91	45	41	224	171	36	62	7	259
hsa-miR-132-5p	1000	0	3	0	74	4	69	9	63	90	10	0	2	0	2	3	3	6	30	13	5	99	31	0	259	172	131	286	307	89	122	38	258
hsa-miR-378i	157	0	0	14	83	18	34	5	13	41	13	0	13	0	9	3	2	8	15	18	3	91	21	2	241	70	70	249	266	50	74	22	251
hsa-miR-30c-1-3p	197	0	0	8	199	32	266	37	102	154	22	0	18	5	11	0	0	23	37	33	7	195	71	0	274	97	75	210	96	151	94	49	250
hsa-miR-1260a	274	0	0	0	16	7	11	4	7	21	4	7	0	0	0	0	0	5	11	12	5	21	11	0	197	49	37	137	42	34	21	15	249
hsa-miR-758-3p	494	0	3	0	44	3	50	0	55	52	0	0	6	0	0	0	4	9	9	7	0	64	12	0	167	37	44	167	130	52	54	14	249
hsa-miR-221-5p	856	0	0	2	52	17	22	9	23	56	19	0	8	0	3	0	0	7	8	8	3	66	17	0	105	31	31	198	97	23	38	27	248
hsa-miR-449c-5p	24	0	0	0	44	12	7	0	16	34	4	0	10	0	0	0	3	7	14	15	5	61	18	2	217	98	94	131	166	38	69	17	244
hsa-miR-486-3p	85	0	4	41	526	65	443	61	247	309	26	4	11	6	10	0	2	30	56	68	15	371	85	0	381	226	120	242	117	627	208	125	243
hsa-miR-95-3p	513	0	0	11	131	27	95	12	43	112	24	3	10	2	2	0	0	36	24	31	4	95	38	2	252	100	112	278	221	147	168	38	240
hsa-miR-223-3p	386	0	0	0	8	6	39	16	15	30	9	0	9	0	0	4	0	5	14	15	13	43	6	0	110	41	42	154	142	33	52	2	238
hsa-miR-141-3p	69	0	0	6	25	2	26	8	11	24	3	0	2	0	2	0	2	17	6	10	11	12	8	2	124	29	15	130	147	36	31	22	234
hsa-miR-17-5p	447	0	0	2	16	8	23	0	5	19	7	0	0	0	0	0	0	5	13	3	4	18	13	0	108	39	28	199	169	39	44	12	233
hsa-miR-487a-3p	423	0	0	20	149	17	197	15	75	159	28	0	6	0	0	0	0	21	25	17	5	140	47	0	255	120	100	142	170	86	75	51	228
hsa-miR-760	1459	0	0	2	34	8	28	7	13	10	2	3	11	3	6	0	16	10	10	17	5	48	4	0	73	19	27	84	59	44	29	16	223
hsa-miR-1260b	228	0	0	0	16	7	15	4	7	21	4	7	0	0	0	0	0	3	8	14	5	19	11	0	176	49	36	124	32	31	25	13	222
hsa-miR-769-3p	429	0	0	2	15	9	8	0	3	24	8	0	0	0	0	0	11	4	4	0	2	30	7	0	177	24	31	165	203	21	40	16	220
hsa-miR-374c-5p	0	0	0	0	2	0	14	0	11	25	4	0	0	0	0	0	0	5	0	0	0	0	0	0	41	13	16	51	9	37	38	15	219
hsa-miR-124-5p	168	0	2	14	113	2	63	7	24	73	14	0	12	6	7	8	11	3	4	21	4	56	9	0	200	107	85	202	251	79	125	29	218
hsa-let-7e-3p	318	0	0	3	31	0	8	3	4	11	10	0	4	0	5	0	0	5	8	7	5	24	20	2	105	46	42	166	118	32	39	5	218
hsa-miR-199a-5p	313	0	0	0	11	2	8	0	6	8	4	0	2	0	0	4	0	0	7	13	16	23	7	0	86	35	11	89	87	16	22	5	217
hsa-miR-1185-5p	259	0	0	0	50	0	42	6	14	42	5	0	4	0	0	0	0	12	7	12	0	44	6	0	137	46	50	173	206	28	76	29	215
hsa-miR-342-5p	257	0	2	31	161	55	357	67	215	230	20	0	21	9	4	6	22	25	54	39	0	285	112	2	248	109	86	201	138	198	145	64	213
hsa-miR-2277-5p	89	0	2	0	55	3	38	6	32	65	9	0	12	0	4	2	3	13	13	8	8	45	5	0	134	94	68	84	96	80	57	24	207
hsa-miR-592	337	0	0	0	20	6	21	0	11	19	5	0	0	0	5	0	0	0	3	2	0	18	4	0	82	18	31	159	150	25	19	4	201
hsa-miR-505-3p	145	0	0	4	15	6	27	0	7	8	7	0	6	0	3	0	0	3	0	7	0	29	4	0	117	28	31	70	92	18	40	22	200
hsa-miR-656-3p	272	0	0	0	24	8	4	3	2	17	6	0	0	0	0	0	0	4	8	6	4	21	20	0	42	35	40	99	144	22	27	7	196
hsa-miR-140-5p	224	0	5	0	74	7	63	2	13	48	0	0	2	2	0	0	5	7	31	9	6	54	5	0	169	89	74	185	218	73	99	28	193
hsa-miR-185-5p	382	0	6	4	106	24	113	13	53	60	21	0	14	2	21	2	13	6	41	43	11	178	45	4	230	143	81	225	130	160	191	50	191
hsa-miR-1286	109	0	4	0	121	31	137	15	58	76	8	0	4	0	5	4	0	8	26	19	0	117	29	0	213	69	35	162	114	98	88	28	191
hsa-miR-100-3p	300	0	0	0	21	9	14	4	0	22	4	0	0	0	0	0	0	0	4	5	3	10	2	0	59	9	11	98	90	11	24	18	190
hsa-miR-4485	351	0	5	19	281	31	149	29	45	96	68	4	2	0	0	0	0	3	2	0	0	169	82	3	96	19	13	20	34	15	19	4	190
hsa-miR-625-5p	354	0	3	4	73	25	49	21	21	61	16	0	9	6	0	2	0	20	11	28	2	80	22	0	362	83	71	283	151	155	126	46	188
hsa-miR-641	200	0	0	5	107	15	47	5	29	67	2	0	10	7	0	0	0	28	18	11	0	96	27	0	197	96	91	214	140	112	115	55	186
hsa-miR-4677-3p	241	0	0	0	28	15	34	12	7	37	11	0	4	0	2	0	0	5	4	6	0	65	18	0	50	56	32	67	43	38	35	16	184
hsa-miR-138-1-3p	543	0	0	2	21	11	43	10	36	36	2	0	4	4	0	0	0	2	9	4	4	46	7	0	57	38	40	128	72	61	66	16	176
hsa-miR-133a-3p	1555	0	0	0	25	7	14	2	15	14	5	0	5	0	0	0	3	0	8	12	4	42	14	0	110	41	20	161	123	53	36	14	176
hsa-miR-320c	52	3	6	5	250	63	507	88	265	241	19	4	11	4	12	0	2	75	65	28	6	288	138	3	304	119	87	125	62	254	58	39	171
hsa-miR-339-5p	114	0	0	4	16	5	5	2	3	5	0	0	0	0	0	0	0	3	2	8	0	13	6	0	55	12	16	68	73	20	33	15	167
hsa-miR-382-3p	154	0	5	16	72	20	68	6	36	60	14	0	0	0	0	0	4	8	8	3	0	49	12	0	220	131	125	158	249	60	113	36	166
hsa-miR-3943	242	0	0	0	27	6	12	7	2	13	7	0	18	0	0	0	5	3	4	3	0	43	9	0	65	23	44	65	74	34	29	6	164
hsa-miR-449a	9	0	0	2	42	7	15	0	6	29	6	0	5	2	0	0	5	6	20	19	7	74	14	0	116	43	66	80	131	38	41	19	163
hsa-miR-485-3p	1024	0	0	0	26	14	25	0	22	14	7	0	0	0	0	0	0	2	7	5	2	47	10	0	64	25	18	115	81	11	19	15	161
hsa-let-7a-3p	441	0	0	0	20	6	2	5	0	3	9	0	4	0	0	0	0	7	2	4	0	4	0	0	31	8	10	60	49	6	23	2	160
hsa-miR-362-5p	632	0	0	7	18	2	7	0	3	37	16	0	8	0	2	0	0	3	0	12	2	29	2	0	60	16	34	174	109	20	47	12	158
hsa-miR-139-5p	5315	0	0	0	29	12	28	6	11	34	18	0	3	0	0	0	0	7	18	7	5	35	19	10	45	24	22	109	62	11	20	4	158
hsa-miR-323b-3p	245	0	0	0	41	19	34	2	16	27	7	0	3	0	0	0	2	0	14	20	0	53	9	0	154	110	80	129	201	51	63	27	157
hsa-miR-374b-3p	179	0	4	8	48	25	39	8	42	62	5	0	0	0	0	0	0	16	13	7	2	52	9	0	117	45	29	122	76	46	37	22	157
hsa-miR-335-3p	1485	0	0	3	54	0	12	4	10	27	12	0	2	0	0	0	0	10	11	11	14	42	13	0	112	62	36	152	120	78	74	21	157
hsa-miR-4792	54	0	0	0	12	0	10	0	5	4	0	0	0	0	0	2	6	0	4	4	0	24	5	0	37	8	11	45	44	14	14	9	155
hsa-miR-193b-3p	2872	0	0	2	39	12	26	5	13	23	5	4	0	0	0	6	0	3	6	2	2	33	16	0	35	13	20	87	40	26	11	5	155
hsa-miR-891a-5p	91	7	0	7	110	28	199	8	83	124	12	0	13	3	16	0	4	40	64	49	18	154	28	2	343	182	61	136	56	166	261	72	153
hsa-miR-346	353	0	0	0	5	3	5	0	2	4	5	0	0	0	0	0	0	8	7	2	3	15	0	0	40	16	15	89	47	15	24	14	153
hsa-miR-3117-3p	82	0	0	8	32	16	13	4	8	7	5	0	0	2	0	0	0	6	5	0	0	38	0	0	71	34	12	115	63	10	33	15	152
hsa-miR-4510	137	0	0	5	39	7	44	7	20	42	6	0	4	0	0	0	0	4	12	12	10	51	19	0	105	38	27	60	63	80	43	19	150
hsa-miR-365a-3p	647	0	0	0	9	2	8	0	0	3	0	0	9	0	0	0	0	28	19	4	2	31	18	0	142	86	46	87	80	43	33	17	147
hsa-miR-365b-3p	647	0	0	0	9	2	8	0	0	3	0	0	9	0	0	0	0	28	19	4	2	31	18	0	142	86	46	87	80	43	33	17	147
hsa-miR-377-5p	1706	0	0	0	34	3	27	0	7	28	5	0	6	2	3	4	5	0	7	6	4	47	11	2	119	53	50	127	96	35	44	12	147
hsa-miR-4448	28	0	0	0	7	2	26	2	0	4	4	0	7	2	2	2	3	4	0	8	0	68	15	0	36	18	21	50	112	16	44	12	133
hsa-miR-412-5p	212	0	0	0	5	0	38	0	6	11	6	0	3	0	0	0	0	4	22	6	6	9	3	0	18	4	15	85	121	10	50	4	133
hsa-miR-128-2-5p	81	20	5	10	254	39	255	58	132	212	15	0	9	0	17	9	2	29	69	32	10	261	90	5	229	88	49	102	38	233	109	76	131
hsa-miR-380-3p	223	0	4	0	22	2	26	0	17	40	4	0	16	0	2	0	0	3	14	10	0	31	6	0	92	55	23	115	80	26	44	21	129
hsa-miR-7704	33	0	0	0	41	11	56	4	17	54	10	0	11	0	10	0	0	0	5	7	3	24	20	0	51	24	14	71	29	64	38	5	126
hsa-miR-543	208	0	0	0	32	8	45	2	16	28	0	0	6	0	2	4	0	9	9	12	0	33	16	0	180	90	67	139	152	52	103	20	125
hsa-miR-33b-5p	40	0	4	2	11	2	18	0	0	33	8	0	0	0	0	0	0	0	4	7	3	22	5	0	108	22	29	154	122	37	43	14	125
hsa-miR-3065-3p	60	0	0	0	8	5	16	0	4	28	0	0	0	0	0	0	0	2	2	4	2	6	3	0	67	22	21	128	101	38	35	8	120
hsa-miR-133b	92	0	0	0	17	2	6	2	9	5	0	0	5	0	0	0	0	0	8	8	0	20	6	0	65	21	9	96	77	16	16	4	119
hsa-miR-187-3p	200	0	0	0	18	0	26	2	0	10	2	0	0	0	0	0	2	6	2	4	16	18	4	0	56	17	26	65	43	34	20	7	118
hsa-miR-1197	145	0	0	0	26	5	27	4	14	25	4	0	6	0	0	0	0	2	7	4	0	11	7	0	80	35	28	69	111	16	30	5	117
hsa-miR-3605-5p	55	0	13	16	113	47	220	39	106	170	4	0	11	3	0	2	5	15	34	27	22	133	60	3	122	65	20	69	54	147	33	38	115
hsa-miR-532-3p	140	0	0	0	2	0	2	0	0	6	0	0	2	0	0	0	0	6	14	0	2	25	2	0	59	31	17	66	50	6	37	4	113
hsa-miR-143-5p	91	0	0	0	20	0	8	0	6	5	0	0	0	0	0	6	0	5	0	5	0	20	2	0	26	14	7	34	20	4	11	0	107
hsa-miR-135b-3p	0	0	0	0	21	8	34	0	35	38	4	0	6	0	10	2	0	8	6	9	0	36	14	0	116	28	35	53	92	57	44	12	106
hsa-miR-539-5p	902	0	0	0	33	5	30	2	7	18	0	0	10	0	0	0	0	8	22	4	0	29	11	2	79	31	25	66	67	26	20	9	105
hsa-miR-766-3p	757	0	0	0	4	0	0	4	4	3	0	0	3	0	0	0	0	0	3	13	0	14	0	0	39	14	14	72	29	10	19	12	102
hsa-miR-590-3p	93	0	0	4	78	13	44	0	7	32	8	0	0	0	0	0	0	14	6	4	2	35	0	0	97	28	39	93	103	37	43	20	101
hsa-miR-203a	1729	0	0	0	22	4	36	0	11	11	7	0	0	0	0	0	0	6	46	4	0	32	12	0	36	19	31	77	57	12	30	5	101
hsa-miR-770-5p	165	0	0	0	21	6	28	0	11	18	5	0	0	0	0	4	0	0	10	0	3	44	2	0	69	30	36	76	63	37	34	21	99
hsa-miR-2110	78	0	0	0	12	0	14	2	0	10	0	0	9	0	6	0	7	9	3	2	0	29	8	0	44	22	15	48	63	18	41	7	99
hsa-miR-96-5p	35	0	0	0	6	0	8	0	11	8	6	0	0	0	0	0	0	0	3	5	0	21	0	2	95	8	15	85	152	3	14	14	97
hsa-miR-331-5p	151	0	4	2	33	11	26	4	11	31	9	0	2	2	2	0	0	7	8	5	0	33	11	2	83	27	31	65	62	34	31	6	97
hsa-miR-3912-3p	128	0	0	0	5	6	10	0	7	24	0	0	0	0	0	0	8	0	6	5	0	22	5	0	65	13	18	96	86	16	10	5	97
hsa-miR-1468-5p	370	0	0	0	31	2	7	10	0	26	4	0	2	0	2	5	8	0	2	8	0	25	2	0	72	27	17	75	24	52	42	19	96
hsa-miR-125a-3p	71	0	0	0	59	11	36	6	12	33	0	0	0	0	2	3	3	7	15	0	0	53	15	0	56	27	22	60	58	43	22	0	95
hsa-miR-424-5p	153	0	0	2	3	3	9	0	6	13	4	0	0	0	0	0	0	0	4	0	0	2	0	0	31	8	10	54	48	2	17	0	95
hsa-miR-582-3p	4211	0	0	0	0	0	22	4	6	27	9	0	2	0	0	0	0	9	6	0	0	25	4	0	54	7	9	53	52	6	13	10	93
hsa-miR-758-5p	178	0	2	3	65	2	52	0	15	36	5	0	0	0	0	0	0	11	8	4	0	64	4	0	112	47	28	52	50	30	40	10	92
hsa-miR-2355-5p	33	0	0	0	25	15	15	6	14	16	5	0	0	0	0	5	0	8	4	4	2	21	10	2	83	35	37	81	43	48	43	8	89
hsa-miR-493-5p	94	0	0	0	18	6	19	0	4	15	7	0	2	0	0	0	0	3	5	12	0	26	6	0	130	47	38	112	70	36	40	15	88
hsa-miR-4705	18	0	0	0	42	10	41	3	23	43	2	0	4	0	0	0	0	0	2	4	0	40	15	0	109	38	34	94	125	40	54	15	87
hsa-miR-378a-5p	60	0	0	0	4	6	4	0	0	15	0	0	2	0	0	0	0	4	8	0	2	8	3	0	51	17	6	67	30	12	17	6	87
hsa-miR-500a-5p	26	0	0	0	11	5	8	2	8	15	0	0	3	0	0	0	0	7	0	2	0	31	2	0	39	29	21	33	36	23	27	7	86
hsa-miR-499a-5p	85	0	0	0	23	6	10	3	4	25	2	0	5	0	0	0	0	0	0	0	0	24	0	0	35	14	14	43	30	14	18	7	86
hsa-miR-185-3p	84	0	2	0	11	2	12	0	2	4	2	0	0	0	0	0	0	0	2	0	2	20	5	0	43	6	10	51	29	8	13	8	85
hsa-miR-668-3p	252	0	0	0	25	2	15	2	7	6	0	0	0	5	0	4	0	0	4	2	0	34	4	0	45	23	8	31	36	10	22	14	84
hsa-miR-744-3p	342	0	4	0	15	0	21	2	12	19	8	0	0	0	0	0	0	19	8	4	2	13	6	0	84	28	27	46	16	19	29	8	83
hsa-miR-320d	12	3	0	2	198	48	329	43	226	199	13	0	2	2	9	0	5	41	54	15	12	246	98	6	244	73	58	54	40	178	55	45	82
hsa-miR-654-5p	52	0	0	8	59	7	65	10	35	34	7	0	3	0	0	0	4	4	18	14	2	74	20	0	100	82	35	64	34	104	67	26	82
hsa-miR-4529-3p	25	0	0	0	9	10	9	7	2	13	11	0	2	2	0	0	0	3	9	0	3	28	2	0	28	25	16	18	58	28	16	0	82
hsa-miR-1275	17	0	2	0	20	10	78	17	26	28	8	0	2	0	0	2	2	0	6	8	0	9	2	0	49	19	6	43	32	17	21	5	81
hsa-miR-17-3p	273	0	0	0	13	3	12	2	4	8	0	0	4	0	0	0	0	0	5	8	0	11	2	0	44	11	19	44	32	10	10	3	79
hsa-miR-299-5p	161	0	0	0	20	7	9	3	19	12	2	0	0	0	0	0	2	5	7	12	0	34	3	2	45	59	40	38	48	83	57	28	78
hsa-miR-422a	18	0	0	0	17	4	15	0	0	3	3	0	2	0	2	2	0	0	2	7	3	22	11	0	102	32	24	70	50	30	31	10	78
hsa-miR-940	241	0	0	0	6	4	2	0	0	2	0	0	0	0	0	0	0	2	5	0	0	6	8	0	33	15	20	86	15	5	10	10	77
hsa-miR-542-3p	105	0	0	0	2	3	9	0	0	2	3	0	0	0	0	0	0	0	0	4	0	5	2	0	33	4	6	25	49	2	11	0	77
hsa-miR-935	2587	0	0	0	4	0	0	0	0	8	0	0	0	0	0	0	2	7	0	4	0	7	2	0	28	21	11	52	29	4	18	3	76
hsa-miR-3622a-5p	90	0	0	0	50	0	10	2	2	12	2	0	10	3	2	0	0	3	4	6	50	52	14	0	25	26	33	24	9	102	29	11	75
hsa-miR-4662a-5p	76	0	0	2	9	5	26	2	18	43	0	0	0	0	0	0	0	10	6	3	3	25	4	0	24	18	21	32	56	22	16	4	73
hsa-miR-1285-3p	43	0	0	0	8	0	18	0	6	5	0	0	0	0	0	0	0	3	2	0	0	5	0	0	146	23	11	107	56	17	40	16	71
hsa-miR-618	17	0	0	0	0	0	2	0	0	2	0	0	0	0	0	0	0	4	2	0	0	7	2	0	43	13	14	47	44	4	21	7	71
hsa-miR-4446-3p	287	0	0	2	50	8	103	17	37	67	12	0	9	0	13	6	2	4	3	16	2	132	51	0	114	31	29	62	22	93	70	22	70
hsa-let-7f-1-3p	99	0	0	0	4	0	0	0	0	0	2	0	0	0	0	0	0	11	0	0	0	0	4	0	20	3	13	33	49	0	6	0	70
hsa-miR-199b-5p	97	0	0	0	5	3	6	0	12	6	6	0	4	0	0	0	0	0	0	3	0	11	13	0	22	11	13	53	26	13	15	2	69
hsa-miR-32-5p	107	0	0	0	31	10	6	0	10	15	0	0	0	0	0	0	0	0	6	7	0	8	2	0	39	17	19	51	59	21	16	24	68
hsa-miR-541-3p	111	0	0	0	64	20	113	17	51	85	7	0	0	0	0	0	0	13	30	11	9	84	27	0	66	54	36	18	43	85	35	18	68
hsa-miR-16-2-3p	71	0	0	0	22	2	16	4	6	7	0	0	4	0	0	0	0	4	6	2	6	17	0	2	74	22	9	53	55	19	17	10	68
hsa-miR-548o-3p	63	0	0	0	2	5	6	0	9	5	0	0	0	0	0	0	0	4	0	0	0	10	2	0	23	6	9	35	14	9	6	4	67
hsa-miR-6511a-3p	127	0	0	8	22	0	9	0	7	10	7	0	0	0	0	0	0	6	0	11	0	2	13	0	34	22	19	63	31	25	31	0	67
hsa-miR-7-5p	593	14	25	193	1520	181	1164	111	782	483	280	0	261	57	62	77	130	186	432	523	87	2069	834	29	86	995	897	63	152	1712	282	357	66
hsa-miR-130b-5p	164	0	0	3	9	2	11	0	11	10	0	0	3	2	0	0	0	9	0	0	0	22	2	0	57	37	40	59	31	12	21	13	66
hsa-miR-4301	346	0	0	0	21	7	9	0	12	13	2	0	0	0	5	0	0	5	2	2	0	18	7	4	56	23	10	72	35	24	33	12	66
hsa-miR-204-3p	7	0	2	0	22	0	11	0	6	6	0	0	0	0	0	2	0	0	2	4	5	13	7	0	58	15	17	46	32	36	22	10	66
hsa-miR-1304-3p	84	0	0	0	7	0	13	0	3	11	0	0	3	5	5	0	5	10	14	2	0	36	3	4	49	23	7	34	64	26	17	4	66
hsa-miR-589-3p	85	0	0	0	5	0	0	0	0	5	0	0	0	0	0	0	0	2	0	0	2	0	0	0	15	3	2	40	19	6	17	0	66
hsa-miR-454-5p	81	0	0	7	20	11	17	9	18	32	10	0	2	0	0	2	0	0	8	6	0	43	2	0	61	44	22	56	45	34	49	16	64
hsa-miR-6511b-3p	199	0	0	0	36	4	5	0	18	6	4	0	3	0	0	0	0	6	0	5	0	25	5	0	68	34	20	51	31	18	26	7	60
hsa-miR-337-5p	86	0	0	3	14	6	33	4	14	21	13	0	0	0	0	0	0	3	0	2	0	32	21	0	23	2	4	47	25	7	13	4	60
hsa-miR-3681-5p	39	0	0	0	0	0	8	0	0	9	0	0	0	0	0	0	0	0	0	2	0	17	0	0	19	2	3	16	16	8	11	2	59
hsa-miR-3620-3p	133	0	0	0	0	3	2	0	8	6	2	0	5	0	0	0	0	0	6	2	0	12	2	0	18	8	2	7	5	6	8	11	58
hsa-miR-24-1-5p	120	0	0	0	2	2	0	0	0	6	0	0	0	2	0	0	0	2	0	0	0	0	0	0	16	0	5	29	27	2	4	6	58
hsa-miR-3182	0	0	0	0	0	0	2	0	0	0	0	0	0	0	0	0	0	0	5	0	0	4	2	0	7	0	7	9	92	7	2	3	58
hsa-miR-6723-5p	55	0	0	0	7	0	2	0	0	2	0	0	2	0	0	0	0	0	2	0	0	3	0	0	9	0	4	17	23	0	3	2	58
hsa-miR-651-5p	41	0	0	0	6	3	7	0	0	2	2	0	2	0	0	0	0	2	9	0	0	3	0	0	28	11	0	17	26	2	5	0	57
hsa-miR-4461	61	0	0	2	12	4	13	2	17	14	2	0	0	0	0	0	0	0	9	7	5	36	8	0	48	23	17	30	19	26	21	10	56
hsa-miR-34b-5p	182	0	0	0	2	10	9	0	8	12	3	0	0	0	0	0	5	0	0	0	0	0	0	0	24	4	14	47	28	9	16	3	56
hsa-miR-190b	14	0	0	0	3	3	4	0	0	5	0	0	0	5	0	0	0	2	0	0	0	0	0	0	16	16	13	17	22	6	18	2	56
hsa-miR-379-3p	134	0	0	4	55	6	23	3	21	36	11	0	0	0	2	0	3	19	2	2	0	42	3	2	52	37	18	69	38	47	31	15	55
hsa-miR-655-3p	87	0	0	0	27	10	6	2	2	11	0	0	0	0	0	0	0	0	8	11	0	15	6	0	47	13	12	63	63	15	21	6	55
hsa-miR-508-3p	37	0	0	0	2	0	0	0	2	2	0	0	0	0	0	0	0	4	6	2	4	7	0	0	10	4	3	3	14	0	2	0	55
hsa-miR-629-5p	29	0	4	0	43	3	27	7	21	30	12	0	4	0	2	4	4	0	2	3	0	43	6	0	61	42	39	39	51	55	29	13	54
hsa-miR-3613-5p	105	0	0	3	53	7	32	3	13	23	3	0	0	2	0	0	0	13	5	2	0	27	7	0	42	15	20	30	65	32	45	2	54
hsa-miR-548ab	77	0	0	0	7	0	0	0	3	6	6	0	0	0	0	0	0	3	2	0	2	2	0	0	13	4	2	30	20	6	0	2	53
hsa-miR-659-5p	115	0	0	0	8	0	3	0	0	5	0	0	0	2	0	0	0	0	0	4	0	18	4	0	37	21	6	27	31	20	14	6	52
hsa-miR-2681-5p	35	4	0	0	16	3	5	5	5	15	2	0	0	0	0	2	0	0	0	4	0	19	6	0	43	14	27	39	36	7	30	18	51
hsa-miR-1297	0	0	0	0	0	0	5	2	0	3	0	0	0	0	0	0	0	0	0	0	0	0	0	0	16	12	4	25	0	21	10	2	51
hsa-miR-378f	17	0	0	0	6	0	8	0	0	2	0	0	0	0	0	2	0	2	0	0	0	0	5	0	25	6	9	17	16	6	2	2	51
hsa-miR-376b-3p	18	0	0	0	4	2	0	2	0	2	3	0	0	0	0	0	0	0	0	0	0	2	0	0	41	9	6	42	30	8	9	0	51
hsa-miR-3938	22	0	0	11	40	5	6	0	2	29	14	0	3	0	0	0	8	27	31	12	0	41	6	0	67	37	27	44	27	48	42	13	50
hsa-miR-370-5p	69	0	0	0	6	3	6	0	0	4	2	0	0	0	0	0	0	0	0	4	0	13	0	0	44	17	9	37	16	8	24	8	50
hsa-miR-494-3p	61	0	0	0	12	0	22	0	5	9	2	0	0	0	0	0	0	0	0	0	0	9	5	0	66	15	20	89	82	7	37	0	50
hsa-miR-491-5p	216	0	0	4	9	6	12	0	5	16	0	0	0	0	0	3	0	0	0	0	0	33	2	0	67	10	10	92	72	8	23	6	49
hsa-miR-188-5p	24	0	0	0	7	0	11	0	4	0	0	0	0	0	0	0	0	0	0	0	0	0	0	0	20	0	4	60	35	0	9	3	49
hsa-miR-4999-5p	17	0	0	0	18	0	21	0	10	13	0	0	0	0	0	0	0	5	3	0	0	11	8	0	45	10	16	34	30	4	7	12	48
hsa-miR-6500-3p	80	0	0	0	10	7	4	2	4	6	2	0	0	0	0	0	0	0	6	3	0	9	9	4	24	10	4	29	24	6	4	2	48
hsa-miR-152-5p	53	0	0	2	2	0	2	0	2	7	2	0	2	0	0	0	0	0	0	2	0	5	2	0	29	2	5	21	19	5	5	0	48
hsa-miR-509-3p	59	0	5	0	21	2	20	0	14	17	0	0	0	0	4	0	0	0	10	0	2	19	5	0	12	10	0	10	4	16	9	8	47
hsa-miR-548e-3p	25	0	0	0	19	0	47	0	18	24	3	0	0	0	0	0	0	19	8	4	0	35	2	3	55	13	16	30	21	21	13	7	47
hsa-miR-411-3p	187	0	0	6	14	10	39	6	13	28	2	0	2	0	0	0	3	12	3	10	2	28	16	2	56	25	15	51	48	33	28	4	47
hsa-miR-6765-3p	10	0	0	0	14	0	0	0	2	10	0	2	0	0	0	0	0	0	0	10	0	6	0	0	22	14	5	25	37	2	10	2	47
hsa-miR-548ah-3p	40	0	0	0	0	0	0	0	0	7	0	0	0	0	0	0	0	0	0	0	0	0	2	0	9	11	0	14	10	3	5	0	47
hsa-miR-767-5p	379	0	0	0	13	0	8	0	3	13	4	0	0	0	2	0	0	3	4	2	0	12	5	0	45	12	10	34	37	19	18	11	46
hsa-miR-5699-5p	27	0	0	0	7	3	0	0	3	10	3	0	0	0	0	2	0	0	0	0	0	13	2	0	36	16	15	27	27	29	9	7	46
hsa-miR-105-5p	38	0	0	0	5	0	0	0	0	0	0	0	0	0	0	0	0	4	0	0	0	0	0	0	13	4	3	12	13	2	0	2	46
hsa-miR-20b-5p	79	0	0	0	2	0	3	0	5	2	4	0	0	0	0	0	0	0	0	0	0	2	0	0	19	6	6	39	20	0	4	0	46
hsa-miR-218-2-3p	4	0	0	0	19	2	11	0	5	13	3	0	2	0	0	0	0	6	4	0	0	5	0	0	31	11	16	30	39	12	15	5	45
hsa-miR-3176	16	0	0	3	6	2	15	0	8	10	0	0	0	0	2	0	0	6	4	0	0	10	0	0	26	7	15	19	15	22	3	3	45
hsa-miR-153-5p	110	0	0	3	5	0	5	2	8	6	0	0	0	0	0	0	0	0	2	3	4	12	9	0	26	6	6	36	28	9	13	2	45
hsa-miR-95-5p	64	0	3	0	12	0	10	0	0	12	2	0	0	0	0	0	0	0	2	3	0	11	0	0	30	13	12	35	35	11	7	8	43
hsa-miR-493-3p	15	0	0	0	7	2	5	0	3	2	0	0	0	0	0	3	0	0	6	0	0	7	0	0	18	5	4	37	16	10	8	4	43
hsa-miR-214-3p	213	0	0	0	9	0	0	0	3	0	0	0	2	0	0	0	0	2	5	0	0	10	0	0	24	11	3	16	10	2	10	0	43
hsa-miR-885-3p	92	0	0	0	78	11	99	15	58	45	0	0	5	0	0	0	0	28	22	14	0	96	47	3	78	39	17	33	19	98	33	26	42
hsa-miR-887-5p	132	0	0	0	29	5	11	0	5	15	7	0	0	0	3	0	0	9	20	0	0	9	3	0	32	18	15	19	21	40	30	11	42
hsa-miR-433-5p	93	0	0	0	18	2	15	0	0	13	2	0	0	0	0	0	0	0	2	4	0	4	0	0	24	11	8	15	25	12	17	3	41
hsa-miR-98-3p	166	0	0	0	5	3	14	3	4	0	2	0	0	0	0	0	0	0	0	2	0	3	0	0	11	3	0	14	16	7	0	2	41
hsa-miR-2277-3p	26	0	0	0	6	0	0	0	0	0	0	0	0	0	0	0	0	0	0	0	0	7	0	4	12	0	5	6	10	0	7	3	40
hsa-miR-4787-3p	300	0	0	0	0	2	9	0	4	2	0	5	0	0	0	0	0	2	8	9	3	19	10	0	19	4	12	14	2	16	9	6	39
hsa-miR-24-2-5p	78	0	0	0	11	0	0	0	0	0	0	0	0	0	0	0	0	0	0	0	2	3	0	0	11	4	2	18	18	2	0	0	39
hsa-miR-1179	173	0	0	0	20	3	22	5	6	14	0	0	0	0	7	0	0	0	0	2	0	27	2	0	35	13	14	32	31	15	18	5	38
hsa-miR-3158-3p	35	0	0	0	8	10	2	4	0	9	0	0	3	0	0	0	0	0	2	0	5	7	0	0	31	11	0	21	17	12	14	0	38
hsa-miR-134-3p	112	0	0	0	12	0	9	0	0	5	4	0	0	0	0	0	0	0	0	4	0	26	2	0	48	8	9	24	17	5	6	0	38
hsa-miR-1247-5p	408	0	0	0	3	0	0	0	0	0	0	0	2	3	0	0	4	0	2	0	3	10	0	0	16	9	5	17	17	25	5	0	38
hsa-miR-337-3p	49	0	0	0	0	0	0	0	0	2	0	0	0	0	0	0	0	4	0	2	0	4	2	0	15	0	5	29	23	2	4	2	37
hsa-miR-548p	40	0	0	0	0	0	0	0	0	7	0	0	0	0	0	0	0	0	0	0	0	0	2	0	7	9	0	14	10	3	5	0	37
hsa-miR-3613-3p	77	0	0	0	0	0	0	0	0	0	0	0	0	0	0	0	2	3	0	0	0	0	0	0	13	3	2	14	14	0	4	0	37
hsa-miR-1249	6100	0	0	5	0	0	0	0	27	2	4	0	0	0	0	0	0	13	0	0	2	0	0	0	7	3	6	23	19	2	0	0	37
hsa-miR-3127-5p	32	0	0	0	62	17	113	11	16	72	4	0	4	0	3	8	0	2	17	11	0	82	42	0	111	34	24	32	18	94	37	34	36
hsa-miR-3909	75	0	0	0	17	6	10	8	8	20	0	0	0	0	0	0	0	8	0	3	4	19	4	0	62	30	12	39	24	25	26	10	36
hsa-miR-487a-5p	85	0	0	0	6	0	5	0	2	4	2	0	0	0	0	0	0	0	0	0	0	9	2	0	32	16	21	26	28	16	22	9	36
hsa-miR-181b-3p	98	0	0	2	36	3	19	7	6	20	2	0	2	0	0	0	0	5	0	5	0	15	7	0	27	11	10	33	31	14	18	4	35
hsa-miR-27a-5p	40	0	0	0	3	0	0	0	0	2	0	0	0	0	0	0	0	0	0	0	0	0	0	0	18	7	8	9	9	2	12	4	35
hsa-miR-380-5p	44	0	0	2	5	0	7	0	0	6	0	0	0	0	0	0	0	5	2	6	0	3	3	0	25	13	13	25	45	8	19	0	35
hsa-miR-6837-3p	104	0	0	0	0	0	2	2	0	0	0	0	4	0	0	0	0	0	0	0	3	6	0	0	8	0	6	25	11	17	2	0	35
hsa-miR-31-3p	9	0	0	0	9	0	2	0	0	2	4	0	0	0	0	0	0	2	0	0	0	3	4	0	4	3	0	6	17	0	0	0	35
hsa-miR-1243	52	0	0	0	7	0	5	0	5	6	0	0	0	0	0	0	0	2	0	2	0	7	0	0	19	9	0	25	21	2	4	7	34
hsa-miR-193a-3p	135	0	0	0	0	0	2	0	0	0	2	0	0	0	0	0	0	0	0	0	0	7	0	0	13	0	3	64	26	0	2	0	34
hsa-miR-22-5p	278	0	0	0	0	3	3	0	0	3	0	0	0	0	3	0	0	0	0	2	3	2	6	0	17	9	0	28	15	13	0	6	33
hsa-miR-3177-3p	14	0	2	0	19	0	4	3	0	0	3	0	2	0	0	0	0	0	2	2	3	44	2	0	8	8	14	14	9	19	9	4	33
hsa-miR-450b-5p	53	0	0	0	0	3	0	2	4	0	0	0	2	0	0	0	0	2	2	2	0	0	5	0	17	3	7	14	13	7	4	3	33
hsa-miR-548f-3p	17	0	0	0	6	0	2	0	5	5	0	0	0	0	0	0	0	0	3	0	0	5	5	0	10	3	8	23	16	2	5	0	33
hsa-miR-362-3p	7	0	0	0	13	10	0	0	0	5	4	0	0	0	0	0	0	0	0	2	0	12	0	4	30	9	8	31	37	8	2	0	33
hsa-miR-208b-3p	52	0	0	0	0	0	0	0	0	0	0	0	3	0	0	0	0	0	0	0	0	2	0	0	0	0	4	11	7	0	0	0	33
hsa-miR-3180	25	3	0	2	52	13	20	18	26	27	8	0	0	0	5	0	0	3	12	2	0	25	16	0	53	34	30	10	13	91	31	13	32
hsa-miR-25-5p	25	0	0	0	24	11	34	3	21	16	3	0	0	0	0	0	0	0	2	4	0	27	13	0	29	9	6	21	8	25	12	0	32
hsa-miR-548ay-5p	70	0	0	2	20	5	10	2	3	16	2	0	2	0	0	0	0	0	8	4	5	3	10	0	30	17	11	40	36	15	26	14	31
hsa-miR-497-3p	0	0	0	0	5	10	11	5	0	27	3	0	0	0	0	0	0	9	2	2	0	32	0	0	35	13	12	37	28	14	16	12	31
hsa-miR-665	0	0	0	0	9	0	6	0	2	8	0	0	0	0	0	0	0	2	5	2	0	16	4	0	44	23	8	39	22	5	13	6	31
hsa-miR-1251-5p	11	0	0	0	0	0	2	0	0	0	0	0	0	0	0	0	0	0	0	0	0	6	0	0	9	0	4	15	10	2	0	0	31
hsa-miR-3180-3p	25	3	0	2	52	13	20	18	26	25	8	0	0	0	5	0	0	3	12	2	0	20	14	0	50	34	23	10	13	86	31	13	30
hsa-miR-29b-2-5p	150	0	0	0	0	0	2	0	0	0	0	0	3	0	2	0	0	4	0	0	0	0	0	0	13	2	0	23	25	10	3	3	30
hsa-miR-1306-5p	56	0	0	0	2	0	2	0	0	3	0	0	0	0	3	0	0	0	0	0	0	4	0	0	18	7	4	15	11	3	9	2	30
hsa-miR-219a-1-3p	20	0	0	0	6	2	5	0	9	2	0	0	3	3	0	0	0	0	0	0	0	12	13	0	16	8	2	8	9	11	0	2	30
hsa-miR-3690	11	0	0	0	0	5	2	0	6	0	0	0	0	0	0	0	0	2	5	5	6	8	0	0	22	5	10	16	9	0	0	2	30
hsa-miR-1266-5p	8	0	0	6	5	5	0	0	4	12	0	0	0	0	0	0	0	0	0	0	0	20	0	0	21	2	0	7	11	14	4	8	29
hsa-miR-452-5p	48	0	0	0	3	0	0	0	0	10	0	0	0	0	0	0	0	0	0	0	0	0	0	0	6	3	0	3	7	0	2	6	29
hsa-miR-1252-5p	28	0	0	0	5	0	0	0	0	16	3	0	0	0	5	0	0	3	0	0	0	11	2	0	31	11	12	28	24	6	9	5	29
hsa-miR-29a-5p	88	0	0	0	2	0	0	0	2	0	0	0	0	0	0	0	0	0	0	0	0	0	0	0	2	3	2	23	13	0	0	4	29
hsa-miR-6130	0	0	0	0	36	6	41	5	16	32	3	0	0	0	0	0	0	0	2	4	2	28	8	0	64	12	24	17	14	33	13	10	28
hsa-miR-664a-5p	373	0	0	0	25	4	44	7	11	35	9	0	2	0	0	0	0	6	6	0	0	15	13	0	23	7	3	13	5	12	5	6	28
hsa-miR-605-3p	0	0	5	5	25	11	13	4	14	26	5	0	0	0	0	0	0	18	6	0	6	28	8	3	29	8	7	3	12	8	9	5	28
hsa-miR-1343-3p	73	0	0	0	0	5	5	0	3	4	0	0	4	0	0	0	0	0	0	0	0	4	0	0	4	8	0	14	4	0	7	0	28
hsa-miR-103a-2-5p	43	0	0	0	0	4	2	0	0	0	0	0	0	0	0	0	3	2	0	0	0	0	0	3	12	4	2	10	7	0	5	0	28
hsa-miR-490-3p	382	0	0	0	2	3	7	0	2	6	2	0	0	0	0	0	0	4	0	0	0	12	2	0	29	4	6	32	14	4	8	4	27
hsa-miR-3605-3p	150	0	0	0	0	5	0	2	2	6	0	0	2	0	0	0	0	2	4	0	0	4	0	0	23	9	6	13	16	2	11	0	27
hsa-miR-6868-3p	0	0	0	0	0	0	6	0	0	6	0	0	0	0	0	0	0	0	0	0	0	2	0	0	12	0	0	7	10	0	11	0	27
hsa-miR-378e	6	0	2	0	6	3	0	0	7	3	3	0	0	0	0	0	0	0	0	0	2	10	2	0	28	4	3	24	34	7	7	0	27
hsa-miR-3913-5p	24	0	0	0	0	5	3	0	0	0	4	0	2	0	0	0	0	0	3	0	0	3	0	2	16	6	0	12	10	2	5	0	27
hsa-miR-1185-1-3p	24	0	0	5	2	0	3	0	2	2	7	0	0	0	0	0	0	0	0	2	0	2	4	0	10	5	0	14	9	4	0	0	27
hsa-miR-188-3p	2	0	0	0	0	0	2	0	0	0	0	0	0	0	0	0	0	0	0	2	0	2	0	0	7	0	2	16	17	2	0	0	27
hsa-miR-431-5p	41	0	0	0	3	0	0	0	0	7	0	0	0	0	0	0	0	0	2	4	0	0	3	0	21	0	4	31	22	15	16	3	26
hsa-miR-33a-3p	29	0	0	0	0	0	0	0	0	4	0	0	3	0	0	0	0	0	0	0	0	14	8	0	24	7	4	35	19	5	7	3	26
hsa-miR-1306-3p	12	0	0	0	13	4	21	0	10	9	2	0	2	0	2	0	3	0	0	0	0	10	4	0	19	7	6	13	14	4	10	0	26
hsa-miR-488-5p	123	0	3	0	0	0	0	0	4	5	6	0	2	0	0	0	0	16	0	2	0	2	0	0	9	8	5	18	20	9	9	0	26
hsa-miR-1298-3p	328	0	0	0	5	0	10	0	0	7	0	0	0	0	0	0	0	0	0	0	0	5	0	0	14	7	5	8	21	0	2	0	26
hsa-miR-3928-3p	15	0	0	0	14	0	8	0	7	9	2	0	2	0	0	0	0	0	0	0	4	7	0	0	13	3	7	9	8	8	5	8	25
hsa-miR-3620-5p	41	0	0	2	6	2	0	0	2	3	0	0	0	0	0	0	0	0	0	0	0	4	0	0	0	0	6	8	3	2	0	7	25
hsa-miR-450a-5p	58	0	0	0	5	0	0	0	0	0	0	0	0	0	0	0	0	0	0	0	0	6	0	0	9	0	5	18	14	0	2	3	25
hsa-miR-4645-3p	13	0	0	0	2	0	0	0	0	0	0	0	3	0	4	0	0	0	0	0	0	2	0	0	0	0	8	0	2	0	2	2	25
hsa-miR-670-3p	112	0	0	0	18	8	7	0	5	12	5	0	2	0	8	0	0	0	3	0	0	6	0	0	23	2	10	32	26	8	14	0	25
hsa-miR-3124-5p	7	0	0	0	4	0	0	0	0	0	0	0	0	0	0	0	0	0	0	0	0	0	0	0	2	0	2	6	7	0	0	0	25
hsa-miR-944	14	0	0	0	0	0	0	0	0	0	0	0	0	0	0	0	0	0	2	0	4	0	0	0	2	0	0	2	7	0	0	0	25
hsa-miR-191-3p	101	0	2	0	5	2	9	2	8	8	0	0	0	0	7	0	3	0	5	2	0	5	5	0	27	0	0	25	11	6	5	4	24
hsa-miR-193a-5p	8	0	0	5	23	0	20	0	2	10	2	0	4	0	3	2	0	12	7	4	0	14	2	0	17	17	15	12	26	29	20	2	24
hsa-miR-597-5p	0	0	0	0	2	0	4	0	0	0	0	0	0	0	0	0	0	0	0	2	0	5	0	0	10	3	9	8	15	3	0	2	24
hsa-miR-4666a-5p	0	0	0	0	6	0	8	0	0	8	2	0	0	0	0	0	0	0	3	0	0	10	0	0	8	8	4	3	7	20	4	0	24
hsa-miR-549a	31	0	0	0	0	0	3	0	0	4	0	0	2	0	0	0	0	0	0	0	0	4	0	0	16	0	3	4	6	4	3	0	24
hsa-miR-550a-3p	36	0	0	0	0	2	0	0	0	2	0	0	0	0	0	0	0	0	0	0	4	3	0	0	2	5	0	10	7	6	2	0	24
hsa-miR-585-3p	10	0	0	2	19	2	17	0	7	10	0	0	0	0	0	0	0	0	4	2	0	6	2	0	60	24	13	42	63	16	33	26	23
hsa-miR-1976	13	0	0	2	21	17	33	5	14	30	2	0	0	0	0	0	0	0	2	2	0	33	12	0	29	9	4	19	6	17	32	6	23
hsa-miR-500b-3p	0	0	0	0	24	6	9	0	14	22	0	0	0	0	2	0	0	3	4	10	3	30	5	2	23	2	17	4	20	6	11	2	23
hsa-miR-92b-5p	32	0	0	0	14	0	12	0	2	4	0	0	3	0	4	0	0	0	2	0	0	2	2	0	10	9	4	12	7	8	2	2	23
hsa-miR-6770-3p	35	0	0	0	17	4	6	0	5	13	0	0	0	0	0	5	0	0	0	0	0	2	9	3	6	2	4	4	4	9	8	0	23
hsa-miR-3168	0	0	12	20	8	9	12	11	51	9	27	0	16	65	22	32	108	27	16	5	45	41	16	10	5	3	10	0	4	12	3	14	22
hsa-miR-3200-5p	50	0	0	0	9	0	12	3	13	7	5	0	3	0	0	0	0	0	0	2	0	10	0	0	22	7	5	3	4	9	3	2	21
hsa-miR-190a-3p	32	0	0	0	3	0	2	0	0	3	0	0	0	3	0	0	0	0	0	0	0	6	2	0	13	3	6	8	21	0	2	4	20
hsa-miR-3622a-3p	65	0	0	0	3	0	0	0	0	0	0	0	0	0	0	0	0	0	0	0	0	0	0	0	8	3	0	4	2	4	0	3	20
hsa-miR-1827	0	0	0	2	18	0	42	3	23	20	2	2	2	0	0	0	0	5	0	5	5	19	3	0	46	13	10	13	9	40	13	2	20
hsa-miR-1258	55	0	0	8	11	6	6	2	10	5	2	0	0	0	0	0	0	0	0	0	0	5	6	0	14	2	2	12	10	18	7	2	20
hsa-miR-6514-5p	27	0	0	0	3	2	3	2	2	4	0	0	0	0	0	0	0	0	0	0	0	10	3	0	15	5	2	11	4	12	8	0	20
hsa-miR-329-5p	21	0	0	0	3	0	5	0	3	2	0	0	0	2	0	0	0	0	0	2	0	3	0	0	6	5	2	4	4	5	2	0	20
hsa-miR-664b-3p	21	0	0	0	2	0	0	0	0	0	0	0	0	0	0	0	0	0	3	0	6	0	0	0	7	5	6	20	5	0	2	0	20
hsa-miR-1261	8	0	0	0	4	2	3	0	0	6	6	0	5	0	0	0	0	0	0	8	0	0	4	0	69	18	5	25	11	11	4	7	19
hsa-miR-6073	0	0	0	0	0	0	6	0	0	3	0	0	0	0	0	0	0	0	0	0	0	0	0	0	21	9	6	14	0	19	27	5	19
hsa-miR-1277-5p	43	0	0	2	9	0	9	0	6	10	0	0	0	0	0	0	0	0	0	0	0	2	3	0	13	3	4	20	37	5	7	5	19
hsa-miR-1296-3p	0	0	0	0	7	8	6	0	0	8	0	0	0	0	0	0	0	0	0	3	0	0	3	0	8	2	0	14	11	9	7	2	19
hsa-miR-323a-5p	119	0	0	8	5	2	13	0	10	6	0	0	0	0	0	0	0	9	4	0	0	26	5	0	28	16	7	17	14	9	6	2	19
hsa-miR-1273g-3p	0	0	0	0	0	0	0	0	0	0	0	0	4	0	3	6	0	0	0	3	0	17	0	0	0	0	0	10	9	0	6	0	19
hsa-miR-1298-5p	146	0	3	0	7	0	11	0	2	11	0	0	0	0	0	0	0	0	0	0	0	3	2	0	4	0	0	4	5	0	3	0	19
hsa-miR-550a-5p	21	0	0	0	20	3	0	0	6	4	2	0	0	0	0	0	0	0	2	2	0	3	4	0	13	2	4	17	8	14	0	0	19
hsa-miR-34a-3p	19	0	0	0	2	0	0	0	0	5	0	0	0	0	0	0	0	0	0	0	0	0	0	0	5	0	0	10	14	2	0	0	19
hsa-miR-561-5p	61	0	0	0	5	3	2	0	0	0	0	0	0	0	0	0	0	0	0	0	0	4	7	0	13	2	0	21	9	2	0	0	19
hsa-miR-5701	3	0	0	2	3	0	6	0	3	2	0	0	15	3	2	3	0	0	2	2	0	3	4	0	388	41	31	206	74	21	10	18	18
hsa-miR-4443	0	0	0	0	15	8	12	4	5	10	0	0	7	0	2	0	0	7	0	2	0	10	9	0	16	2	7	16	4	13	4	4	18
hsa-miR-570-3p	0	0	0	0	4	0	0	0	0	2	0	0	0	0	0	0	0	0	2	0	0	0	0	0	6	4	2	9	11	0	3	4	18
hsa-miR-3116	0	0	0	4	7	3	3	0	0	6	0	0	0	0	0	0	0	0	2	0	0	9	0	0	25	5	7	12	13	2	9	0	18
hsa-miR-6716-3p	82	0	0	4	0	0	0	0	0	0	0	0	0	0	0	0	0	0	0	0	0	0	0	0	4	4	0	20	8	3	6	0	18
hsa-miR-3677-3p	0	0	0	0	5	0	2	0	0	5	0	0	0	0	0	0	0	0	0	0	0	0	2	0	7	2	0	3	8	0	0	0	18
hsa-miR-6762-3p	18	0	0	0	0	0	2	2	0	0	0	0	0	0	0	0	0	0	0	2	0	0	4	0	8	4	8	7	2	6	5	2	17
hsa-miR-548e-5p	26	0	0	0	16	7	0	6	2	0	0	0	0	0	2	0	0	0	0	0	0	3	0	0	2	0	3	2	11	2	0	2	17
hsa-miR-432-3p	38	0	0	0	7	5	3	0	0	0	0	0	0	0	0	0	0	5	0	0	0	3	0	0	18	6	3	14	6	7	4	0	17
hsa-miR-6859-5p	43	0	0	0	0	0	4	0	5	0	0	0	0	0	0	0	0	0	0	0	0	10	3	0	7	0	0	11	5	4	2	0	17
hsa-miR-1908-5p	18	0	0	0	0	0	0	0	6	3	0	0	0	0	0	0	0	0	0	0	0	0	0	0	2	0	0	7	0	0	2	0	17
hsa-miR-7155-3p	0	0	0	0	2	6	2	0	0	2	0	0	0	0	0	0	0	0	0	0	0	13	0	2	5	4	0	8	0	5	0	0	17
hsa-miR-3195	2	0	0	0	0	0	0	0	0	0	0	0	0	0	0	0	0	0	0	0	0	2	0	0	0	0	0	0	0	2	0	0	17
hsa-miR-552-3p	21	0	0	0	3	0	2	0	0	0	0	0	2	0	0	0	0	0	0	2	0	0	0	0	10	0	0	4	17	0	0	0	17
hsa-miR-6761-5p	13	0	0	0	2	0	5	0	3	8	5	0	0	0	0	0	0	0	0	0	0	0	2	0	9	0	4	0	2	0	0	0	17
hsa-miR-5699-3p	4	0	0	0	0	0	0	0	0	5	0	0	0	0	0	0	0	0	0	0	0	0	2	0	12	0	2	8	11	6	2	4	16
hsa-miR-500b-5p	3	0	0	0	5	5	0	3	2	5	0	0	0	0	0	0	0	0	0	0	0	11	4	0	2	4	4	6	4	4	0	4	16
hsa-miR-194-3p	3	0	0	0	7	3	8	0	0	5	0	0	4	2	0	0	0	0	0	0	0	19	6	0	25	4	4	10	12	10	14	2	16
hsa-miR-496	76	0	0	2	7	2	8	0	2	9	3	0	0	0	0	0	0	0	2	0	0	19	11	0	13	2	4	6	2	0	5	2	16
hsa-miR-671-5p	121	0	0	3	0	0	0	2	0	0	2	0	0	0	0	0	0	0	0	0	0	0	0	0	0	0	2	11	8	2	0	2	16
hsa-miR-449b-5p	2	0	0	0	17	2	0	0	0	8	0	0	0	0	0	0	0	0	2	2	0	13	0	0	13	2	0	16	20	0	0	2	16
hsa-miR-4424	16	0	0	0	0	0	2	0	0	2	0	0	0	0	0	0	0	0	0	0	0	3	0	0	9	6	0	8	6	0	2	0	16
hsa-miR-301a-5p	30	0	0	2	12	0	11	0	0	9	0	0	0	0	0	0	0	0	0	0	0	8	5	0	8	3	5	7	7	8	7	7	15
hsa-miR-105-3p	34	0	0	0	0	0	2	0	11	4	0	0	0	0	0	2	0	0	0	0	0	4	0	0	12	4	0	19	8	2	2	4	15
hsa-miR-548h-3p	6	0	0	0	2	0	0	0	2	8	0	0	0	0	0	0	4	0	0	0	0	0	0	2	5	2	4	10	2	4	0	2	15
hsa-miR-548z	6	0	0	0	2	0	0	0	2	8	0	0	0	0	0	0	4	0	0	0	0	0	0	2	5	2	4	10	2	4	0	2	15
hsa-miR-943	27	0	0	0	4	0	0	0	0	0	0	0	0	0	0	0	0	0	0	0	0	0	0	0	3	0	0	6	0	2	0	2	15
hsa-miR-106a-5p	68	0	0	0	0	6	2	0	4	2	0	0	0	0	0	0	0	0	0	0	6	2	0	0	7	0	0	16	21	2	6	0	15
hsa-miR-889-5p	36	0	0	0	2	0	0	0	0	2	0	0	2	0	0	0	0	0	0	2	0	0	0	0	4	0	7	8	12	0	6	0	15
hsa-miR-154-3p	30	0	0	0	7	0	8	0	0	4	0	0	3	0	0	0	0	0	5	0	3	0	0	0	21	10	4	15	7	0	5	0	15
hsa-miR-4775	16	0	0	0	0	4	3	0	0	0	0	0	0	0	0	0	0	0	0	2	0	0	0	0	6	0	0	6	6	0	4	0	15
hsa-miR-548b-3p	13	0	0	0	2	0	0	0	6	0	0	0	0	0	0	0	0	0	0	0	0	7	0	0	0	0	2	3	0	0	2	0	15
hsa-miR-6516-3p	41	0	0	0	0	6	2	0	0	0	0	0	0	0	0	0	0	0	0	0	0	4	0	0	6	0	0	9	8	0	0	0	15
hsa-miR-624-5p	9	0	0	0	0	0	0	0	0	0	0	0	0	0	0	0	0	0	2	0	0	0	0	0	2	0	0	7	2	0	0	0	15
hsa-miR-548h-5p	14	0	2	0	4	2	5	0	0	7	0	0	0	0	0	0	0	0	0	0	0	4	0	0	19	12	0	12	17	11	2	6	14
hsa-miR-548aj-5p	16	0	2	0	4	0	5	0	0	9	2	0	0	0	0	0	0	0	0	2	0	4	0	0	19	15	0	12	13	9	0	6	14
hsa-miR-548g-5p	16	0	2	0	4	0	5	0	0	9	2	0	0	0	0	0	0	0	0	2	0	4	0	0	19	15	0	12	13	9	0	6	14
hsa-miR-548x-5p	16	0	2	0	4	0	5	0	0	9	2	0	0	0	0	0	0	0	0	2	0	4	0	0	19	15	0	12	13	9	0	6	14
hsa-miR-548d-5p	57	0	0	2	24	2	2	0	8	10	2	0	2	0	0	0	0	0	5	4	0	24	4	0	31	17	8	30	19	10	24	4	14
hsa-miR-548az-5p	20	0	0	0	6	0	11	0	5	9	3	0	2	0	0	0	0	0	0	0	0	6	0	0	24	7	0	15	16	3	11	3	14
hsa-miR-1273h-3p	124	0	0	0	5	0	5	0	0	0	0	0	0	0	0	0	0	6	0	3	3	3	5	3	13	8	9	24	2	10	7	3	14
hsa-miR-7-2-3p	40	0	0	0	0	0	0	0	7	2	3	0	0	0	0	0	0	0	0	4	0	0	0	0	4	2	5	18	8	2	5	2	14
hsa-miR-424-3p	11	0	0	0	0	3	4	0	0	3	0	0	5	0	0	0	0	0	2	7	0	2	7	0	31	9	0	20	9	5	11	0	14
hsa-miR-3940-3p	23	0	0	0	0	0	0	3	0	5	0	0	0	0	0	0	3	3	0	0	0	4	11	0	7	0	2	5	2	42	4	0	14
hsa-miR-200b-3p	29	0	0	0	15	0	7	0	5	7	4	0	2	0	0	0	2	2	9	0	7	19	0	0	14	6	8	7	11	3	3	0	14
hsa-miR-7705	8	0	0	0	0	0	0	0	0	0	0	0	0	0	0	0	0	0	0	0	0	0	0	0	9	3	0	5	9	0	2	0	14
hsa-miR-4781-3p	6	0	0	2	0	0	2	0	6	2	0	0	0	0	0	0	0	0	0	0	0	3	0	0	7	0	0	6	5	2	0	0	14
hsa-miR-4519	0	0	0	0	2	0	2	0	0	0	0	0	0	0	0	0	0	0	0	0	0	0	0	0	0	0	0	0	2	2	0	0	14
hsa-miR-1224-3p	284	0	0	0	0	0	0	0	0	0	0	0	0	0	0	0	0	0	0	0	0	0	0	0	0	0	0	3	3	0	0	0	14
hsa-miR-3929	3	0	0	0	0	0	0	0	0	3	0	0	0	0	0	0	0	0	0	0	3	0	0	0	2	0	0	0	0	0	0	0	14
hsa-miR-376a-2-5p	7	0	0	0	2	0	0	0	0	2	0	0	0	0	0	0	0	2	0	0	0	0	0	0	4	2	2	4	8	0	11	6	13
hsa-miR-4738-3p	3	0	0	0	36	12	9	3	13	35	0	0	0	0	0	0	6	0	2	0	0	27	5	0	18	4	2	6	4	8	12	2	13
hsa-miR-448	137	0	0	0	0	0	11	0	3	5	5	0	0	0	0	0	0	4	0	3	0	6	0	0	10	4	0	7	11	7	10	2	13
hsa-miR-4500	0	0	0	0	8	0	14	0	4	12	0	0	0	0	0	0	0	2	2	2	0	6	0	0	16	7	0	5	3	12	2	0	13
hsa-miR-3130-5p	0	0	0	0	0	0	2	0	0	0	0	0	0	0	0	0	0	2	0	0	0	5	0	0	0	0	0	3	2	0	2	0	13
hsa-miR-1247-3p	11	0	0	0	0	0	0	0	0	0	0	0	0	0	0	0	3	3	0	0	0	3	0	0	8	0	0	2	0	0	0	0	13
hsa-miR-619-5p	2	0	0	0	0	0	2	0	0	0	0	0	8	0	0	0	0	2	0	0	0	16	2	0	4	2	3	2	4	7	4	6	12
hsa-miR-2681-3p	4	0	0	2	9	0	6	0	0	5	2	0	0	0	0	0	0	0	0	2	0	7	3	0	28	3	11	21	22	14	14	4	12
hsa-miR-548ar-5p	12	0	2	0	2	0	5	0	0	9	2	0	0	0	0	0	0	0	0	0	0	2	0	0	17	15	0	12	11	9	0	4	12
hsa-miR-1255a	12	0	0	0	5	0	30	3	2	10	0	0	2	0	0	0	0	0	7	5	3	11	6	0	7	14	7	10	4	24	16	3	12
hsa-miR-548i	7	0	0	0	4	0	8	0	3	9	0	0	0	0	0	0	0	0	0	2	0	8	2	0	9	10	7	2	10	2	9	3	12
hsa-miR-6882-5p	28	0	0	3	13	0	5	0	6	2	0	0	0	0	0	3	0	0	0	0	0	2	3	3	11	3	4	12	8	6	4	2	12
hsa-miR-15b-3p	20	0	0	0	5	0	5	0	5	0	3	0	0	0	0	0	0	0	0	3	0	0	0	0	12	2	0	12	5	0	3	2	12
hsa-miR-4767	0	0	0	0	2	0	0	0	0	0	0	0	0	0	0	0	0	0	0	0	0	0	0	0	0	0	0	0	4	4	0	2	12
hsa-miR-3661	4	0	0	0	0	0	0	0	4	0	0	0	2	0	0	0	0	0	0	0	0	3	0	0	2	4	0	0	0	0	4	0	12
hsa-miR-937-3p	20	0	0	0	2	3	0	0	0	8	0	0	0	0	3	0	0	2	0	0	0	4	4	0	7	5	0	4	5	0	3	0	12
hsa-miR-378c	0	0	0	0	0	0	4	0	0	0	0	0	0	0	3	0	0	0	0	0	0	6	2	0	6	0	2	2	2	0	2	0	12
hsa-miR-3159	3	0	0	3	0	0	0	0	5	0	0	0	0	0	0	0	0	0	0	0	0	0	5	0	0	0	0	0	0	0	2	0	12
hsa-miR-504-5p	358	0	0	3	2	0	4	0	4	0	3	0	2	0	0	0	0	2	4	0	2	2	0	0	3	5	2	12	7	11	0	0	12
hsa-miR-4786-5p	18	0	0	0	13	2	2	0	2	3	0	0	0	0	0	0	5	0	0	0	0	8	0	2	3	10	2	3	5	0	0	0	12
hsa-miR-34b-3p	60	0	0	0	0	0	0	0	4	0	0	0	0	0	0	0	0	0	0	0	0	0	0	0	2	0	0	2	0	0	0	0	12
hsa-miR-6866-5p	24	0	0	4	14	3	22	0	17	11	0	0	0	0	0	0	0	0	3	0	0	10	4	3	17	9	2	7	7	11	7	5	11
hsa-miR-4654	0	0	0	0	8	2	5	0	0	7	4	0	4	8	0	2	0	0	2	0	4	9	6	0	10	3	6	2	7	7	4	3	11
hsa-miR-224-5p	40	0	0	0	4	2	2	0	0	4	0	0	0	0	0	0	0	0	2	2	0	9	0	0	14	5	2	4	2	2	2	3	11
hsa-miR-5691	2	0	0	0	3	3	2	0	0	0	0	0	3	0	0	0	0	0	2	0	0	6	2	0	6	2	0	4	5	10	0	3	11
hsa-miR-7158-3p	168	0	0	0	0	0	0	0	0	3	0	0	0	0	0	0	0	2	0	2	0	0	2	0	6	0	2	22	4	3	14	2	11
hsa-miR-1287-5p	32	0	0	0	0	0	4	0	0	7	0	0	4	0	0	0	0	0	0	0	0	3	5	0	9	2	0	12	18	3	6	2	11
hsa-miR-223-5p	13	0	0	0	3	0	12	2	0	2	0	0	0	0	0	0	0	0	0	0	0	2	0	0	7	0	0	0	6	0	4	2	11
hsa-miR-576-5p	21	0	0	0	0	0	0	0	0	0	0	0	0	0	0	0	0	0	0	0	0	3	0	0	5	4	13	13	6	2	0	2	11
hsa-miR-383-3p	6	0	0	0	0	0	0	0	0	0	0	0	2	0	0	0	0	0	0	0	0	2	0	0	7	2	0	6	4	2	8	0	11
hsa-miR-219b-3p	8	0	0	0	0	4	0	0	0	0	0	0	0	0	0	0	0	0	0	0	0	6	0	0	2	0	4	4	5	2	2	0	11
hsa-miR-147b	2	0	0	0	2	0	2	0	0	2	0	0	0	0	0	0	0	0	0	0	0	2	0	0	7	2	0	6	6	2	0	0	11
hsa-miR-20a-3p	34	0	0	0	0	0	2	0	0	0	0	0	0	0	0	0	0	3	0	2	0	0	0	0	3	0	0	7	5	2	0	0	11
hsa-miR-381-5p	17	0	0	0	2	0	0	0	0	0	0	0	0	0	0	0	0	0	0	0	0	0	0	0	0	2	0	6	3	0	0	0	11
hsa-miR-206	0	0	2	4	11	16	20	0	17	8	4	0	0	0	0	0	5	5	6	18	5	28	9	0	7	22	13	5	0	27	4	6	10
hsa-miR-548f-5p	7	0	2	0	4	0	5	0	0	7	0	0	0	0	0	0	0	0	0	0	0	4	0	0	19	12	0	12	13	9	0	6	10
hsa-miR-4671-5p	8	0	0	0	15	3	10	11	7	7	0	0	3	0	0	0	0	0	2	0	0	25	13	0	11	13	3	7	8	22	14	5	10
hsa-miR-487b-5p	41	0	0	0	3	0	0	0	0	0	0	0	0	0	0	0	0	0	0	0	0	0	0	0	6	5	3	8	5	2	3	0	10
hsa-miR-6511b-5p	14	0	0	0	8	0	0	0	0	2	0	0	5	0	0	0	0	0	2	2	0	11	2	0	4	2	0	2	0	0	3	0	10
hsa-miR-556-5p	16	0	0	0	6	0	0	0	0	0	0	0	0	0	0	0	0	0	0	0	0	0	0	0	3	0	0	6	3	7	0	0	10
hsa-miR-6852-5p	4	0	0	0	0	3	0	0	0	3	0	0	0	0	0	0	0	0	0	2	0	11	0	0	4	2	2	3	0	5	0	0	10
hsa-miR-6806-3p	14	0	0	0	0	0	2	0	2	4	0	0	0	0	0	0	0	0	0	0	0	2	0	0	6	2	0	2	9	0	0	0	10
hsa-miR-4687-5p	15	0	0	0	0	0	0	0	0	0	0	0	0	0	0	0	0	0	0	4	0	0	0	0	2	0	0	0	2	0	0	0	10
hsa-miR-216a-5p	15	0	0	0	0	0	0	0	0	0	0	0	0	0	0	0	0	0	2	0	0	0	0	0	0	0	0	0	2	0	0	0	10
hsa-miR-6516-5p	31	0	0	0	0	0	0	0	0	0	0	0	0	0	0	0	0	0	0	0	0	2	0	0	0	0	0	0	0	0	0	0	10
hsa-miR-548b-5p	8	0	0	0	7	5	7	0	2	2	0	0	0	0	0	0	0	0	0	0	0	4	0	0	7	4	13	6	11	4	7	10	9
hsa-miR-4671-3p	11	0	0	0	25	2	18	5	7	6	0	0	0	0	0	0	0	0	0	0	0	6	0	0	25	23	4	7	10	18	17	7	9
hsa-miR-3691-5p	7	0	0	0	6	0	0	0	0	3	0	0	0	0	0	0	0	0	2	0	2	13	0	2	15	8	2	12	9	22	10	3	9
hsa-miR-574-5p	55	0	0	0	5	0	8	0	0	0	0	0	0	0	0	0	0	0	0	0	0	4	0	0	8	4	5	9	4	9	0	3	9
hsa-miR-3064-5p	6	0	0	0	0	2	0	0	0	0	0	0	0	0	0	0	0	0	0	0	0	0	0	0	0	0	3	6	0	4	0	3	9
hsa-miR-7151-3p	6	0	0	0	0	0	0	0	8	0	0	0	0	0	0	0	0	0	0	0	0	0	0	0	2	4	0	6	0	0	0	3	9
hsa-miR-302a-5p	0	0	0	0	10	0	11	0	0	3	0	0	0	0	0	0	0	0	2	0	0	3	0	0	18	7	2	10	14	4	7	2	9
hsa-miR-6843-3p	26	0	0	0	0	0	0	0	2	0	0	0	0	0	0	0	0	0	0	0	0	2	0	0	4	3	0	5	4	0	4	0	9
hsa-miR-627-3p	4	0	0	0	8	0	0	0	5	0	0	0	0	0	0	0	0	0	0	0	0	2	3	0	8	2	4	6	3	9	2	0	9
hsa-miR-4688	13	0	0	0	2	0	0	0	3	0	0	0	0	0	0	0	0	0	0	2	0	0	0	0	0	0	0	0	0	0	2	0	9
hsa-miR-5188	6	0	0	0	2	0	3	0	2	0	0	0	0	0	0	0	0	0	0	0	0	0	0	0	6	0	0	5	4	3	0	0	9
hsa-miR-7847-3p	0	0	0	0	2	0	7	0	0	0	0	0	0	0	0	0	0	0	0	0	0	0	2	0	0	0	0	4	0	2	0	0	9
hsa-miR-501-5p	47	0	0	0	2	0	0	0	0	0	0	0	0	0	0	0	0	5	0	0	0	5	0	0	0	6	0	4	4	0	0	0	9
hsa-miR-876-5p	11	0	0	0	20	0	0	0	0	0	10	0	3	0	0	0	0	5	8	13	0	2	13	0	29	13	0	0	4	10	0	4	8
hsa-miR-6853-3p	9	0	0	0	0	0	0	0	0	4	0	0	0	0	0	0	0	0	2	0	0	2	0	0	4	7	5	9	0	4	3	2	8
hsa-miR-6511a-5p	13	0	0	0	6	0	0	0	0	2	0	0	2	0	0	0	0	0	2	2	0	7	2	0	4	0	0	0	0	0	3	0	8
hsa-miR-6507-5p	9	0	0	5	0	2	7	0	0	4	2	0	0	0	0	0	0	0	0	0	0	0	4	0	3	6	0	6	0	4	2	0	8
hsa-miR-676-3p	17	0	0	0	2	2	2	0	0	0	0	0	0	0	0	0	0	0	2	2	0	0	0	0	5	5	0	2	0	3	2	0	8
hsa-miR-4638-3p	8	0	0	0	4	0	0	0	0	0	3	0	0	0	0	0	0	4	0	0	0	2	0	0	2	0	0	0	0	2	2	0	8
hsa-miR-548a-3p	0	0	0	0	2	0	0	0	0	2	0	0	0	0	0	0	0	0	0	0	0	0	0	0	3	0	0	0	5	0	2	0	8
hsa-let-7c-3p	26	0	0	0	0	0	0	0	0	0	4	0	0	0	0	0	4	0	7	0	0	0	0	0	0	0	5	7	3	0	2	0	8
hsa-miR-1538	9	0	0	0	2	3	0	0	0	2	0	0	0	0	0	0	0	0	0	0	0	8	4	0	2	0	0	3	2	0	2	0	8
hsa-miR-6803-3p	25	0	0	0	0	0	0	0	0	0	3	0	0	0	0	0	0	0	0	0	0	2	0	0	0	4	2	2	0	0	2	0	8
hsa-miR-210-5p	122	0	0	2	0	0	0	2	0	0	0	2	0	0	0	0	0	0	2	0	0	3	0	0	7	3	2	5	0	4	0	0	8
hsa-miR-548c-3p	6	0	0	0	2	0	0	0	0	0	0	0	0	0	0	0	0	0	0	0	0	0	0	0	3	0	0	2	0	4	0	0	8
hsa-miR-5682	10	0	0	0	0	0	0	0	0	2	0	0	0	0	0	0	0	0	0	0	4	4	0	0	7	0	0	7	5	3	0	0	8
hsa-miR-429	12	0	0	0	0	0	4	0	2	0	0	0	0	0	0	0	0	0	0	0	0	3	2	0	9	0	0	12	5	2	0	0	8
hsa-miR-193b-5p	37	0	0	0	6	0	10	0	2	0	0	0	0	0	0	0	0	0	2	3	0	2	0	0	0	7	0	0	0	2	0	0	8
hsa-miR-1229-3p	182	0	0	0	0	0	0	0	0	0	0	0	0	0	0	0	0	0	0	0	0	2	0	0	2	0	2	4	4	0	0	0	8
hsa-miR-4284	7	0	0	0	0	0	0	0	5	0	0	0	0	0	0	0	0	0	0	0	0	2	0	0	6	0	0	5	0	0	0	0	8
hsa-miR-3917	0	0	0	0	0	0	0	0	3	0	0	0	0	0	0	0	0	0	0	0	0	0	0	0	2	0	0	2	0	0	0	0	8
hsa-miR-7112-3p	0	0	0	0	0	0	0	0	0	0	2	0	0	0	0	0	0	0	0	0	0	0	0	0	3	0	0	0	0	0	0	0	8
hsa-miR-4520a-3p	51	0	0	3	19	0	32	2	4	20	0	0	2	0	2	0	2	5	0	2	6	25	9	2	12	6	2	2	6	27	25	12	7
hsa-miR-320e	4	0	0	0	12	3	36	2	14	4	0	0	0	0	0	0	0	0	0	0	0	18	12	0	10	6	6	2	2	7	6	8	7
hsa-miR-4451	0	0	0	0	4	0	39	7	0	7	0	0	3	0	3	0	0	0	7	0	0	32	9	0	9	24	11	17	13	5	17	6	7
hsa-miR-3607-3p	0	0	0	0	2	0	0	3	0	2	0	0	0	2	0	0	0	0	0	0	0	2	0	0	52	8	2	18	11	2	2	4	7
hsa-miR-548al	24	0	0	0	0	0	0	0	0	0	0	0	0	0	0	0	0	0	0	0	0	0	0	0	6	0	0	7	0	0	0	4	7
hsa-miR-4707-3p	205	0	0	0	0	5	4	4	5	2	0	0	0	0	0	0	0	0	0	0	0	0	4	0	0	0	0	6	2	3	2	3	7
hsa-miR-4783-3p	3	0	0	0	3	0	0	0	0	0	0	0	0	0	0	0	0	0	0	0	2	0	0	0	3	0	0	4	2	0	2	3	7
hsa-miR-3612	0	0	0	0	28	0	3	0	16	16	0	0	0	0	0	0	0	2	4	0	0	7	0	0	11	4	2	5	8	5	9	2	7
hsa-miR-548ah-5p	4	0	0	0	0	0	0	0	0	0	0	0	0	0	0	0	0	0	0	0	0	4	2	0	9	0	0	5	5	4	5	2	7
hsa-miR-4516	17	0	0	5	6	11	19	0	6	0	0	0	4	6	0	4	0	0	2	0	0	0	2	0	18	0	0	2	5	2	2	2	7
hsa-miR-138-2-3p	79	0	0	0	2	0	16	0	5	6	0	0	0	0	0	0	0	0	0	0	0	2	2	0	5	2	0	6	2	2	0	2	7
hsa-miR-664b-5p	8	0	0	0	3	0	11	2	0	5	0	0	0	0	0	0	0	2	5	0	0	20	0	0	2	6	7	0	0	13	7	0	7
hsa-miR-6134	0	0	0	0	2	0	0	0	3	3	2	0	0	0	0	0	0	0	0	0	0	0	0	0	7	0	2	0	2	5	6	0	7
hsa-miR-6747-3p	11	0	0	0	0	0	0	0	4	0	0	0	0	0	3	0	0	0	0	0	0	0	0	0	4	0	0	4	2	2	5	0	7
hsa-miR-548am-5p	24	0	0	0	7	10	3	5	2	0	2	0	3	0	0	0	0	0	0	0	3	0	0	0	10	2	0	8	23	6	4	0	7
hsa-miR-548c-5p	24	0	0	0	7	10	5	5	2	0	2	0	3	0	0	0	0	4	0	0	3	0	0	0	10	4	0	10	23	4	4	0	7
hsa-miR-548o-5p	24	0	0	0	7	10	5	5	2	0	2	0	3	0	0	0	0	4	0	0	3	0	0	0	10	4	0	10	23	4	4	0	7
hsa-miR-23c	8	0	0	0	0	0	2	0	0	0	0	0	0	0	0	0	0	0	0	0	3	0	0	0	5	0	0	3	0	0	4	0	7
hsa-miR-548au-5p	14	0	0	0	3	10	3	5	0	0	0	0	0	0	0	0	0	0	0	0	3	0	0	0	3	2	0	8	16	2	2	0	7
hsa-miR-16-1-3p	3	0	0	0	3	0	0	2	0	0	0	0	0	0	0	0	0	0	4	0	0	0	0	0	0	0	0	3	10	2	2	0	7
hsa-miR-18a-5p	35	0	0	0	5	0	0	0	0	3	0	0	0	0	0	0	0	0	0	0	2	0	0	0	7	0	0	7	9	4	0	0	7
hsa-miR-3610	0	0	0	0	0	0	0	0	4	0	0	0	0	0	0	0	0	0	0	0	0	3	0	0	0	0	0	0	0	2	0	0	7
hsa-miR-5187-3p	3	0	0	0	0	0	0	0	0	0	0	0	0	0	0	4	0	0	0	0	0	0	0	0	2	0	0	0	3	0	0	0	7
hsa-miR-6502-5p	5	0	0	0	0	0	0	0	0	0	0	0	0	0	0	0	0	0	0	0	0	0	0	0	2	0	2	2	0	0	0	0	7
hsa-miR-378b	4	0	0	0	4	0	0	0	0	0	0	0	0	0	0	0	0	0	0	2	0	0	0	0	2	4	0	0	0	0	0	0	7
hsa-miR-139-3p	126	0	0	0	12	23	27	13	29	21	6	0	15	0	8	10	5	12	11	7	11	72	30	0	7	24	6	4	2	40	9	9	6
hsa-miR-3074-5p	7	0	0	0	0	2	2	2	0	3	0	0	0	0	0	0	0	0	0	0	0	12	2	0	5	2	5	9	2	7	3	4	6
hsa-miR-580-3p	5	0	0	0	3	0	4	0	0	0	0	0	0	0	0	0	0	0	0	0	0	0	0	0	17	2	0	11	6	7	8	0	6
hsa-miR-6786-3p	11	0	0	0	0	2	0	2	0	0	0	0	2	0	0	0	0	2	0	0	0	2	0	0	0	0	0	3	2	0	4	0	6
hsa-miR-296-5p	43	0	0	0	0	0	3	0	0	0	0	0	0	0	0	0	0	4	0	0	0	2	0	0	5	0	4	12	4	0	2	0	6
hsa-miR-32-3p	13	0	0	0	0	0	0	0	0	0	0	0	0	0	0	0	0	0	0	0	0	0	0	0	2	0	9	5	0	0	2	0	6
hsa-miR-1910-5p	38	0	0	0	0	0	0	0	0	0	0	0	0	0	0	0	0	0	0	2	0	0	3	0	2	2	0	0	0	0	2	0	6
hsa-miR-296-3p	2	0	0	0	4	0	0	0	3	0	0	0	0	3	0	0	0	0	0	0	0	0	0	0	2	0	0	0	0	4	0	0	6
hsa-miR-490-5p	68	0	0	0	2	0	0	0	0	0	0	0	0	0	0	0	0	0	0	2	0	0	0	0	0	0	0	6	8	2	0	0	6
hsa-miR-4685-3p	20	0	0	0	0	0	0	0	0	3	0	0	0	0	0	0	0	0	0	0	0	0	0	0	2	0	0	2	4	2	0	0	6
hsa-miR-584-3p	5	0	0	0	0	0	0	0	0	0	0	0	0	0	0	0	0	0	0	0	0	0	0	0	0	0	0	2	0	2	0	0	6
hsa-miR-3960	4	0	0	0	2	0	0	0	0	0	0	0	0	0	0	0	0	0	0	0	0	2	0	0	0	0	0	0	0	2	0	0	6
hsa-miR-20b-3p	0	0	0	0	3	0	0	0	0	0	0	0	0	0	0	0	0	0	0	0	0	0	0	0	0	0	0	0	0	2	0	0	6
hsa-miR-1185-2-3p	7	0	0	0	4	0	0	0	0	2	0	0	0	0	0	0	0	0	0	0	0	0	0	0	0	0	0	0	5	0	0	0	6
hsa-miR-541-5p	16	0	0	0	0	0	0	0	0	2	0	0	0	0	0	0	0	0	0	0	0	2	0	0	0	0	0	8	4	0	0	0	6
hsa-miR-545-5p	11	0	0	0	0	0	0	0	0	0	0	0	0	0	0	0	0	0	0	0	0	0	0	0	0	0	0	2	0	0	0	0	6
hsa-miR-18a-3p	162	0	0	0	0	0	0	0	3	0	0	0	0	0	0	0	12	0	0	0	0	0	2	0	0	0	3	0	0	0	0	0	6
hsa-miR-876-3p	19	0	0	0	3	0	0	0	0	0	0	0	0	0	0	0	0	0	0	2	0	0	4	0	8	0	0	0	0	0	0	0	6
hsa-miR-6763-3p	0	0	0	0	0	0	0	0	0	0	0	0	2	0	0	0	0	0	0	0	0	0	0	0	0	0	0	0	0	0	0	0	6
hsa-miR-1228-5p	8	0	0	0	0	0	0	0	0	0	0	0	0	0	0	0	0	0	0	0	0	0	0	0	0	0	0	0	0	0	0	0	6
hsa-miR-4520b-3p	31	0	0	0	11	0	32	0	4	9	0	0	0	0	0	0	0	10	0	0	0	21	5	0	12	2	2	2	6	7	13	6	5
hsa-miR-200c-3p	11	0	0	0	2	0	2	2	0	0	0	0	0	0	0	0	0	2	0	0	0	0	0	0	0	0	0	0	3	2	3	2	5
hsa-miR-2355-3p	0	0	0	0	0	3	0	0	0	5	0	0	0	0	0	0	0	0	2	0	0	2	2	0	0	0	0	0	2	4	2	2	5
hsa-miR-506-3p	2	0	0	0	0	0	2	0	2	0	0	0	0	0	0	0	0	0	0	0	0	0	0	4	3	4	0	2	0	0	2	2	5
hsa-miR-196b-5p	6	0	0	0	2	0	2	0	0	0	0	0	0	0	0	0	0	0	0	0	0	0	3	0	6	3	0	4	3	0	9	0	5
hsa-miR-5688	11	0	0	0	0	4	0	0	0	4	0	0	0	0	0	0	0	0	0	2	0	0	0	0	7	2	0	9	3	0	6	0	5
hsa-miR-26a-1-3p	30	0	0	0	4	0	7	0	0	0	2	0	0	0	0	0	0	0	0	0	0	4	4	0	2	4	3	5	3	2	5	0	5
hsa-miR-1270	45	0	0	0	0	0	7	0	0	2	0	0	2	0	0	0	0	0	0	0	0	0	0	0	2	0	3	5	0	12	4	0	5
hsa-miR-888-5p	3	0	0	0	2	0	5	0	0	5	0	0	0	0	0	0	0	0	0	0	3	5	2	0	0	0	0	2	6	2	3	0	5
hsa-miR-5096	0	0	0	0	0	0	0	0	0	0	0	0	0	0	0	0	0	0	3	0	0	9	2	0	3	0	4	2	0	0	3	0	5
hsa-miR-6505-5p	12	0	0	0	0	0	3	0	0	0	0	0	0	0	0	0	0	0	0	0	0	0	0	0	0	2	0	0	0	0	2	0	5
hsa-miR-6847-5p	2	0	0	0	0	2	2	0	0	3	0	0	0	0	0	0	0	0	0	0	0	0	0	0	0	0	0	2	0	5	0	0	5
hsa-miR-302a-3p	2	0	0	0	0	0	0	0	0	0	0	0	0	0	0	0	0	0	0	0	0	0	0	0	0	0	2	3	3	4	0	0	5
hsa-miR-616-5p	8	0	0	0	2	0	0	0	0	0	0	0	0	0	5	0	0	0	0	0	0	0	0	0	6	0	0	3	4	3	0	0	5
hsa-miR-3196	0	0	0	0	4	4	2	0	0	0	0	0	0	0	0	0	0	0	0	0	0	0	0	0	4	0	0	2	0	2	0	0	5
hsa-miR-590-5p	4	0	0	0	0	0	0	0	0	0	0	0	0	0	0	0	0	0	0	0	0	0	0	0	0	0	0	4	7	0	0	0	5
hsa-miR-4507	8	0	0	2	0	0	0	0	0	0	0	0	0	0	0	0	0	0	0	0	0	2	0	0	0	0	0	0	3	0	0	0	5
hsa-miR-489-3p	22	0	0	0	6	0	2	0	0	0	0	0	0	0	0	0	0	0	9	4	0	0	0	0	29	0	3	0	2	0	0	0	5
hsa-miR-6894-3p	22	0	0	0	0	0	3	0	0	0	0	0	0	0	0	0	0	3	0	0	0	0	0	0	0	0	2	0	0	0	0	0	5
hsa-miR-942-5p	8	0	0	0	4	2	3	2	3	13	0	0	0	0	0	0	0	0	0	0	5	0	0	0	5	0	0	0	0	8	0	5	4
hsa-miR-1291	15	0	0	0	3	0	0	0	0	0	0	0	0	0	0	0	0	0	2	0	0	5	0	0	5	3	3	3	4	0	3	3	4
hsa-miR-4421	9	0	0	0	0	2	0	0	0	0	0	0	0	0	0	0	0	4	0	0	0	4	0	0	7	0	0	4	4	2	2	3	4
hsa-miR-30b-3p	5	0	0	0	0	2	2	2	0	0	0	0	0	0	0	0	0	0	3	0	0	3	0	0	7	2	0	9	0	0	0	3	4
hsa-miR-5094	2	0	0	0	0	0	0	0	0	0	0	0	0	0	0	0	0	0	0	0	0	0	0	0	3	0	0	0	0	0	0	3	4
hsa-miR-93-3p	172	0	0	0	2	2	8	0	2	0	0	0	0	0	0	2	0	0	0	0	6	5	0	0	19	4	11	17	0	7	4	2	4
hsa-miR-548ag	18	0	0	0	4	0	0	0	5	0	2	0	0	0	0	0	0	0	0	0	0	8	0	0	13	4	2	7	2	0	3	2	4
hsa-miR-1269a	35	0	0	0	0	0	0	0	0	0	0	0	0	0	0	0	0	0	7	0	0	2	0	0	5	3	0	0	0	2	0	2	4
hsa-miR-548q	7	0	0	0	0	2	0	0	0	0	0	0	0	0	0	0	0	0	0	0	0	0	0	0	0	0	3	2	0	0	0	2	4
hsa-miR-1250-5p	29	0	0	0	0	0	0	0	7	2	0	0	0	0	0	0	0	0	0	0	0	0	0	0	0	0	0	7	9	0	4	0	4
hsa-miR-29b-1-5p	25	0	0	0	0	0	0	0	0	0	0	0	0	0	0	0	0	0	0	0	0	0	0	0	6	0	0	6	3	0	3	0	4
hsa-miR-548aa	4	0	0	0	0	3	0	0	0	0	0	0	0	0	0	0	0	0	0	0	0	0	2	0	0	0	0	0	2	3	2	0	4
hsa-miR-548t-3p	4	0	0	0	0	3	0	0	0	0	0	0	0	0	0	0	0	0	0	0	0	0	2	0	0	0	0	0	2	3	2	0	4
hsa-miR-376b-5p	6	0	0	0	0	0	2	0	0	0	0	0	0	0	0	0	0	0	0	0	0	0	0	0	0	2	0	4	2	0	2	0	4
hsa-miR-376c-5p	6	0	0	0	0	0	2	0	0	0	0	0	0	0	0	0	0	0	0	0	0	0	0	0	0	2	0	4	2	0	2	0	4
hsa-miR-3174	0	0	0	0	0	0	4	0	4	2	5	0	0	0	0	0	0	0	0	0	0	2	0	0	0	0	0	2	2	0	2	0	4
hsa-miR-4798-5p	0	0	0	0	0	0	0	0	0	2	0	0	0	0	0	0	0	0	0	0	0	3	0	0	0	0	0	0	2	0	2	0	4
hsa-miR-615-3p	0	0	0	0	0	0	0	0	0	0	0	0	0	0	0	0	0	0	0	2	0	0	0	0	0	0	0	2	0	0	2	0	4
hsa-miR-5696	15	0	0	0	2	4	0	0	0	2	0	0	0	0	0	0	0	0	2	0	0	3	2	0	0	3	0	0	0	5	0	0	4
hsa-miR-548ay-3p	5	0	0	0	2	0	2	0	0	0	0	0	0	0	0	0	0	0	0	0	0	2	0	0	2	0	0	8	0	2	0	0	4
hsa-miR-4512	0	0	0	0	2	2	0	0	0	0	0	0	0	0	0	0	0	0	0	0	0	3	0	0	2	5	0	3	0	2	0	0	4
hsa-miR-365b-5p	2	0	0	0	0	0	7	2	5	4	0	0	0	0	0	0	0	0	0	0	0	0	0	0	8	0	0	2	0	2	0	0	4
hsa-miR-3609	0	0	0	0	0	0	0	0	2	0	0	0	0	0	0	0	0	0	0	4	0	0	0	0	0	0	4	0	0	2	0	0	4
hsa-miR-4463	0	0	0	0	0	0	0	0	0	0	0	0	0	0	0	0	0	0	0	0	0	0	2	0	0	0	0	0	7	0	0	0	4
hsa-miR-6741-3p	40	0	0	0	0	2	0	0	0	0	0	0	0	0	0	0	0	2	0	0	0	0	0	0	0	2	0	0	6	0	0	0	4
hsa-miR-491-3p	17	0	0	0	0	0	0	0	0	0	0	0	0	0	0	0	0	0	0	0	3	0	0	0	0	0	0	0	4	0	0	0	4
hsa-miR-4662a-3p	5	0	0	0	0	0	0	0	0	0	2	0	0	0	0	0	0	0	0	0	0	0	0	0	0	0	0	3	2	0	0	0	4
hsa-miR-216b-5p	0	0	0	0	2	0	2	0	3	0	0	0	0	0	0	0	0	0	0	0	0	4	0	0	2	0	0	0	2	0	0	0	4
hsa-miR-1285-5p	2	0	0	0	0	0	4	0	0	0	0	0	0	2	6	0	0	4	11	0	0	10	0	0	0	0	0	0	2	0	0	0	4
hsa-miR-219b-5p	2	0	0	0	0	0	0	0	0	0	0	0	0	0	0	0	0	0	0	2	0	0	0	0	0	0	0	0	2	0	0	0	4
hsa-miR-5582-3p	2	0	0	0	0	0	3	0	0	0	0	0	0	0	0	0	0	0	0	0	0	0	0	0	0	0	0	0	2	0	0	0	4
hsa-miR-4677-5p	2	0	0	0	0	0	2	0	0	0	0	0	0	0	0	0	0	0	0	0	0	0	0	0	0	0	0	0	2	0	0	0	4
hsa-miR-3074-3p	0	0	0	0	0	0	4	0	0	0	0	0	0	0	0	0	0	0	0	0	0	2	2	0	6	0	0	4	0	0	0	0	4
hsa-miR-6793-3p	18	0	0	0	0	0	0	0	0	0	0	0	0	0	0	0	0	0	0	0	0	0	2	0	0	0	0	3	0	0	0	0	4
hsa-miR-1267	0	0	0	0	0	0	0	0	0	0	0	0	0	0	0	0	0	0	0	0	0	3	0	0	2	0	0	2	0	0	0	0	4
hsa-miR-511-5p	5	0	0	0	0	0	0	0	0	0	0	0	0	0	0	0	0	0	0	0	0	0	0	0	0	0	0	2	0	0	0	0	4
hsa-miR-2114-3p	3	0	0	0	0	0	0	0	0	0	0	0	0	0	0	0	0	0	0	0	0	0	0	0	0	0	0	2	0	0	0	0	4
hsa-miR-494-5p	4	0	0	4	0	0	0	0	0	0	0	0	0	0	0	0	0	0	0	0	0	6	0	0	2	0	2	0	0	0	0	0	4
hsa-miR-150-3p	3	0	0	0	0	3	3	0	0	0	0	0	0	0	3	0	0	0	0	0	2	0	2	0	2	0	0	0	0	0	0	0	4
hsa-miR-3202	0	0	0	0	0	0	0	0	0	0	0	0	0	0	0	0	0	0	0	0	0	2	0	0	0	0	0	0	0	0	0	0	4
hsa-miR-3614-5p	0	0	0	0	3	0	0	0	0	0	0	0	0	0	0	0	0	0	0	2	0	0	0	0	0	0	0	0	0	0	0	0	4
hsa-miR-4740-5p	0	0	0	0	0	0	2	0	0	0	0	0	0	0	0	0	0	0	0	0	0	0	0	0	0	0	0	0	0	0	0	0	4
hsa-miR-6777-3p	15	0	0	0	0	0	0	0	0	0	0	0	0	0	0	0	0	0	0	0	0	0	0	0	0	0	0	0	0	0	0	0	4
hsa-miR-6865-3p	11	0	0	0	0	0	0	0	0	0	0	0	0	0	0	0	0	0	0	0	0	0	0	0	0	0	0	0	0	0	0	0	4
hsa-miR-3944-5p	2	0	0	0	0	3	6	0	5	0	0	0	0	0	0	0	0	0	0	0	3	2	3	0	3	0	2	0	0	4	2	6	3
hsa-miR-5000-3p	5	0	0	3	4	0	0	0	3	2	0	0	0	0	0	0	0	0	0	0	0	0	0	0	2	0	2	9	2	4	2	4	3
hsa-miR-3178	0	0	0	0	0	0	0	0	0	0	0	0	0	0	0	0	0	0	0	0	0	2	0	0	0	0	0	2	0	0	2	3	3
hsa-miR-6772-3p	9	0	0	0	0	0	0	0	0	0	0	0	0	0	0	0	0	0	0	0	0	3	0	0	2	2	0	0	3	7	0	3	3
hsa-miR-4791	0	0	2	0	11	0	11	2	6	2	0	0	3	0	0	0	0	0	0	0	0	4	7	0	0	2	2	0	0	3	4	2	3
hsa-miR-34c-3p	218	0	0	0	0	7	9	3	13	10	4	0	0	0	0	0	0	0	0	0	0	2	2	0	0	0	0	0	0	5	0	2	3
hsa-miR-3157-3p	6	0	0	0	0	2	0	0	0	3	0	0	0	0	0	0	0	0	0	0	0	0	0	0	3	5	4	5	0	0	0	2	3
hsa-miR-1226-3p	132	0	0	0	0	0	0	0	0	0	0	0	0	0	0	0	3	4	0	0	0	2	0	0	6	0	0	2	0	0	0	2	3
hsa-miR-516a-5p	53	0	0	0	0	0	0	0	4	2	0	0	0	0	0	0	0	0	0	0	0	0	0	0	3	0	0	2	2	6	9	0	3
hsa-miR-3120-3p	7	0	0	0	3	0	0	0	2	3	0	0	0	0	0	0	0	0	0	2	0	2	0	0	9	2	2	0	2	2	6	0	3
hsa-miR-548n	17	0	0	0	5	0	3	0	3	0	0	0	0	0	0	0	0	0	2	0	0	4	4	0	6	0	0	2	7	2	4	0	3
hsa-miR-6816-3p	0	0	0	0	0	5	0	0	0	0	0	0	0	0	0	0	0	0	2	0	0	0	0	0	2	0	0	2	2	0	4	0	3
hsa-miR-4515	2	0	0	0	0	0	0	0	0	0	3	0	0	0	0	0	0	0	2	0	0	3	0	0	4	0	0	2	2	0	3	0	3
hsa-miR-4324	0	0	0	0	0	0	0	0	0	0	0	0	0	0	0	0	0	0	0	0	4	0	0	0	3	0	0	0	0	0	2	0	3
hsa-miR-1180-5p	0	0	0	0	0	2	0	0	0	0	0	0	0	0	0	0	0	0	0	0	0	2	0	0	0	0	0	0	0	0	2	0	3
hsa-miR-7976	0	0	0	0	0	0	0	0	0	0	0	0	2	0	0	0	0	2	0	0	2	0	0	0	0	0	0	0	0	0	2	0	3
hsa-miR-7157-5p	2	0	2	0	0	0	0	0	0	0	0	0	0	0	0	0	0	0	2	0	0	0	0	0	0	0	0	0	0	0	2	0	3
hsa-miR-6770-5p	8	0	0	0	0	0	0	0	0	0	0	0	0	0	0	0	0	0	0	0	0	0	0	0	0	0	0	0	0	0	2	0	3
hsa-miR-3145-3p	3	0	0	0	0	0	0	0	0	0	0	0	0	0	0	0	0	0	0	0	0	0	0	0	0	0	0	0	0	0	2	0	3
hsa-miR-6879-3p	33	0	0	0	0	0	0	0	0	2	0	0	0	0	0	0	0	6	0	0	0	0	0	0	0	2	7	2	0	5	0	0	3
hsa-miR-1322	2	0	0	4	2	0	0	0	0	0	0	0	0	0	0	0	0	0	0	0	0	0	0	0	7	4	3	3	0	4	0	0	3
hsa-miR-23b-5p	2	0	0	0	6	0	2	0	6	3	0	0	0	0	0	0	0	0	2	0	0	2	0	0	0	2	2	0	0	4	0	0	3
hsa-miR-5588-5p	0	0	0	0	0	0	0	0	0	0	0	0	0	0	0	0	0	0	0	0	0	0	4	0	2	0	0	0	0	4	0	0	3
hsa-miR-548v	12	0	0	0	2	0	2	0	0	0	0	0	2	0	0	0	0	0	0	2	0	0	0	0	2	2	0	5	6	3	0	0	3
hsa-miR-544a	0	0	0	0	0	0	2	0	0	0	0	0	0	0	0	0	0	0	0	0	0	2	0	0	0	0	0	2	6	3	0	0	3
hsa-miR-187-5p	2	0	0	0	0	0	0	0	0	0	0	0	0	0	0	0	0	0	0	2	0	4	0	0	0	0	2	0	0	3	0	0	3
hsa-miR-1262	15	0	0	0	0	0	2	0	4	0	0	0	0	0	0	0	0	0	0	0	0	5	0	0	4	0	0	2	5	2	0	0	3
hsa-miR-200a-3p	8	0	0	0	0	0	0	0	0	0	0	0	0	0	0	0	0	0	0	0	0	0	0	0	4	0	0	9	10	0	0	0	3
hsa-miR-5706	6	0	0	0	2	0	0	0	0	0	0	0	0	0	0	0	0	0	0	0	0	0	0	0	0	2	0	4	3	0	0	0	3
hsa-miR-214-5p	15	0	0	0	0	0	0	0	0	0	0	0	0	0	0	0	0	0	0	0	0	0	0	0	0	0	0	4	3	0	0	0	3
hsa-miR-6860	0	0	0	0	4	0	0	0	2	2	0	0	0	0	0	0	0	0	0	0	0	2	0	0	0	0	6	0	0	0	0	0	3
hsa-miR-5006-3p	30	0	0	0	0	0	2	0	0	0	0	0	0	0	0	0	0	0	0	0	0	0	0	0	0	0	4	0	0	0	0	0	3
hsa-miR-4659a-3p	0	0	0	0	0	0	2	0	0	2	0	0	0	0	0	0	10	0	0	0	0	0	0	0	3	2	0	0	0	0	0	0	3
hsa-miR-302d-3p	0	0	0	0	0	0	0	0	0	0	0	0	0	0	0	0	0	0	0	0	0	3	0	0	4	0	0	0	0	0	0	0	3
hsa-miR-4326	6	0	0	0	0	0	0	0	0	0	0	0	0	0	2	0	0	0	0	0	0	0	0	0	2	0	0	0	0	0	0	0	3
hsa-miR-629-3p	6	0	0	0	0	0	0	0	0	0	0	0	0	0	0	0	0	0	0	0	0	0	0	0	2	0	0	0	0	0	0	0	3
hsa-miR-3942-5p	4	0	0	0	0	0	3	0	8	0	2	0	0	0	0	0	0	0	4	0	0	9	0	0	0	0	0	0	0	0	0	0	3
hsa-miR-3617-5p	6	0	0	0	0	4	0	0	0	0	0	0	2	0	0	0	0	0	0	0	0	0	0	0	0	0	0	0	0	0	0	0	3
hsa-miR-3181	0	0	0	0	0	0	0	0	0	0	2	0	0	0	0	0	0	0	0	0	0	0	0	0	0	0	0	0	0	0	0	0	3
hsa-miR-548aq-3p	8	0	0	0	2	0	0	0	0	2	0	0	0	0	0	0	0	0	0	0	0	0	0	0	0	0	0	0	0	0	0	0	3
hsa-miR-4646-5p	0	0	0	0	0	0	2	0	0	0	0	0	0	0	0	0	0	0	0	0	0	0	0	0	0	0	0	0	0	0	0	0	3
hsa-miR-4303	0	0	0	0	0	2	0	0	0	0	0	0	0	0	0	0	0	0	0	0	0	0	0	0	0	0	0	0	0	0	0	0	3
hsa-miR-4682	6	0	0	0	0	0	0	0	0	0	0	0	0	0	0	0	0	0	0	0	0	0	0	0	0	0	0	0	0	0	0	0	3
hsa-miR-548j-3p	2	0	0	0	0	0	0	0	0	0	0	0	0	0	0	0	0	0	0	0	0	0	0	0	0	0	0	0	0	0	0	0	3
hsa-miR-483-5p	26	0	0	0	2	0	5	0	0	0	0	0	3	0	0	0	3	0	2	2	0	3	0	0	12	2	0	0	0	0	0	5	2
hsa-miR-4796-3p	0	0	0	0	5	2	3	0	0	2	0	0	0	0	0	0	0	0	0	0	0	3	2	0	2	2	0	0	2	6	3	4	2
hsa-miR-585-5p	4	0	0	0	0	0	0	0	0	0	0	0	0	0	0	0	0	2	2	0	0	4	0	0	16	11	0	3	2	3	3	3	2
hsa-miR-6780a-5p	0	0	0	0	8	0	2	0	2	2	0	0	0	2	0	0	0	0	3	0	0	11	2	0	0	0	0	0	0	4	0	2	2
hsa-miR-1911-5p	3	0	0	0	0	0	2	0	3	0	2	0	0	0	0	0	0	0	0	0	0	0	0	0	0	0	0	0	0	0	0	2	2
hsa-miR-576-3p	6	0	0	0	0	0	2	2	0	0	0	0	0	0	0	0	0	0	0	0	0	2	3	0	7	5	0	11	7	4	12	0	2
hsa-miR-3611	0	0	0	0	2	0	0	0	0	2	0	0	0	0	0	0	0	0	0	0	0	3	0	0	0	0	3	2	2	2	6	0	2
hsa-miR-6726-3p	21	0	0	0	0	0	0	0	0	0	0	0	0	0	0	0	0	0	0	0	0	0	4	0	6	0	0	5	0	2	5	0	2
hsa-miR-582-5p	523	0	2	0	3	0	0	0	0	0	0	0	0	0	0	0	0	0	0	0	0	0	0	0	2	0	0	2	2	0	5	0	2
hsa-miR-548ap-5p	4	0	0	0	0	0	0	0	0	0	0	0	0	0	0	0	0	0	0	0	0	0	0	0	0	0	0	2	2	0	4	0	2
hsa-miR-4662b	2	0	0	0	0	0	0	0	4	0	0	0	0	0	0	0	0	0	0	0	0	0	0	0	2	0	0	0	5	0	3	0	2
hsa-miR-4742-5p	0	0	0	0	6	0	0	0	0	4	0	0	0	0	0	0	0	0	0	0	0	0	3	0	2	0	0	0	0	0	3	0	2
hsa-miR-502-5p	13	0	0	0	4	0	0	0	0	8	2	0	0	0	0	0	4	0	0	2	0	24	2	0	17	2	2	9	3	5	2	0	2
hsa-miR-6749-3p	15	0	0	0	2	0	0	0	0	0	0	0	0	0	0	0	0	6	0	0	0	3	0	0	2	0	0	0	0	4	2	0	2
hsa-miR-7641	5	0	0	0	3	0	2	2	3	0	0	0	0	0	0	0	0	0	0	0	0	9	3	0	0	2	2	6	2	0	2	0	2
hsa-miR-3160-3p	2	0	0	0	0	0	0	0	0	0	0	0	0	0	0	0	0	0	0	0	0	0	0	0	2	0	2	4	0	0	2	0	2
hsa-miR-6724-5p	30	0	0	0	2	0	0	0	0	0	0	0	0	0	0	0	0	0	0	0	0	2	0	0	2	0	0	0	0	0	2	0	2
hsa-miR-1225-5p	0	0	0	0	0	0	0	0	0	0	0	0	0	0	0	0	0	0	0	0	0	2	0	0	0	0	0	0	0	0	2	0	2
hsa-miR-503-5p	4	0	0	0	0	0	0	0	0	0	0	0	0	0	0	0	0	4	0	0	0	0	0	0	0	0	0	0	0	0	2	0	2
hsa-miR-4796-5p	0	0	0	0	0	0	3	0	0	0	0	0	0	0	0	0	0	0	0	0	0	0	0	0	0	0	0	0	0	0	2	0	2
hsa-miR-3688-3p	6	0	0	0	0	0	0	0	0	2	0	0	3	0	0	0	0	0	0	0	0	0	0	0	11	2	0	13	4	6	0	0	2
hsa-miR-6740-5p	0	0	0	0	0	7	6	0	5	3	0	0	0	0	0	0	0	2	0	0	0	6	0	0	2	0	0	0	0	5	0	0	2
hsa-miR-26a-2-3p	14	0	0	0	0	0	0	0	0	0	0	0	0	0	2	0	0	0	0	0	0	5	0	0	0	0	0	0	0	5	0	0	2
hsa-miR-181d-3p	0	0	0	0	3	0	0	0	0	2	0	0	0	0	0	0	0	0	0	0	0	2	0	0	0	0	0	3	0	4	0	0	2
hsa-miR-6809-5p	2	0	0	0	2	0	0	0	0	0	0	0	0	0	0	0	0	0	0	0	0	2	0	0	2	0	2	2	0	4	0	0	2
hsa-miR-6874-3p	5	0	0	0	0	0	3	0	0	0	0	0	0	0	0	0	0	0	2	0	0	0	0	0	2	0	0	0	3	3	0	0	2
hsa-miR-548ak	0	0	0	0	0	2	0	0	0	0	0	0	0	0	0	0	0	0	0	0	0	0	0	0	0	0	0	0	2	3	0	0	2
hsa-miR-7845-5p	0	0	0	0	0	0	3	0	0	0	0	0	0	0	0	0	0	0	0	0	0	2	0	0	2	0	0	0	0	3	0	0	2
hsa-miR-4742-3p	18	0	0	0	0	0	4	0	0	0	0	0	0	0	0	0	0	0	0	0	0	0	0	0	2	0	0	10	3	2	0	0	2
hsa-miR-6858-5p	5	0	0	0	6	0	6	0	2	2	0	0	2	0	4	0	0	0	0	0	3	4	4	0	11	9	0	8	2	2	0	0	2
hsa-miR-1264	28	0	0	0	0	0	0	0	0	2	0	0	0	0	0	0	0	0	2	0	0	0	0	0	0	0	0	0	2	2	0	0	2
hsa-miR-1276	15	0	0	0	0	0	0	0	0	0	0	0	2	0	0	0	0	0	0	0	0	0	0	0	0	0	0	4	0	2	0	0	2
hsa-miR-652-5p	13	0	0	0	3	0	2	0	0	2	0	0	0	0	0	0	0	0	0	0	2	0	0	0	6	0	0	2	0	2	0	0	2
hsa-miR-6718-5p	10	0	0	0	2	0	0	0	0	0	0	0	0	0	0	0	0	0	0	0	0	2	0	0	0	0	0	0	0	2	0	0	2
hsa-miR-2276-3p	5	0	0	0	0	0	2	0	7	0	0	0	0	0	0	0	0	0	0	0	0	6	0	0	0	0	0	0	4	0	0	0	2
hsa-miR-656-5p	6	0	0	0	2	0	0	0	0	0	0	0	0	0	0	0	0	0	0	0	0	6	0	0	0	2	0	2	3	0	0	0	2
hsa-miR-15a-3p	3	0	0	0	0	0	0	0	0	0	0	0	0	0	0	0	0	0	0	0	0	0	0	0	0	0	0	0	3	0	0	0	2
hsa-miR-598-5p	10	0	0	0	0	0	2	0	4	0	5	0	3	9	0	0	7	3	2	0	0	0	0	0	3	0	2	7	2	0	0	0	2
hsa-miR-1273h-5p	0	0	0	0	0	0	0	0	0	0	0	0	0	0	0	0	0	0	2	0	0	6	0	0	0	0	0	3	2	0	0	0	2
hsa-miR-1912	21	0	0	0	0	0	0	0	2	2	0	0	0	0	0	0	0	0	3	0	0	0	0	0	2	0	0	2	2	0	0	0	2
hsa-miR-676-5p	2	0	0	0	0	0	0	0	0	0	0	0	0	0	0	0	0	0	0	0	0	0	0	0	0	2	3	0	2	0	0	0	2
hsa-miR-4746-5p	7	0	0	0	0	0	0	0	0	0	0	0	0	0	0	0	0	4	0	0	0	4	0	0	5	8	0	0	2	0	0	0	2
hsa-miR-495-5p	6	0	0	0	0	0	0	0	0	0	0	0	0	0	0	0	0	0	0	0	0	3	0	0	0	0	0	0	2	0	0	0	2
hsa-miR-374c-3p	0	0	0	0	0	0	0	0	0	0	0	0	0	0	0	0	0	0	0	0	0	2	0	0	0	0	0	0	2	0	0	0	2
hsa-miR-6886-5p	2	0	0	0	0	0	0	0	0	0	0	0	0	0	0	0	0	0	0	0	2	0	0	0	0	0	0	0	2	0	0	0	2
hsa-miR-552-5p	4	0	0	0	0	0	0	0	0	0	0	0	0	0	0	0	0	0	0	0	0	0	0	0	0	0	0	0	2	0	0	0	2
hsa-miR-19b-1-5p	2	0	0	0	0	0	0	0	0	0	0	0	0	0	0	0	0	0	0	0	0	0	0	0	0	0	0	0	2	0	0	0	2
hsa-miR-483-3p	25	0	0	0	0	0	0	0	0	0	0	0	0	0	0	0	0	0	0	0	0	0	0	0	0	0	6	2	0	0	0	0	2
hsa-miR-3180-5p	10	0	0	0	0	0	0	0	0	0	0	0	0	2	0	0	0	0	0	0	0	0	2	0	0	0	2	2	0	0	0	0	2
hsa-miR-643	2	0	0	0	0	0	3	0	0	0	0	0	0	0	0	0	0	0	0	0	0	0	2	0	0	0	2	2	0	0	0	0	2
hsa-miR-1302	2	0	0	0	0	2	0	0	0	0	0	0	0	0	0	0	0	0	0	0	0	2	0	0	3	0	0	2	0	0	0	0	2
hsa-miR-6894-5p	0	0	0	0	8	0	3	0	0	0	0	0	2	0	0	0	0	0	2	2	0	2	3	0	2	0	0	2	0	0	0	0	2
hsa-miR-4484	0	0	0	0	2	0	0	0	0	2	0	0	0	0	0	0	0	4	0	2	0	0	0	0	2	0	0	2	0	0	0	0	2
hsa-miR-302b-3p	2	0	0	0	2	0	0	0	0	0	0	0	0	0	0	0	0	0	0	0	0	0	0	0	0	0	0	2	0	0	0	0	2
hsa-miR-520a-3p	0	0	0	0	2	0	0	0	0	0	0	0	0	0	0	0	0	0	0	0	0	0	0	0	0	3	0	0	0	0	0	0	2
hsa-miR-3135a	2	0	0	0	0	0	0	0	0	0	0	0	0	0	0	0	0	0	0	0	0	0	0	0	3	2	0	0	0	0	0	0	2
hsa-miR-6775-3p	9	0	0	0	0	0	0	0	0	0	0	0	0	0	0	0	0	0	2	0	0	0	0	0	8	0	0	0	0	0	0	0	2
hsa-miR-6829-5p	0	0	0	0	0	0	0	3	3	0	0	0	0	0	0	0	0	0	0	0	0	0	0	0	3	0	0	0	0	0	0	0	2
hsa-miR-3126-5p	0	0	0	0	0	0	0	0	0	2	0	0	0	0	0	0	0	0	0	0	0	4	0	0	2	0	0	0	0	0	0	0	2
hsa-miR-6503-3p	2	0	0	0	0	0	0	0	0	0	0	0	0	0	0	0	0	0	0	0	0	0	0	0	2	0	0	0	0	0	0	0	2
hsa-miR-4498	0	0	0	0	0	0	0	0	0	0	0	0	0	0	0	0	0	0	0	0	0	0	4	0	0	0	0	0	0	0	0	0	2
hsa-miR-4505	0	0	0	0	0	0	0	0	0	0	0	0	0	0	0	0	0	0	0	0	0	0	4	0	0	0	0	0	0	0	0	0	2
hsa-miR-2114-5p	0	0	0	0	0	0	0	0	0	0	0	0	0	0	0	0	0	0	0	0	0	3	0	0	0	0	0	0	0	0	0	0	2
hsa-miR-224-3p	0	0	0	0	0	0	0	0	0	0	0	0	0	0	0	0	0	0	0	0	0	3	0	0	0	0	0	0	0	0	0	0	2
hsa-miR-660-3p	0	0	0	0	2	3	0	0	2	0	0	0	0	0	0	0	0	5	0	0	0	2	0	0	0	0	0	0	0	0	0	0	2
hsa-miR-4648	0	0	0	0	0	0	0	0	0	0	3	0	0	0	0	0	0	0	0	0	0	2	0	0	0	0	0	0	0	0	0	0	2
hsa-miR-6735-5p	3	0	0	0	0	4	0	0	0	0	0	0	0	0	0	0	0	0	0	0	0	2	0	0	0	0	0	0	0	0	0	0	2
hsa-miR-519a-3p	11	0	0	0	0	0	0	0	0	0	0	0	0	0	0	0	0	0	0	0	0	2	0	0	0	0	0	0	0	0	0	0	2
hsa-miR-6802-3p	7	0	0	0	0	0	0	0	0	0	0	0	0	0	0	0	0	0	0	2	0	0	0	0	0	0	0	0	0	0	0	0	2
hsa-miR-1273g-5p	0	0	0	0	0	0	0	0	0	0	0	0	0	0	0	0	0	0	0	2	0	0	0	0	0	0	0	0	0	0	0	0	2
hsa-miR-6861-3p	0	0	0	0	0	0	0	3	0	0	0	0	0	0	0	0	0	0	2	0	0	0	0	0	0	0	0	0	0	0	0	0	2
hsa-miR-5009-5p	0	0	0	0	2	0	0	0	0	0	0	0	0	0	0	0	0	0	2	0	0	0	0	0	0	0	0	0	0	0	0	0	2
hsa-miR-2116-3p	19	0	0	0	0	0	0	0	0	0	0	0	0	0	0	0	0	0	2	0	0	0	0	0	0	0	0	0	0	0	0	0	2
hsa-miR-4740-3p	0	0	0	0	0	0	0	0	0	0	0	0	0	0	0	0	0	4	0	0	0	0	0	0	0	0	0	0	0	0	0	0	2
hsa-miR-6721-5p	5	0	0	0	0	0	2	0	0	0	0	0	0	0	0	0	4	0	0	0	0	0	0	0	0	0	0	0	0	0	0	0	2
hsa-miR-4530	0	0	0	0	0	3	0	0	2	0	2	0	0	0	0	0	0	0	0	0	0	0	0	0	0	0	0	0	0	0	0	0	2
hsa-miR-3144-3p	0	0	0	0	0	0	0	0	0	0	2	0	0	0	0	0	0	0	0	0	0	0	0	0	0	0	0	0	0	0	0	0	2
hsa-miR-4534	0	0	0	0	0	0	0	0	0	2	0	0	0	0	0	0	0	0	0	0	0	0	0	0	0	0	0	0	0	0	0	0	2
hsa-miR-6727-3p	0	0	0	0	0	0	0	0	0	2	0	0	0	0	0	0	0	0	0	0	0	0	0	0	0	0	0	0	0	0	0	0	2
hsa-miR-4492	4	0	0	0	2	2	0	0	3	0	0	0	0	0	0	0	0	0	0	0	0	0	0	0	0	0	0	0	0	0	0	0	2
hsa-miR-3129-5p	0	0	0	0	0	0	2	0	0	0	0	0	0	0	0	0	0	0	0	0	0	0	0	0	0	0	0	0	0	0	0	0	2
hsa-miR-1343-5p	0	0	0	0	0	2	0	0	0	0	0	0	0	0	0	0	0	0	0	0	0	0	0	0	0	0	0	0	0	0	0	0	2
hsa-miR-642a-5p	16	0	0	0	0	0	0	0	0	0	0	0	0	0	0	0	0	0	0	0	0	0	0	0	0	0	0	0	0	0	0	0	2
hsa-miR-551a	14	0	0	0	0	0	0	0	0	0	0	0	0	0	0	0	0	0	0	0	0	0	0	0	0	0	0	0	0	0	0	0	2
hsa-miR-5196-3p	7	0	0	0	0	0	0	0	0	0	0	0	0	0	0	0	0	0	0	0	0	0	0	0	0	0	0	0	0	0	0	0	2
hsa-miR-217	4	0	0	0	0	0	0	0	0	0	0	0	0	0	0	0	0	0	0	0	0	0	0	0	0	0	0	0	0	0	0	0	2
hsa-miR-3183	4	0	0	0	0	0	0	0	0	0	0	0	0	0	0	0	0	0	0	0	0	0	0	0	0	0	0	0	0	0	0	0	2
hsa-miR-5581-3p	4	0	0	0	0	0	0	0	0	0	0	0	0	0	0	0	0	0	0	0	0	0	0	0	0	0	0	0	0	0	0	0	2
hsa-miR-6877-5p	4	0	0	0	0	0	0	0	0	0	0	0	0	0	0	0	0	0	0	0	0	0	0	0	0	0	0	0	0	0	0	0	2
hsa-miR-4728-3p	3	0	0	0	0	0	0	0	0	0	0	0	0	0	0	0	0	0	0	0	0	0	0	0	0	0	0	0	0	0	0	0	2
hsa-miR-6761-3p	3	0	0	0	0	0	0	0	0	0	0	0	0	0	0	0	0	0	0	0	0	0	0	0	0	0	0	0	0	0	0	0	2
hsa-miR-1277-3p	2	0	0	0	0	0	0	0	0	0	0	0	0	0	0	0	0	0	0	0	0	0	0	0	0	0	0	0	0	0	0	0	2
hsa-miR-412-3p	2	0	0	0	0	0	0	0	0	0	0	0	0	0	0	0	0	0	0	0	0	0	0	0	0	0	0	0	0	0	0	0	2
hsa-miR-4687-3p	2	0	0	0	0	0	0	0	0	0	0	0	0	0	0	0	0	0	0	0	0	0	0	0	0	0	0	0	0	0	0	0	2
hsa-miR-3125	0	0	0	0	5	0	7	0	0	0	0	0	0	4	0	0	0	0	4	0	0	4	0	0	3	0	0	6	0	2	0	5	0
hsa-miR-6841-5p	23	0	0	0	4	0	2	0	8	3	0	0	0	0	0	0	0	0	0	0	0	0	0	0	2	0	0	0	0	6	2	3	0
hsa-miR-137	1182	0	0	0	0	0	0	2	7	5	3	0	0	0	0	0	0	0	0	0	0	0	4	0	4	2	3	2	0	0	2	3	0
hsa-miR-519a-5p	3	0	0	0	0	0	0	0	0	0	0	0	0	0	0	0	0	0	0	0	0	0	0	0	0	2	0	0	0	0	0	3	0
hsa-miR-548t-5p	0	0	0	0	0	0	0	0	0	0	0	0	0	0	0	0	0	0	0	0	0	0	2	0	0	0	0	0	0	0	0	3	0
hsa-miR-1294	0	0	0	0	2	0	0	0	0	7	2	0	0	0	0	0	0	6	0	0	0	5	0	0	0	0	0	0	0	0	0	3	0
hsa-miR-939-5p	0	0	0	0	0	2	2	0	0	0	0	0	2	0	0	0	0	0	0	0	0	2	0	0	0	0	0	0	0	0	0	3	0
hsa-miR-5002-5p	7	0	0	0	0	0	0	0	0	3	0	0	0	0	0	0	0	0	2	3	0	0	0	0	2	0	0	0	0	6	2	2	0
hsa-miR-548aw	0	0	0	0	2	0	0	0	0	0	0	0	0	0	0	0	0	0	0	0	0	0	2	0	6	0	0	0	0	0	2	2	0
hsa-miR-1	54	0	0	7	19	0	14	4	5	4	0	0	0	0	0	0	0	3	4	5	9	22	9	0	0	3	5	0	0	19	0	2	0
hsa-miR-5010-5p	4	0	0	0	7	0	34	6	10	5	0	0	0	0	2	2	0	5	2	0	13	8	4	0	9	2	0	0	2	11	0	2	0
hsa-miR-3679-5p	3	0	0	0	0	0	3	8	2	5	3	0	0	0	2	0	0	0	3	0	0	9	2	0	0	2	0	0	0	9	0	2	0
hsa-miR-5695	8	0	0	0	0	0	6	2	0	8	0	0	0	0	0	0	0	0	2	0	0	0	0	0	2	2	0	2	3	2	0	2	0
hsa-miR-205-5p	2	0	0	0	0	0	0	0	0	0	0	0	0	0	0	0	0	0	2	0	0	0	0	0	0	0	0	0	2	0	0	2	0
hsa-miR-4488	2	0	0	0	0	0	0	0	0	0	0	0	0	0	0	0	0	0	0	2	0	0	0	0	2	0	0	2	0	0	0	2	0
hsa-miR-1281	0	0	0	0	0	5	0	0	0	0	0	0	0	0	0	0	0	0	4	0	0	0	0	0	0	0	0	2	0	0	0	2	0
hsa-miR-197-5p	0	0	0	0	0	0	4	0	2	0	0	0	0	0	0	0	0	0	0	4	0	5	0	0	2	2	0	0	0	0	0	2	0
hsa-miR-1908-3p	9	0	0	0	0	0	0	0	0	0	0	0	0	0	0	0	0	0	0	0	0	0	0	0	2	0	0	0	0	0	0	2	0
hsa-miR-5191	4	0	0	0	0	0	7	0	0	2	0	0	0	0	0	0	0	0	0	0	0	0	5	0	0	0	0	0	0	0	0	2	0
hsa-miR-1268a	11	0	0	0	0	0	0	0	0	0	0	0	0	0	2	0	0	0	0	2	0	2	0	0	0	0	0	0	0	0	0	2	0
hsa-miR-3144-5p	0	0	0	0	0	0	0	0	2	3	0	0	0	0	0	0	0	0	0	0	0	2	0	0	0	0	0	0	0	0	0	2	0
hsa-miR-4793-3p	0	0	0	0	0	0	0	0	0	0	0	0	0	0	0	0	0	0	0	0	0	2	0	0	0	0	0	0	0	0	0	2	0
hsa-miR-365a-5p	18	0	0	0	3	0	0	0	0	0	0	0	0	0	0	0	0	0	0	0	0	0	0	0	0	0	0	0	0	0	0	2	0
hsa-miR-6746-3p	11	0	0	0	0	0	0	0	0	0	0	0	0	0	0	0	0	0	0	0	0	0	0	0	0	0	0	0	0	0	0	2	0
hsa-miR-1268b	9	0	0	0	0	0	0	0	0	0	0	0	0	0	0	0	0	0	0	0	0	0	0	0	0	0	0	0	0	0	0	2	0
hsa-miR-548j-5p	4	0	0	0	4	0	0	0	0	0	0	0	0	0	0	0	0	0	0	0	0	0	0	0	0	0	0	3	0	0	4	0	0
hsa-miR-6508-3p	2	0	0	0	0	0	2	0	0	3	0	0	0	0	0	0	0	0	0	0	0	4	0	4	0	2	5	0	2	2	3	0	0
hsa-miR-92a-1-5p	2	0	0	0	0	0	5	2	0	4	0	0	0	0	0	0	0	0	0	0	0	3	0	0	0	0	0	2	0	0	3	0	0
hsa-miR-766-5p	0	0	0	0	0	0	2	0	0	2	0	0	0	0	0	0	0	0	0	2	0	0	0	0	4	0	0	0	0	0	3	0	0
hsa-miR-6892-5p	0	0	0	4	9	0	5	0	8	2	0	0	0	0	0	0	0	3	2	0	0	3	0	0	2	2	0	6	0	5	2	0	0
hsa-miR-122-5p	0	0	0	2	5	0	11	4	5	0	0	0	0	0	0	0	0	0	0	8	2	8	7	0	0	3	2	0	0	5	2	0	0
hsa-miR-192-3p	0	0	0	0	0	0	0	0	0	0	0	0	0	0	0	0	3	3	0	0	0	0	0	0	2	0	2	5	0	4	2	0	0
hsa-miR-3133	0	0	0	6	2	0	7	0	0	0	0	0	0	0	0	0	0	0	0	0	0	8	0	0	0	0	2	0	4	2	2	0	0
hsa-miR-4306	0	0	0	0	0	0	0	0	6	4	0	0	0	0	0	0	0	0	0	0	2	2	0	0	4	0	0	2	0	2	2	0	0
hsa-miR-550a-3-5p	2	0	0	0	0	0	0	0	0	0	0	0	0	0	0	0	0	0	0	0	0	0	0	0	0	0	0	2	0	2	2	0	0
hsa-miR-1278	0	0	0	0	0	0	2	0	0	0	0	0	0	0	0	0	0	0	0	0	0	0	0	0	3	0	0	0	0	2	2	0	0
hsa-miR-4757-3p	2	0	0	0	0	0	0	0	0	3	0	0	0	0	0	0	0	0	0	0	0	0	2	0	0	0	0	0	0	2	2	0	0
hsa-miR-6756-3p	22	0	0	0	0	0	0	0	0	0	0	0	0	0	0	0	0	0	0	0	0	0	0	0	0	0	0	0	0	2	2	0	0
hsa-miR-378h	0	0	0	0	0	0	0	0	0	0	0	0	0	0	0	0	0	0	0	0	0	5	0	0	0	0	0	0	26	0	2	0	0
hsa-miR-4661-5p	8	0	0	0	0	0	0	0	0	0	0	0	0	0	0	0	0	0	0	0	0	0	2	0	0	0	0	2	4	0	2	0	0
hsa-miR-655-5p	3	0	0	0	3	0	8	0	0	2	0	0	2	0	0	0	0	4	0	0	0	0	2	0	10	0	2	0	3	0	2	0	0
hsa-miR-5010-3p	213	0	0	0	0	0	0	0	0	0	2	0	0	0	0	0	0	0	0	0	0	0	0	0	0	0	0	7	2	0	2	0	0
hsa-miR-548w	3	0	0	0	2	0	0	0	0	0	0	0	0	0	0	0	0	0	0	0	0	0	0	0	0	0	0	2	2	0	2	0	0
hsa-miR-6720-5p	0	0	0	0	0	0	3	0	0	0	0	0	0	0	0	0	0	0	0	0	0	2	0	0	0	0	0	2	0	0	2	0	0
hsa-miR-6817-3p	4	0	0	0	0	0	0	0	0	0	0	0	0	0	0	0	0	0	0	0	0	0	0	0	0	2	0	0	0	0	2	0	0
hsa-miR-3150a-3p	2	0	0	0	0	0	0	0	0	0	0	0	0	0	0	0	0	0	0	0	0	0	0	0	2	0	0	0	0	0	2	0	0
hsa-miR-1293	0	0	3	0	3	0	0	0	9	0	0	0	0	0	0	0	2	0	0	0	0	0	5	0	0	0	0	0	0	0	2	0	0
hsa-miR-4501	3	0	0	3	0	0	0	0	4	0	0	0	0	0	0	0	0	0	0	0	0	0	0	0	0	0	0	0	0	0	2	0	0
hsa-miR-6864-5p	2	0	0	0	0	0	2	0	0	0	0	0	0	0	0	0	0	0	0	0	0	0	0	0	0	0	0	0	0	0	2	0	0
hsa-miR-3155a	0	0	0	0	0	0	2	0	0	0	0	0	0	0	0	0	0	0	0	0	0	0	0	0	0	0	0	0	0	0	2	0	0
hsa-miR-1283	54	0	0	0	0	0	0	0	0	0	0	0	0	0	0	0	0	0	0	0	0	0	0	0	0	0	0	0	0	0	2	0	0
hsa-miR-6755-5p	2	0	0	0	0	0	0	0	0	0	0	0	0	0	0	0	0	0	0	0	0	0	0	0	0	0	0	0	0	0	2	0	0
hsa-miR-6132	0	0	0	0	4	0	0	0	0	2	0	0	0	0	0	0	0	0	0	0	0	10	0	0	5	5	3	2	0	8	0	0	0
hsa-miR-3163	0	0	0	0	4	0	7	0	0	0	0	0	0	0	0	0	0	0	0	2	0	3	0	0	2	5	0	3	2	7	0	0	0
hsa-miR-642a-3p	10	0	0	0	2	0	0	0	4	3	0	0	0	0	0	0	0	0	0	0	0	5	0	0	2	0	0	0	0	7	0	0	0
hsa-miR-6837-5p	14	0	0	4	4	0	2	0	4	0	0	0	0	0	0	0	0	0	0	0	0	0	0	0	4	0	0	0	0	6	0	0	0
hsa-miR-4729	3	0	0	0	0	8	0	0	0	2	0	0	0	0	0	0	0	0	0	0	0	0	0	0	0	0	0	0	0	4	0	0	0
hsa-miR-6810-3p	15	0	0	0	0	0	0	0	0	0	0	0	0	0	0	0	0	0	0	0	0	0	0	0	0	0	0	0	0	4	0	0	0
hsa-miR-1303	9	0	0	0	0	0	0	0	0	0	0	0	0	0	0	0	0	0	0	0	0	0	0	0	6	2	0	6	0	3	0	0	0
hsa-miR-4667-5p	0	0	0	0	6	0	2	0	0	0	0	0	0	0	0	0	0	0	0	0	0	0	0	0	2	0	0	0	0	3	0	0	0
hsa-miR-6865-5p	0	0	0	0	2	2	0	0	0	0	0	0	0	0	0	0	0	0	0	0	0	2	0	0	0	0	0	0	0	3	0	0	0
hsa-miR-6794-5p	3	0	0	0	0	0	0	0	0	2	0	0	0	0	5	0	0	0	0	0	0	0	0	0	0	0	0	0	0	3	0	0	0
hsa-miR-1254	4	0	0	0	0	0	0	0	0	2	0	0	0	0	0	0	0	0	0	0	0	0	0	0	0	0	0	0	0	3	0	0	0
hsa-miR-2115-3p	2	0	0	0	3	0	0	0	7	4	0	0	0	0	0	0	0	0	0	0	0	0	0	0	3	4	0	0	4	2	0	0	0
hsa-miR-4732-3p	12	0	0	0	0	0	0	0	0	0	0	0	0	0	0	0	0	0	3	0	0	0	4	0	3	0	0	0	2	2	0	0	0
hsa-miR-548s	3	0	0	0	0	0	0	0	0	0	0	0	0	0	0	0	0	0	0	0	0	0	4	0	0	0	0	0	2	2	0	0	0
hsa-miR-4429	0	0	0	0	2	0	0	0	6	0	0	0	0	0	0	0	0	0	0	0	0	2	0	0	0	0	2	0	0	2	0	0	0
hsa-miR-516b-5p	14	0	0	0	0	0	0	0	0	2	0	0	0	0	0	3	0	0	0	0	0	0	0	0	9	2	0	0	0	2	0	0	0
hsa-miR-616-3p	0	0	0	0	0	0	0	0	0	0	0	0	0	0	0	0	0	3	0	0	2	0	0	0	0	2	0	0	0	2	0	0	0
hsa-miR-597-3p	0	0	0	2	0	0	0	0	5	4	0	0	0	0	0	0	0	0	0	0	0	0	0	0	5	0	0	0	0	2	0	0	0
hsa-miR-505-5p	6	0	0	0	0	0	5	0	0	0	2	0	0	0	0	0	0	0	0	0	0	0	0	0	2	0	0	0	0	2	0	0	0
hsa-miR-6515-5p	2	0	0	0	0	0	2	0	0	0	0	0	0	0	0	0	0	0	0	0	0	0	0	0	2	0	0	0	0	2	0	0	0
hsa-miR-3188	4	0	0	0	0	2	0	0	0	0	0	0	0	0	0	0	0	0	0	0	0	0	0	0	2	0	0	0	0	2	0	0	0
hsa-miR-4769-5p	0	0	0	0	0	0	3	0	0	0	0	0	0	0	0	0	0	0	0	0	0	6	0	0	0	0	0	0	0	2	0	0	0
hsa-miR-6862-5p	0	0	0	0	2	0	0	0	4	0	0	0	2	0	0	0	0	0	0	0	0	5	0	0	0	0	0	0	0	2	0	0	0
hsa-miR-1231	0	0	0	0	0	0	0	0	0	2	0	0	2	0	0	0	0	0	0	2	0	0	0	0	0	0	0	0	0	2	0	0	0
hsa-miR-4474-3p	0	0	0	0	2	0	0	0	0	0	0	0	0	0	0	0	0	0	0	0	0	0	0	0	0	0	0	0	0	2	0	0	0
hsa-miR-6794-3p	11	0	0	0	0	0	0	0	0	0	0	0	0	0	0	0	0	0	0	0	0	0	0	0	0	0	0	0	0	2	0	0	0
hsa-miR-1233-3p	5	0	0	0	0	0	0	0	0	0	0	0	0	0	0	0	0	0	0	0	0	0	0	0	0	0	0	0	0	2	0	0	0
hsa-miR-6827-3p	4	0	0	0	0	0	0	0	0	0	0	0	0	0	0	0	0	0	0	0	0	0	0	0	0	0	0	0	0	2	0	0	0
hsa-miR-6895-3p	3	0	0	0	0	0	0	0	0	0	0	0	0	0	0	0	0	0	0	0	0	0	0	0	0	0	0	0	0	2	0	0	0
hsa-miR-4427	2	0	0	0	0	0	0	0	0	0	0	0	0	0	0	0	2	0	0	0	0	0	0	0	0	0	0	0	7	0	0	0	0
hsa-miR-33b-3p	0	0	0	0	0	0	0	0	0	0	0	0	0	0	0	0	0	0	0	2	0	0	0	0	0	0	0	0	5	0	0	0	0
hsa-miR-627-5p	10	0	0	0	0	0	0	0	0	0	0	0	0	0	0	0	0	0	0	0	0	0	0	0	0	0	0	8	4	0	0	0	0
hsa-miR-4803	0	0	0	0	0	0	2	0	0	0	0	0	0	0	0	0	0	0	0	0	0	0	0	0	3	0	0	4	4	0	0	0	0
hsa-miR-6888-3p	3	0	0	0	0	0	0	0	0	0	0	0	0	0	0	0	0	0	0	2	0	0	0	0	0	0	0	3	4	0	0	0	0
hsa-miR-4511	0	0	0	0	0	0	0	0	0	0	0	0	0	3	0	0	0	0	0	0	0	6	0	0	0	0	0	0	4	0	0	0	0
hsa-miR-548an	0	0	0	0	0	0	0	0	0	0	0	0	2	0	0	0	0	0	0	0	0	0	0	0	0	0	0	0	4	0	0	0	0
hsa-miR-6720-3p	2	0	0	0	0	0	0	0	0	0	0	0	0	0	0	0	0	0	0	0	0	0	0	0	0	0	0	0	4	0	0	0	0
hsa-miR-3121-3p	0	0	4	0	2	0	0	2	0	0	0	0	0	0	0	0	0	0	0	0	0	0	0	0	0	0	0	2	3	0	0	0	0
hsa-miR-3659	0	0	0	0	0	0	2	0	0	0	0	0	0	0	0	0	0	0	0	0	0	0	2	0	0	0	0	0	3	0	0	0	0
hsa-miR-892a	2	0	0	0	4	0	0	0	0	2	0	0	0	0	0	0	0	0	0	0	0	2	0	0	7	0	2	3	2	0	0	0	0
hsa-miR-512-3p	5	0	0	0	0	0	0	0	0	0	0	0	0	0	0	0	0	0	0	2	3	0	0	0	3	2	3	2	2	0	0	0	0
hsa-miR-7855-5p	0	0	0	0	0	0	0	0	2	0	0	0	0	0	0	0	0	0	0	0	0	7	0	0	2	0	0	2	2	0	0	0	0
hsa-miR-4477b	0	0	2	0	0	3	0	2	0	0	0	0	4	0	0	0	0	0	0	0	0	0	0	0	0	0	0	2	2	0	0	0	0
hsa-miR-5095	0	0	0	0	0	0	3	0	0	0	0	0	0	0	0	0	0	0	0	0	0	0	0	0	0	0	2	0	2	0	0	0	0
hsa-miR-3123	0	0	0	2	13	2	4	0	8	0	4	0	0	0	0	0	0	0	0	0	0	4	0	0	7	2	0	0	2	0	0	0	0
hsa-miR-4732-5p	2	0	0	0	0	0	0	0	0	0	0	0	0	0	0	0	0	0	0	0	0	0	0	0	6	0	0	0	2	0	0	0	0
hsa-miR-636	2	0	0	0	0	0	0	0	0	0	0	0	0	0	0	0	0	0	0	0	0	0	2	0	0	0	0	0	2	0	0	0	0
hsa-miR-135a-3p	9	0	0	0	0	0	0	0	0	0	0	0	0	0	0	0	0	0	0	0	0	0	0	0	0	0	0	0	2	0	0	0	0
hsa-miR-542-5p	7	0	0	0	0	0	0	0	0	0	0	0	0	0	0	0	0	0	0	0	0	0	0	0	0	0	0	0	2	0	0	0	0
hsa-miR-6885-3p	7	0	0	0	0	0	0	0	0	0	0	0	0	0	0	0	0	0	0	0	0	0	0	0	0	0	0	0	2	0	0	0	0
hsa-miR-6769b-3p	5	0	0	0	0	0	0	0	0	0	0	0	0	0	0	0	0	0	0	0	0	0	0	0	0	0	0	0	2	0	0	0	0
hsa-miR-548a-5p	4	0	0	0	0	0	0	0	0	0	0	0	0	0	0	0	0	0	0	0	0	0	0	0	0	0	0	0	2	0	0	0	0
hsa-miR-186-3p	2	0	0	0	0	0	0	0	0	0	0	0	0	0	0	0	0	0	0	0	0	0	0	0	0	0	0	0	2	0	0	0	0
hsa-miR-1193	0	0	0	0	0	2	0	2	2	4	2	0	0	0	3	0	0	0	0	0	0	2	0	0	0	2	2	4	0	0	0	0	0
hsa-miR-1227-3p	75	0	0	0	0	0	0	0	0	0	0	0	0	0	0	0	0	0	0	0	0	0	0	0	0	0	0	4	0	0	0	0	0
hsa-miR-3177-5p	0	0	0	0	0	0	0	0	0	0	2	0	0	0	0	0	0	0	0	0	0	0	3	0	3	0	0	3	0	0	0	0	0
hsa-miR-548as-5p	0	0	0	0	0	0	0	0	0	0	0	0	0	0	0	0	0	0	5	0	0	0	0	0	0	0	0	3	0	0	0	0	0
hsa-miR-6733-3p	3	0	0	0	2	0	0	0	0	3	0	0	0	0	0	0	0	0	0	0	0	0	0	0	2	0	3	2	0	0	0	0	0
hsa-miR-6509-5p	4	0	0	0	3	0	6	0	0	6	0	0	0	0	0	0	0	0	0	0	0	7	0	0	0	0	2	2	0	0	0	0	0
hsa-miR-1237-3p	32	0	0	0	0	0	0	0	0	0	0	0	0	0	0	0	0	0	0	0	0	0	0	0	0	3	0	2	0	0	0	0	0
hsa-miR-4717-3p	0	0	0	0	3	0	0	0	0	3	0	0	0	0	0	0	0	0	0	0	0	4	0	0	0	2	0	2	0	0	0	0	0
hsa-miR-410-5p	10	0	0	0	0	0	0	2	0	0	0	0	0	0	0	0	0	0	0	0	0	0	0	0	4	0	0	2	0	0	0	0	0
hsa-miR-3157-5p	3	0	0	0	0	0	0	0	0	0	0	0	0	0	0	0	0	0	0	0	0	3	0	0	0	0	0	2	0	0	0	0	0
hsa-miR-4672	0	0	0	0	0	0	0	0	0	0	0	0	0	0	0	0	0	0	0	0	0	2	0	0	0	0	0	2	0	0	0	0	0
hsa-miR-4800-5p	0	0	0	0	0	2	0	0	0	0	0	0	0	0	0	0	0	0	0	0	0	0	0	0	0	0	0	2	0	0	0	0	0
hsa-let-7a-2-3p	12	0	0	0	0	0	0	0	0	0	0	0	0	0	0	0	0	0	0	0	0	0	0	0	0	0	0	2	0	0	0	0	0
hsa-miR-545-3p	10	0	0	0	0	0	0	0	0	0	0	0	0	0	0	0	0	0	0	0	0	0	0	0	0	0	0	2	0	0	0	0	0
hsa-miR-1292-5p	2	0	0	0	0	0	0	0	0	0	0	0	0	0	0	0	0	0	0	0	0	0	0	0	0	0	0	2	0	0	0	0	0
hsa-miR-3151-5p	2	0	0	0	0	0	0	0	0	0	0	0	0	0	0	0	0	0	0	0	0	0	0	0	0	0	0	2	0	0	0	0	0
hsa-miR-6740-3p	2	0	0	0	0	0	0	0	0	0	0	0	0	0	0	0	0	0	0	0	0	0	0	0	0	0	0	2	0	0	0	0	0
hsa-miR-7113-5p	2	0	0	0	0	0	0	0	0	0	0	0	0	0	0	0	0	0	0	0	0	0	0	0	0	0	0	2	0	0	0	0	0
hsa-miR-5001-3p	10	0	0	0	0	0	0	0	0	0	0	0	0	0	0	0	0	0	0	0	0	0	0	0	0	0	4	0	0	0	0	0	0
hsa-miR-515-5p	8	0	0	0	0	0	0	0	0	0	0	0	0	0	0	0	0	0	0	0	0	0	0	0	0	0	3	0	0	0	0	0	0
hsa-miR-6880-3p	7	0	0	0	0	0	0	0	0	0	0	0	0	0	0	0	0	0	0	0	0	0	0	0	0	0	3	0	0	0	0	0	0
hsa-miR-5586-3p	2	0	0	0	0	0	0	0	0	0	0	0	0	0	0	0	0	4	0	0	0	0	2	0	2	0	2	0	0	0	0	0	0
hsa-miR-6133	0	0	0	0	2	0	0	0	0	0	0	0	0	0	0	0	0	0	0	0	0	0	0	0	2	0	2	0	0	0	0	0	0
hsa-miR-371a-5p	0	0	0	0	2	0	0	0	3	0	0	0	0	0	0	0	0	0	0	0	0	0	2	0	0	0	2	0	0	0	0	0	0
hsa-miR-3152-3p	0	0	0	0	0	0	0	0	0	0	0	0	0	0	0	0	0	0	3	0	0	0	0	0	0	0	2	0	0	0	0	0	0
hsa-miR-6842-5p	0	0	0	0	0	0	0	0	0	0	0	0	2	0	0	0	0	0	0	0	0	0	0	0	0	0	2	0	0	0	0	0	0
hsa-miR-4487	0	0	0	0	0	0	2	0	0	0	0	0	0	0	0	0	0	0	0	0	0	0	0	0	0	0	2	0	0	0	0	0	0
hsa-miR-4528	3	0	0	0	0	0	0	0	0	0	0	0	0	0	0	0	0	0	0	0	0	0	0	0	0	0	2	0	0	0	0	0	0
hsa-miR-3173-5p	8	0	0	0	0	0	0	0	0	0	0	0	3	0	0	0	0	0	0	0	0	0	0	0	0	3	0	0	0	0	0	0	0
hsa-miR-3199	0	0	0	0	0	5	0	2	2	0	6	0	0	2	0	0	0	2	0	0	0	22	7	2	3	2	0	0	0	0	0	0	0
hsa-miR-3190-3p	8	0	0	0	4	0	0	0	0	0	0	0	0	0	0	0	0	0	0	0	0	0	0	0	2	2	0	0	0	0	0	0	0
hsa-miR-578	0	0	0	0	0	0	2	0	0	2	0	0	0	0	0	0	0	0	0	0	0	0	0	0	0	2	0	0	0	0	0	0	0
hsa-miR-4470	0	0	0	0	0	0	0	0	4	0	0	0	0	0	0	0	0	0	0	0	0	0	0	0	0	2	0	0	0	0	0	0	0
hsa-miR-4482-3p	5	0	0	0	4	0	0	0	0	0	0	0	0	0	0	0	0	0	0	0	0	0	0	0	7	0	0	0	0	0	0	0	0
hsa-miR-4712-3p	2	0	0	0	0	0	0	0	0	0	0	0	0	0	0	0	0	3	0	0	0	0	0	0	4	0	0	0	0	0	0	0	0
hsa-miR-2113	38	0	0	0	0	0	0	0	0	0	0	0	0	0	0	0	0	0	0	0	0	0	0	0	4	0	0	0	0	0	0	0	0
hsa-miR-5189-5p	0	0	0	0	2	0	0	0	0	0	0	0	0	0	0	0	0	0	2	0	0	2	0	0	3	0	0	0	0	0	0	0	0
hsa-miR-5584-5p	6	0	0	0	0	0	2	0	0	2	0	0	0	0	0	0	0	0	0	0	0	0	0	0	3	0	0	0	0	0	0	0	0
hsa-miR-511-3p	0	0	0	0	0	0	2	0	0	0	0	0	0	0	0	0	0	0	0	0	0	0	0	0	3	0	0	0	0	0	0	0	0
hsa-miR-203b-3p	260	0	4	0	0	0	0	0	0	0	0	0	0	0	0	0	0	0	0	0	0	0	0	0	3	0	0	0	0	0	0	0	0
hsa-miR-3187-3p	12	0	0	0	0	0	0	0	0	0	0	0	0	0	0	0	0	0	0	0	0	0	0	0	3	0	0	0	0	0	0	0	0
hsa-miR-4804-5p	2	0	0	0	0	2	0	0	0	0	0	0	0	3	0	0	0	0	0	0	0	0	0	0	2	0	0	0	0	0	0	0	0
hsa-miR-517a-3p	8	0	0	0	0	0	0	0	0	0	0	0	0	0	0	0	0	0	0	0	0	0	0	0	2	0	0	0	0	0	0	0	0
hsa-miR-517b-3p	8	0	0	0	0	0	0	0	0	0	0	0	0	0	0	0	0	0	0	0	0	0	0	0	2	0	0	0	0	0	0	0	0
hsa-miR-3134	2	0	0	0	0	0	0	0	0	0	0	0	0	0	0	0	0	0	0	0	0	0	0	0	2	0	0	0	0	0	0	0	0
hsa-miR-6834-5p	0	0	0	0	0	0	4	4	15	0	0	2	0	0	0	0	0	0	0	0	0	3	4	0	0	0	0	0	0	0	0	0	0
hsa-miR-3919	3	0	0	0	0	0	0	0	0	0	2	0	0	0	0	0	0	0	0	0	0	0	3	0	0	0	0	0	0	0	0	0	0
hsa-miR-4311	0	0	0	0	0	5	0	2	0	0	0	0	0	0	0	0	0	0	0	0	0	0	3	0	0	0	0	0	0	0	0	0	0
hsa-miR-4781-5p	0	0	0	0	0	0	0	0	5	0	0	0	0	0	0	0	0	0	0	0	0	2	2	0	0	0	0	0	0	0	0	0	0
hsa-miR-4422	0	0	0	0	0	0	0	2	0	0	0	0	0	0	0	0	0	0	0	0	0	0	2	0	0	0	0	0	0	0	0	0	0
hsa-miR-2682-5p	666	0	0	0	2	0	2	0	0	2	0	0	0	0	0	0	0	0	0	0	0	8	0	0	0	0	0	0	0	0	0	0	0
hsa-miR-4449	3	0	0	0	0	0	0	0	0	0	0	0	0	0	0	0	0	0	0	0	0	6	0	0	0	0	0	0	0	0	0	0	0
hsa-miR-3675-5p	0	0	0	0	0	0	3	0	0	2	0	0	0	0	0	0	0	0	0	0	0	5	0	0	0	0	0	0	0	0	0	0	0
hsa-miR-6733-5p	6	0	0	0	0	0	0	0	0	0	0	0	0	0	0	0	0	0	0	0	0	5	0	0	0	0	0	0	0	0	0	0	0
hsa-miR-4504	2	0	0	0	0	0	0	0	0	0	0	0	0	0	0	0	0	0	0	0	0	5	0	0	0	0	0	0	0	0	0	0	0
hsa-miR-3936	0	0	0	0	0	2	0	0	0	2	0	0	0	0	0	0	0	0	0	0	0	4	0	0	0	0	0	0	0	0	0	0	0
hsa-miR-1271-3p	2	0	0	0	0	0	0	0	0	0	0	0	0	0	0	0	0	0	0	0	0	4	0	0	0	0	0	0	0	0	0	0	0
hsa-miR-6818-5p	2	0	0	0	6	0	0	0	0	0	0	0	0	0	0	0	0	0	0	0	0	3	0	0	0	0	0	0	0	0	0	0	0
hsa-miR-4426	0	0	0	0	2	0	2	0	0	0	0	0	0	0	0	0	0	0	0	0	0	2	0	0	0	0	0	0	0	0	0	0	0
hsa-miR-6131	0	0	0	2	0	4	0	0	0	0	0	0	0	0	0	0	0	0	0	0	0	2	0	0	0	0	0	0	0	0	0	0	0
hsa-miR-6748-3p	2	0	0	0	0	0	0	0	0	0	0	0	0	0	0	0	0	0	0	0	0	2	0	0	0	0	0	0	0	0	0	0	0
hsa-miR-6717-5p	0	0	0	0	0	0	4	0	6	0	0	0	0	0	0	0	0	0	0	3	0	0	0	0	0	0	0	0	0	0	0	0	0
hsa-miR-1269b	34	0	0	0	0	0	2	0	0	0	0	0	0	0	0	0	0	0	5	0	0	0	0	0	0	0	0	0	0	0	0	0	0
hsa-miR-3167	0	0	0	0	0	0	2	0	0	0	0	0	0	0	0	0	0	0	3	0	0	0	0	0	0	0	0	0	0	0	0	0	0
hsa-miR-653-5p	23	0	0	0	0	0	0	0	0	0	0	0	0	0	0	0	0	0	3	0	0	0	0	0	0	0	0	0	0	0	0	0	0
hsa-miR-8071	0	0	0	0	0	0	2	0	0	0	0	0	0	0	0	0	0	0	2	0	0	0	0	0	0	0	0	0	0	0	0	0	0
hsa-miR-6764-3p	0	0	0	2	3	0	0	0	0	0	0	0	0	0	0	0	0	0	2	0	0	0	0	0	0	0	0	0	0	0	0	0	0
hsa-miR-6815-5p	0	0	0	2	0	0	0	0	0	0	0	0	0	0	0	0	0	0	2	0	0	0	0	0	0	0	0	0	0	0	0	0	0
hsa-miR-6886-3p	3	0	0	0	0	0	0	0	0	0	0	0	0	0	0	0	0	0	2	0	0	0	0	0	0	0	0	0	0	0	0	0	0
hsa-miR-518b	2	0	0	0	0	0	0	0	0	0	0	0	0	0	0	0	0	0	2	0	0	0	0	0	0	0	0	0	0	0	0	0	0
hsa-miR-924	0	0	2	0	0	0	0	0	0	0	0	0	4	3	0	0	3	7	0	0	0	0	0	0	0	0	0	0	0	0	0	0	0
hsa-miR-5697	0	0	0	0	2	0	0	0	0	0	0	0	0	0	0	0	0	5	0	0	0	0	0	0	0	0	0	0	0	0	0	0	0
hsa-miR-1228-3p	18	0	0	0	0	0	0	0	0	0	0	0	0	0	0	0	0	3	0	0	0	0	0	0	0	0	0	0	0	0	0	0	0
hsa-miR-6845-3p	2	0	0	0	0	0	0	0	0	0	0	0	0	0	0	0	0	2	0	0	0	0	0	0	0	0	0	0	0	0	0	0	0
hsa-miR-6855-3p	5	0	0	0	0	0	0	0	0	0	0	0	0	0	0	2	0	0	0	0	0	0	0	0	0	0	0	0	0	0	0	0	0
hsa-miR-378j	0	0	0	3	0	0	0	0	0	0	0	0	2	0	0	0	0	0	0	0	0	0	0	0	0	0	0	0	0	0	0	0	0
hsa-miR-6784-3p	9	0	0	0	0	0	0	0	0	0	0	0	2	0	0	0	0	0	0	0	0	0	0	0	0	0	0	0	0	0	0	0	0
hsa-miR-1295a	5	0	0	0	0	2	0	0	0	0	2	0	0	0	0	0	0	0	0	0	0	0	0	0	0	0	0	0	0	0	0	0	0
hsa-miR-4768-5p	2	0	0	0	0	0	0	0	0	5	0	0	0	0	0	0	0	0	0	0	0	0	0	0	0	0	0	0	0	0	0	0	0
hsa-miR-7854-3p	2	0	0	0	0	0	0	0	3	2	0	0	0	0	0	0	0	0	0	0	0	0	0	0	0	0	0	0	0	0	0	0	0
hsa-miR-149-3p	0	0	0	0	0	0	2	0	0	2	0	0	0	0	0	0	0	0	0	0	0	0	0	0	0	0	0	0	0	0	0	0	0
hsa-miR-5680	42	0	0	0	0	0	0	0	0	2	0	0	0	0	0	0	0	0	0	0	0	0	0	0	0	0	0	0	0	0	0	0	0
hsa-miR-3621	0	0	0	0	0	0	0	0	0	2	0	0	0	0	0	0	0	0	0	0	0	0	0	0	0	0	0	0	0	0	0	0	0
hsa-miR-3652	0	0	0	0	0	0	0	0	0	2	0	0	0	0	0	0	0	0	0	0	0	0	0	0	0	0	0	0	0	0	0	0	0
hsa-miR-4649-3p	0	0	0	0	0	0	0	0	0	2	0	0	0	0	0	0	0	0	0	0	0	0	0	0	0	0	0	0	0	0	0	0	0
hsa-miR-4668-5p	0	0	0	0	0	0	0	0	0	2	0	0	0	0	0	0	0	0	0	0	0	0	0	0	0	0	0	0	0	0	0	0	0
hsa-miR-6875-5p	0	0	0	0	0	0	0	0	0	2	0	0	0	0	0	0	0	0	0	0	0	0	0	0	0	0	0	0	0	0	0	0	0
hsa-miR-8064	0	0	0	0	0	0	0	0	0	2	0	0	0	0	0	0	0	0	0	0	0	0	0	0	0	0	0	0	0	0	0	0	0
hsa-miR-3175	0	0	0	0	0	0	2	0	10	0	0	0	0	0	0	0	0	0	0	0	0	0	0	0	0	0	0	0	0	0	0	0	0
hsa-miR-1915-5p	0	0	0	0	0	0	0	0	9	0	0	0	0	0	0	0	0	0	0	0	0	0	0	0	0	0	0	0	0	0	0	0	0
hsa-miR-141-5p	0	0	0	0	0	0	0	0	5	0	0	0	0	0	0	0	0	0	0	0	0	0	0	0	0	0	0	0	0	0	0	0	0
hsa-miR-6820-5p	0	0	0	0	0	0	0	0	5	0	0	0	0	0	0	0	0	0	0	0	0	0	0	0	0	0	0	0	0	0	0	0	0
hsa-miR-6085	0	0	0	0	0	0	0	0	4	0	0	0	0	0	0	0	0	0	0	0	0	0	0	0	0	0	0	0	0	0	0	0	0
hsa-miR-7846-3p	0	0	0	0	0	0	0	0	4	0	0	0	0	0	0	0	0	0	0	0	0	0	0	0	0	0	0	0	0	0	0	0	0
hsa-miR-4755-3p	2	0	0	0	0	0	0	0	3	0	0	0	0	0	0	0	0	0	0	0	0	0	0	0	0	0	0	0	0	0	0	0	0
hsa-miR-3934-5p	0	0	0	0	0	0	0	2	2	0	0	0	0	0	0	0	0	0	0	0	0	0	0	0	0	0	0	0	0	0	0	0	0
hsa-miR-4745-5p	2	0	0	0	2	0	0	0	2	0	0	0	0	0	0	0	0	0	0	0	0	0	0	0	0	0	0	0	0	0	0	0	0
hsa-miR-1587	0	0	0	0	0	0	0	0	2	0	0	0	0	0	0	0	0	0	0	0	0	0	0	0	0	0	0	0	0	0	0	0	0
hsa-miR-4763-5p	0	0	0	0	0	0	0	0	2	0	0	0	0	0	0	0	0	0	0	0	0	0	0	0	0	0	0	0	0	0	0	0	0
hsa-miR-6846-5p	0	0	0	0	0	0	0	0	2	0	0	0	0	0	0	0	0	0	0	0	0	0	0	0	0	0	0	0	0	0	0	0	0
hsa-miR-4483	0	0	0	0	0	0	0	3	0	0	0	0	0	0	0	0	0	0	0	0	0	0	0	0	0	0	0	0	0	0	0	0	0
hsa-miR-367-3p	0	0	0	0	0	0	0	2	0	0	0	0	0	0	0	0	0	0	0	0	0	0	0	0	0	0	0	0	0	0	0	0	0
hsa-miR-4257	0	0	0	0	0	0	0	2	0	0	0	0	0	0	0	0	0	0	0	0	0	0	0	0	0	0	0	0	0	0	0	0	0
hsa-miR-6845-5p	0	0	0	0	0	4	2	0	0	0	0	0	0	0	0	0	0	0	0	0	0	0	0	0	0	0	0	0	0	0	0	0	0
hsa-miR-1299	6	0	0	0	0	0	2	0	0	0	0	0	0	0	0	0	0	0	0	0	0	0	0	0	0	0	0	0	0	0	0	0	0
hsa-miR-7703	4	0	0	0	0	0	2	0	0	0	0	0	0	0	0	0	0	0	0	0	0	0	0	0	0	0	0	0	0	0	0	0	0
hsa-miR-371a-3p	0	0	0	0	0	0	2	0	0	0	0	0	0	0	0	0	0	0	0	0	0	0	0	0	0	0	0	0	0	0	0	0	0
hsa-miR-371b-3p	0	0	0	0	0	0	2	0	0	0	0	0	0	0	0	0	0	0	0	0	0	0	0	0	0	0	0	0	0	0	0	0	0
hsa-miR-371b-5p	0	0	0	0	0	0	2	0	0	0	0	0	0	0	0	0	0	0	0	0	0	0	0	0	0	0	0	0	0	0	0	0	0
hsa-miR-4514	0	0	0	0	0	0	2	0	0	0	0	0	0	0	0	0	0	0	0	0	0	0	0	0	0	0	0	0	0	0	0	0	0
hsa-miR-4710	0	0	0	0	0	0	2	0	0	0	0	0	0	0	0	0	0	0	0	0	0	0	0	0	0	0	0	0	0	0	0	0	0
hsa-miR-4772-3p	0	0	0	0	0	0	2	0	0	0	0	0	0	0	0	0	0	0	0	0	0	0	0	0	0	0	0	0	0	0	0	0	0
hsa-miR-4999-3p	0	0	0	0	0	0	2	0	0	0	0	0	0	0	0	0	0	0	0	0	0	0	0	0	0	0	0	0	0	0	0	0	0
hsa-miR-6810-5p	0	0	0	0	0	0	2	0	0	0	0	0	0	0	0	0	0	0	0	0	0	0	0	0	0	0	0	0	0	0	0	0	0
hsa-miR-7152-3p	0	0	0	0	0	0	2	0	0	0	0	0	0	0	0	0	0	0	0	0	0	0	0	0	0	0	0	0	0	0	0	0	0
hsa-miR-7155-5p	0	0	0	0	0	0	2	0	0	0	0	0	0	0	0	0	0	0	0	0	0	0	0	0	0	0	0	0	0	0	0	0	0
hsa-miR-4651	2	0	0	0	0	2	0	0	0	0	0	0	0	0	0	0	0	0	0	0	0	0	0	0	0	0	0	0	0	0	0	0	0
hsa-miR-10a-3p	0	0	0	0	0	2	0	0	0	0	0	0	0	0	0	0	0	0	0	0	0	0	0	0	0	0	0	0	0	0	0	0	0
hsa-miR-4440	0	0	0	0	0	2	0	0	0	0	0	0	0	0	0	0	0	0	0	0	0	0	0	0	0	0	0	0	0	0	0	0	0
hsa-miR-450a-1-3p	0	0	0	0	0	2	0	0	0	0	0	0	0	0	0	0	0	0	0	0	0	0	0	0	0	0	0	0	0	0	0	0	0
hsa-miR-4536-5p	0	0	0	0	5	0	0	0	0	0	0	0	0	0	0	0	0	0	0	0	0	0	0	0	0	0	0	0	0	0	0	0	0
hsa-miR-5708	3	0	0	0	4	0	0	0	0	0	0	0	0	0	0	0	0	0	0	0	0	0	0	0	0	0	0	0	0	0	0	0	0
hsa-miR-4741	0	0	0	0	4	0	0	0	0	0	0	0	0	0	0	0	0	0	0	0	0	0	0	0	0	0	0	0	0	0	0	0	0
hsa-miR-6514-3p	3	0	0	0	3	0	0	0	0	0	0	0	0	0	0	0	0	0	0	0	0	0	0	0	0	0	0	0	0	0	0	0	0
hsa-miR-4478	0	0	0	0	3	0	0	0	0	0	0	0	0	0	0	0	0	0	0	0	0	0	0	0	0	0	0	0	0	0	0	0	0
hsa-miR-548l	0	0	0	0	3	0	0	0	0	0	0	0	0	0	0	0	0	0	0	0	0	0	0	0	0	0	0	0	0	0	0	0	0
hsa-miR-603	0	0	0	2	2	0	0	0	0	0	0	0	0	0	0	0	0	0	0	0	0	0	0	0	0	0	0	0	0	0	0	0	0
hsa-miR-6513-3p	2	0	0	0	2	0	0	0	0	0	0	0	0	0	0	0	0	0	0	0	0	0	0	0	0	0	0	0	0	0	0	0	0
hsa-miR-1263	0	0	0	0	2	0	0	0	0	0	0	0	0	0	0	0	0	0	0	0	0	0	0	0	0	0	0	0	0	0	0	0	0
hsa-miR-3681-3p	0	0	0	0	2	0	0	0	0	0	0	0	0	0	0	0	0	0	0	0	0	0	0	0	0	0	0	0	0	0	0	0	0
hsa-miR-4725-3p	0	0	0	0	2	0	0	0	0	0	0	0	0	0	0	0	0	0	0	0	0	0	0	0	0	0	0	0	0	0	0	0	0
hsa-miR-548g-3p	0	0	0	0	2	0	0	0	0	0	0	0	0	0	0	0	0	0	0	0	0	0	0	0	0	0	0	0	0	0	0	0	0
hsa-miR-6804-5p	0	0	0	0	2	0	0	0	0	0	0	0	0	0	0	0	0	0	0	0	0	0	0	0	0	0	0	0	0	0	0	0	0
hsa-miR-6881-5p	0	0	0	0	2	0	0	0	0	0	0	0	0	0	0	0	0	0	0	0	0	0	0	0	0	0	0	0	0	0	0	0	0
hsa-miR-892b	0	0	0	0	2	0	0	0	0	0	0	0	0	0	0	0	0	0	0	0	0	0	0	0	0	0	0	0	0	0	0	0	0
hsa-miR-933	0	0	0	0	2	0	0	0	0	0	0	0	0	0	0	0	0	0	0	0	0	0	0	0	0	0	0	0	0	0	0	0	0
hsa-miR-7978	0	0	0	3	0	0	0	0	0	0	0	0	0	0	0	0	0	0	0	0	0	0	0	0	0	0	0	0	0	0	0	0	0
hsa-miR-877-3p	59	0	0	0	0	0	0	0	0	0	0	0	0	0	0	0	0	0	0	0	0	0	0	0	0	0	0	0	0	0	0	0	0
hsa-miR-2682-3p	50	0	0	0	0	0	0	0	0	0	0	0	0	0	0	0	0	0	0	0	0	0	0	0	0	0	0	0	0	0	0	0	0
hsa-miR-1234-3p	30	0	0	0	0	0	0	0	0	0	0	0	0	0	0	0	0	0	0	0	0	0	0	0	0	0	0	0	0	0	0	0	0
hsa-miR-4640-3p	30	0	0	0	0	0	0	0	0	0	0	0	0	0	0	0	0	0	0	0	0	0	0	0	0	0	0	0	0	0	0	0	0
hsa-miR-6760-3p	24	0	0	0	0	0	0	0	0	0	0	0	0	0	0	0	0	0	0	0	0	0	0	0	0	0	0	0	0	0	0	0	0
hsa-miR-4423-5p	18	0	0	0	0	0	0	0	0	0	0	0	0	0	0	0	0	0	0	0	0	0	0	0	0	0	0	0	0	0	0	0	0
hsa-miR-7114-3p	17	0	0	0	0	0	0	0	0	0	0	0	0	0	0	0	0	0	0	0	0	0	0	0	0	0	0	0	0	0	0	0	0
hsa-miR-6881-3p	16	0	0	0	0	0	0	0	0	0	0	0	0	0	0	0	0	0	0	0	0	0	0	0	0	0	0	0	0	0	0	0	0
hsa-miR-4641	12	0	0	0	0	0	0	0	0	0	0	0	0	0	0	0	0	0	0	0	0	0	0	0	0	0	0	0	0	0	0	0	0
hsa-miR-4646-3p	12	0	0	0	0	0	0	0	0	0	0	0	0	0	0	0	0	0	0	0	0	0	0	0	0	0	0	0	0	0	0	0	0
hsa-miR-6504-5p	12	0	0	0	0	0	0	0	0	0	0	0	0	0	0	0	0	0	0	0	0	0	0	0	0	0	0	0	0	0	0	0	0
hsa-miR-18b-3p	11	0	0	0	0	0	0	0	0	0	0	0	0	0	0	0	0	0	0	0	0	0	0	0	0	0	0	0	0	0	0	0	0
hsa-miR-6798-3p	11	0	0	0	0	0	0	0	0	0	0	0	0	0	0	0	0	0	0	0	0	0	0	0	0	0	0	0	0	0	0	0	0
hsa-miR-6752-3p	10	0	0	0	0	0	0	0	0	0	0	0	0	0	0	0	0	0	0	0	0	0	0	0	0	0	0	0	0	0	0	0	0
hsa-miR-4423-3p	9	0	0	0	0	0	0	0	0	0	0	0	0	0	0	0	0	0	0	0	0	0	0	0	0	0	0	0	0	0	0	0	0
hsa-miR-6750-3p	9	0	0	0	0	0	0	0	0	0	0	0	0	0	0	0	0	0	0	0	0	0	0	0	0	0	0	0	0	0	0	0	0
hsa-miR-4701-5p	8	0	0	0	0	0	0	0	0	0	0	0	0	0	0	0	0	0	0	0	0	0	0	0	0	0	0	0	0	0	0	0	0
hsa-miR-6737-3p	8	0	0	0	0	0	0	0	0	0	0	0	0	0	0	0	0	0	0	0	0	0	0	0	0	0	0	0	0	0	0	0	0
hsa-miR-6739-3p	8	0	0	0	0	0	0	0	0	0	0	0	0	0	0	0	0	0	0	0	0	0	0	0	0	0	0	0	0	0	0	0	0
hsa-miR-6857-3p	8	0	0	0	0	0	0	0	0	0	0	0	0	0	0	0	0	0	0	0	0	0	0	0	0	0	0	0	0	0	0	0	0
hsa-miR-7151-5p	8	0	0	0	0	0	0	0	0	0	0	0	0	0	0	0	0	0	0	0	0	0	0	0	0	0	0	0	0	0	0	0	0
hsa-miR-767-3p	8	0	0	0	0	0	0	0	0	0	0	0	0	0	0	0	0	0	0	0	0	0	0	0	0	0	0	0	0	0	0	0	0
hsa-miR-3617-3p	6	0	0	0	0	0	0	0	0	0	0	0	0	0	0	0	0	0	0	0	0	0	0	0	0	0	0	0	0	0	0	0	0
hsa-miR-504-3p	6	0	0	0	0	0	0	0	0	0	0	0	0	0	0	0	0	0	0	0	0	0	0	0	0	0	0	0	0	0	0	0	0
hsa-miR-6087	6	0	0	0	0	0	0	0	0	0	0	0	0	0	0	0	0	0	0	0	0	0	0	0	0	0	0	0	0	0	0	0	0
hsa-miR-6505-3p	6	0	0	0	0	0	0	0	0	0	0	0	0	0	0	0	0	0	0	0	0	0	0	0	0	0	0	0	0	0	0	0	0
hsa-miR-6819-3p	6	0	0	0	0	0	0	0	0	0	0	0	0	0	0	0	0	0	0	0	0	0	0	0	0	0	0	0	0	0	0	0	0
hsa-miR-133a-5p	5	0	0	0	0	0	0	0	0	0	0	0	0	0	0	0	0	0	0	0	0	0	0	0	0	0	0	0	0	0	0	0	0
hsa-miR-1913	5	0	0	0	0	0	0	0	0	0	0	0	0	0	0	0	0	0	0	0	0	0	0	0	0	0	0	0	0	0	0	0	0
hsa-miR-3149	5	0	0	0	0	0	0	0	0	0	0	0	0	0	0	0	0	0	0	0	0	0	0	0	0	0	0	0	0	0	0	0	0
hsa-miR-4525	5	0	0	0	0	0	0	0	0	0	0	0	0	0	0	0	0	0	0	0	0	0	0	0	0	0	0	0	0	0	0	0	0
hsa-miR-4726-5p	5	0	0	0	0	0	0	0	0	0	0	0	0	0	0	0	0	0	0	0	0	0	0	0	0	0	0	0	0	0	0	0	0
hsa-miR-4749-3p	5	0	0	0	0	0	0	0	0	0	0	0	0	0	0	0	0	0	0	0	0	0	0	0	0	0	0	0	0	0	0	0	0
hsa-miR-548am-3p	5	0	0	0	0	0	0	0	0	0	0	0	0	0	0	0	0	0	0	0	0	0	0	0	0	0	0	0	0	0	0	0	0
hsa-miR-6804-3p	5	0	0	0	0	0	0	0	0	0	0	0	0	0	0	0	0	0	0	0	0	0	0	0	0	0	0	0	0	0	0	0	0
hsa-miR-6833-3p	5	0	0	0	0	0	0	0	0	0	0	0	0	0	0	0	0	0	0	0	0	0	0	0	0	0	0	0	0	0	0	0	0
hsa-miR-6862-3p	5	0	0	0	0	0	0	0	0	0	0	0	0	0	0	0	0	0	0	0	0	0	0	0	0	0	0	0	0	0	0	0	0
hsa-miR-7156-5p	5	0	0	0	0	0	0	0	0	0	0	0	0	0	0	0	0	0	0	0	0	0	0	0	0	0	0	0	0	0	0	0	0
hsa-miR-3127-3p	4	0	0	0	0	0	0	0	0	0	0	0	0	0	0	0	0	0	0	0	0	0	0	0	0	0	0	0	0	0	0	0	0
hsa-miR-3663-3p	4	0	0	0	0	0	0	0	0	0	0	0	0	0	0	0	0	0	0	0	0	0	0	0	0	0	0	0	0	0	0	0	0
hsa-miR-4433b-5p	4	0	0	0	0	0	0	0	0	0	0	0	0	0	0	0	0	0	0	0	0	0	0	0	0	0	0	0	0	0	0	0	0
hsa-miR-4650-5p	4	0	0	0	0	0	0	0	0	0	0	0	0	0	0	0	0	0	0	0	0	0	0	0	0	0	0	0	0	0	0	0	0
hsa-miR-4774-5p	4	0	0	0	0	0	0	0	0	0	0	0	0	0	0	0	0	0	0	0	0	0	0	0	0	0	0	0	0	0	0	0	0
hsa-miR-5004-5p	4	0	0	0	0	0	0	0	0	0	0	0	0	0	0	0	0	0	0	0	0	0	0	0	0	0	0	0	0	0	0	0	0
hsa-miR-6126	4	0	0	0	0	0	0	0	0	0	0	0	0	0	0	0	0	0	0	0	0	0	0	0	0	0	0	0	0	0	0	0	0
hsa-miR-642b-5p	4	0	0	0	0	0	0	0	0	0	0	0	0	0	0	0	0	0	0	0	0	0	0	0	0	0	0	0	0	0	0	0	0
hsa-miR-6873-3p	4	0	0	0	0	0	0	0	0	0	0	0	0	0	0	0	0	0	0	0	0	0	0	0	0	0	0	0	0	0	0	0	0
hsa-miR-6883-3p	4	0	0	0	0	0	0	0	0	0	0	0	0	0	0	0	0	0	0	0	0	0	0	0	0	0	0	0	0	0	0	0	0
hsa-miR-106a-3p	3	0	0	0	0	0	0	0	0	0	0	0	0	0	0	0	0	0	0	0	0	0	0	0	0	0	0	0	0	0	0	0	0
hsa-miR-196a-3p	3	0	0	0	0	0	0	0	0	0	0	0	0	0	0	0	0	0	0	0	0	0	0	0	0	0	0	0	0	0	0	0	0
hsa-miR-3684	3	0	0	0	0	0	0	0	0	0	0	0	0	0	0	0	0	0	0	0	0	0	0	0	0	0	0	0	0	0	0	0	0
hsa-miR-3928-5p	3	0	0	0	0	0	0	0	0	0	0	0	0	0	0	0	0	0	0	0	0	0	0	0	0	0	0	0	0	0	0	0	0
hsa-miR-4435	3	0	0	0	0	0	0	0	0	0	0	0	0	0	0	0	0	0	0	0	0	0	0	0	0	0	0	0	0	0	0	0	0
hsa-miR-4446-5p	3	0	0	0	0	0	0	0	0	0	0	0	0	0	0	0	0	0	0	0	0	0	0	0	0	0	0	0	0	0	0	0	0
hsa-miR-4473	3	0	0	0	0	0	0	0	0	0	0	0	0	0	0	0	0	0	0	0	0	0	0	0	0	0	0	0	0	0	0	0	0
hsa-miR-4790-5p	3	0	0	0	0	0	0	0	0	0	0	0	0	0	0	0	0	0	0	0	0	0	0	0	0	0	0	0	0	0	0	0	0
hsa-miR-6515-3p	3	0	0	0	0	0	0	0	0	0	0	0	0	0	0	0	0	0	0	0	0	0	0	0	0	0	0	0	0	0	0	0	0
hsa-miR-6780b-3p	3	0	0	0	0	0	0	0	0	0	0	0	0	0	0	0	0	0	0	0	0	0	0	0	0	0	0	0	0	0	0	0	0
hsa-miR-6824-3p	3	0	0	0	0	0	0	0	0	0	0	0	0	0	0	0	0	0	0	0	0	0	0	0	0	0	0	0	0	0	0	0	0
hsa-miR-6836-5p	3	0	0	0	0	0	0	0	0	0	0	0	0	0	0	0	0	0	0	0	0	0	0	0	0	0	0	0	0	0	0	0	0
hsa-miR-6849-3p	3	0	0	0	0	0	0	0	0	0	0	0	0	0	0	0	0	0	0	0	0	0	0	0	0	0	0	0	0	0	0	0	0
hsa-miR-6889-3p	3	0	0	0	0	0	0	0	0	0	0	0	0	0	0	0	0	0	0	0	0	0	0	0	0	0	0	0	0	0	0	0	0
hsa-miR-1236-3p	2	0	0	0	0	0	0	0	0	0	0	0	0	0	0	0	0	0	0	0	0	0	0	0	0	0	0	0	0	0	0	0	0
hsa-miR-1256	2	0	0	0	0	0	0	0	0	0	0	0	0	0	0	0	0	0	0	0	0	0	0	0	0	0	0	0	0	0	0	0	0
hsa-miR-1292-3p	2	0	0	0	0	0	0	0	0	0	0	0	0	0	0	0	0	0	0	0	0	0	0	0	0	0	0	0	0	0	0	0	0
hsa-miR-183-3p	2	0	0	0	0	0	0	0	0	0	0	0	0	0	0	0	0	0	0	0	0	0	0	0	0	0	0	0	0	0	0	0	0
hsa-miR-18b-5p	2	0	0	0	0	0	0	0	0	0	0	0	0	0	0	0	0	0	0	0	0	0	0	0	0	0	0	0	0	0	0	0	0
hsa-miR-2116-5p	2	0	0	0	0	0	0	0	0	0	0	0	0	0	0	0	0	0	0	0	0	0	0	0	0	0	0	0	0	0	0	0	0
hsa-miR-216a-3p	2	0	0	0	0	0	0	0	0	0	0	0	0	0	0	0	0	0	0	0	0	0	0	0	0	0	0	0	0	0	0	0	0
hsa-miR-218-1-3p	2	0	0	0	0	0	0	0	0	0	0	0	0	0	0	0	0	0	0	0	0	0	0	0	0	0	0	0	0	0	0	0	0
hsa-miR-222-5p	2	0	0	0	0	0	0	0	0	0	0	0	0	0	0	0	0	0	0	0	0	0	0	0	0	0	0	0	0	0	0	0	0
hsa-miR-3131	2	0	0	0	0	0	0	0	0	0	0	0	0	0	0	0	0	0	0	0	0	0	0	0	0	0	0	0	0	0	0	0	0
hsa-miR-3158-5p	2	0	0	0	0	0	0	0	0	0	0	0	0	0	0	0	0	0	0	0	0	0	0	0	0	0	0	0	0	0	0	0	0
hsa-miR-3619-3p	2	0	0	0	0	0	0	0	0	0	0	0	0	0	0	0	0	0	0	0	0	0	0	0	0	0	0	0	0	0	0	0	0
hsa-miR-3622b-3p	2	0	0	0	0	0	0	0	0	0	0	0	0	0	0	0	0	0	0	0	0	0	0	0	0	0	0	0	0	0	0	0	0
hsa-miR-3651	2	0	0	0	0	0	0	0	0	0	0	0	0	0	0	0	0	0	0	0	0	0	0	0	0	0	0	0	0	0	0	0	0
hsa-miR-3654	2	0	0	0	0	0	0	0	0	0	0	0	0	0	0	0	0	0	0	0	0	0	0	0	0	0	0	0	0	0	0	0	0
hsa-miR-3657	2	0	0	0	0	0	0	0	0	0	0	0	0	0	0	0	0	0	0	0	0	0	0	0	0	0	0	0	0	0	0	0	0
hsa-miR-3660	2	0	0	0	0	0	0	0	0	0	0	0	0	0	0	0	0	0	0	0	0	0	0	0	0	0	0	0	0	0	0	0	0
hsa-miR-3663-5p	2	0	0	0	0	0	0	0	0	0	0	0	0	0	0	0	0	0	0	0	0	0	0	0	0	0	0	0	0	0	0	0	0
hsa-miR-3944-3p	2	0	0	0	0	0	0	0	0	0	0	0	0	0	0	0	0	0	0	0	0	0	0	0	0	0	0	0	0	0	0	0	0
hsa-miR-4433-5p	2	0	0	0	0	0	0	0	0	0	0	0	0	0	0	0	0	0	0	0	0	0	0	0	0	0	0	0	0	0	0	0	0
hsa-miR-4477a	2	0	0	0	0	0	0	0	0	0	0	0	0	0	0	0	0	0	0	0	0	0	0	0	0	0	0	0	0	0	0	0	0
hsa-miR-4709-3p	2	0	0	0	0	0	0	0	0	0	0	0	0	0	0	0	0	0	0	0	0	0	0	0	0	0	0	0	0	0	0	0	0
hsa-miR-4709-5p	2	0	0	0	0	0	0	0	0	0	0	0	0	0	0	0	0	0	0	0	0	0	0	0	0	0	0	0	0	0	0	0	0
hsa-miR-4743-3p	2	0	0	0	0	0	0	0	0	0	0	0	0	0	0	0	0	0	0	0	0	0	0	0	0	0	0	0	0	0	0	0	0
hsa-miR-4745-3p	2	0	0	0	0	0	0	0	0	0	0	0	0	0	0	0	0	0	0	0	0	0	0	0	0	0	0	0	0	0	0	0	0
hsa-miR-4794	2	0	0	0	0	0	0	0	0	0	0	0	0	0	0	0	0	0	0	0	0	0	0	0	0	0	0	0	0	0	0	0	0
hsa-miR-5001-5p	2	0	0	0	0	0	0	0	0	0	0	0	0	0	0	0	0	0	0	0	0	0	0	0	0	0	0	0	0	0	0	0	0
hsa-miR-5088-5p	2	0	0	0	0	0	0	0	0	0	0	0	0	0	0	0	0	0	0	0	0	0	0	0	0	0	0	0	0	0	0	0	0
hsa-miR-518e-3p	2	0	0	0	0	0	0	0	0	0	0	0	0	0	0	0	0	0	0	0	0	0	0	0	0	0	0	0	0	0	0	0	0
hsa-miR-520c-3p	2	0	0	0	0	0	0	0	0	0	0	0	0	0	0	0	0	0	0	0	0	0	0	0	0	0	0	0	0	0	0	0	0
hsa-miR-522-3p	2	0	0	0	0	0	0	0	0	0	0	0	0	0	0	0	0	0	0	0	0	0	0	0	0	0	0	0	0	0	0	0	0
hsa-miR-5587-3p	2	0	0	0	0	0	0	0	0	0	0	0	0	0	0	0	0	0	0	0	0	0	0	0	0	0	0	0	0	0	0	0	0
hsa-miR-588	2	0	0	0	0	0	0	0	0	0	0	0	0	0	0	0	0	0	0	0	0	0	0	0	0	0	0	0	0	0	0	0	0
hsa-miR-6503-5p	2	0	0	0	0	0	0	0	0	0	0	0	0	0	0	0	0	0	0	0	0	0	0	0	0	0	0	0	0	0	0	0	0
hsa-miR-6732-3p	2	0	0	0	0	0	0	0	0	0	0	0	0	0	0	0	0	0	0	0	0	0	0	0	0	0	0	0	0	0	0	0	0
hsa-miR-6734-5p	2	0	0	0	0	0	0	0	0	0	0	0	0	0	0	0	0	0	0	0	0	0	0	0	0	0	0	0	0	0	0	0	0
hsa-miR-6742-3p	2	0	0	0	0	0	0	0	0	0	0	0	0	0	0	0	0	0	0	0	0	0	0	0	0	0	0	0	0	0	0	0	0
hsa-miR-6766-3p	2	0	0	0	0	0	0	0	0	0	0	0	0	0	0	0	0	0	0	0	0	0	0	0	0	0	0	0	0	0	0	0	0
hsa-miR-6776-3p	2	0	0	0	0	0	0	0	0	0	0	0	0	0	0	0	0	0	0	0	0	0	0	0	0	0	0	0	0	0	0	0	0
hsa-miR-6785-3p	2	0	0	0	0	0	0	0	0	0	0	0	0	0	0	0	0	0	0	0	0	0	0	0	0	0	0	0	0	0	0	0	0
hsa-miR-6787-3p	2	0	0	0	0	0	0	0	0	0	0	0	0	0	0	0	0	0	0	0	0	0	0	0	0	0	0	0	0	0	0	0	0
hsa-miR-6796-3p	2	0	0	0	0	0	0	0	0	0	0	0	0	0	0	0	0	0	0	0	0	0	0	0	0	0	0	0	0	0	0	0	0
hsa-miR-6800-3p	2	0	0	0	0	0	0	0	0	0	0	0	0	0	0	0	0	0	0	0	0	0	0	0	0	0	0	0	0	0	0	0	0
hsa-miR-6808-3p	2	0	0	0	0	0	0	0	0	0	0	0	0	0	0	0	0	0	0	0	0	0	0	0	0	0	0	0	0	0	0	0	0
hsa-miR-6809-3p	2	0	0	0	0	0	0	0	0	0	0	0	0	0	0	0	0	0	0	0	0	0	0	0	0	0	0	0	0	0	0	0	0
hsa-miR-6858-3p	2	0	0	0	0	0	0	0	0	0	0	0	0	0	0	0	0	0	0	0	0	0	0	0	0	0	0	0	0	0	0	0	0
hsa-miR-7110-3p	2	0	0	0	0	0	0	0	0	0	0	0	0	0	0	0	0	0	0	0	0	0	0	0	0	0	0	0	0	0	0	0	0
hsa-miR-7111-3p	2	0	0	0	0	0	0	0	0	0	0	0	0	0	0	0	0	0	0	0	0	0	0	0	0	0	0	0	0	0	0	0	0
hsa-miR-7158-5p	2	0	0	0	0	0	0	0	0	0	0	0	0	0	0	0	0	0	0	0	0	0	0	0	0	0	0	0	0	0	0	0	0
hsa-miR-7974	2	0	0	0	0	0	0	0	0	0	0	0	0	0	0	0	0	0	0	0	0	0	0	0	0	0	0	0	0	0	0	0	0
TOTAL	12282900	85007	132813	793347	8076720	1972163	6495911	945886	3525262	7244853	1403790	30464	1046135	238712	388907	233532	472802	2116436	1952467	2050650	845817	8543046	2311042	195067	15803412	6542326	5556233	10501972	9552402	8009830	8002806	3595641	19004117
