# Supplementary material for: Regional and subtype-dependent miRNA signatures in sporadic Creutzfeldt-Jakob disease are accompanied by alterations in miRNA silencing machinery and biogenesis
Source: PLoS Pathog. 2018 Jan 22;14(1):e1006802. doi: 10.1371/journal.ppat.1006802 (PMC5794191; doi:10.1371/journal.ppat.1006802)
Supplement: S3 Table — (XLSX) [file ppat.1006802.s012.xlsx]

## Sheet: DE
Supplementary Table 3. miRNAs differently expressed (adjusted P <= 0.05) in control individuals versus affected patients (MM1 or VV2) in the cortex and the cerebellum. The miRNAs selected for qPCR validation are highlighted in bold.
Frontal Cortex					Frontal Cortex					Cerebellum					Cerebellum
MM1					VV2					MM1					VV2
miRNA	baseMean normalized counts	log2FoldChange (MM1 vs Controls)	pvalue	padj	miRNA	baseMean normalized counts	log2FoldChange (VV2 vs Controls)	pvalue	padj	miRNA	baseMean normalized counts	log2FoldChange (MM1 vs Controls)	pvalue	padj	miRNA	baseMean normalized counts	log2FoldChange (VV2 vs Controls)	pvalue	padj
hsa-miR-331-3p	32.6941	-2.89467	1.03684e-09	2.32772e-07	hsa-miR-323a-5p	23.6753	-2.78601	6.46838e-11	3.03367e-08	hsa-miR-146b-5p	2332.55	0.848224	2.03935e-09	8.30017e-07	hsa-miR-4485	63.6221	-3.02237	1.21671e-15	4.45317e-13
hsa-miR-323a-5p	22.4175	-2.84388	7.96433e-10	2.32772e-07	hsa-miR-1307-5p	15.2194	-2.1232	2.08494e-05	0.0031255	hsa-miR-146a-5p	509.551	1.68026	4.19645e-09	8.53977e-07	hsa-miR-874-5p	702.298	-2.29228	7.09828e-10	1.29899e-07
hsa-miR-1343-3p	12.0098	-2.2689	5.89659e-07	7.96918e-05	hsa-miR-195-5p	729.426	1.20213	2.11519e-05	0.0031255	hsa-miR-28-3p	1497.32	1.56777	1.09802e-06	0.000148965	hsa-miR-145-3p	111.091	-1.0903	5.31939e-08	5.96183e-06
hsa-miR-1307-5p	14.7679	-2.15059	7.09949e-07	7.96918e-05	hsa-miR-873-3p	192.248	-1.24281	2.66567e-05	0.0031255	hsa-miR-577	356.726	-1.5781	7.07914e-06	0.000720302	hsa-miR-652-3p	104.031	-1.37702	8.14457e-08	5.96183e-06
hsa-miR-26a-5p	106609	1.85337	1.19069e-06	0.000106924	hsa-miR-1343-3p	13.9033	-1.64298	4.98482e-05	0.00467576	hsa-miR-584-5p	52.7686	-1.40148	3.68326e-05	0.00299817	hsa-miR-664a-5p	8.75818	-2.40748	8.01981e-08	5.96183e-06
hsa-miR-135a-5p	545.015	1.5886	1.97074e-06	0.000147477	hsa-miR-877-5p	58.1718	-1.71323	7.65682e-05	0.00598508	hsa-miR-106b-3p	76.0478	0.82829	0.000108881	0.00649783	hsa-miR-3065-5p	21.3971	1.44951	4.24034e-07	2.58661e-05
hsa-miR-195-5p	702.15	1.36184	3.16364e-06	0.000202925	hsa-miR-135a-5p	470.973	1.05328	0.000258225	0.0143414	hsa-miR-338-5p	256.088	-1.68804	0.000111756	0.00649783	hsa-miR-1224-5p	606.813	-2.17916	5.36775e-07	2.80657e-05
hsa-miR-504-5p	31.0467	-2.53455	1.07638e-05	0.000604116	hsa-miR-124-3p	818.485	-1.25816	0.000264814	0.0143414	hsa-miR-375	84.1469	1.0978	0.000349707	0.0177913	hsa-miR-5701	8.7568	2.81199	8.95428e-07	4.09658e-05
hsa-miR-223-3p	32.8742	1.36765	1.68237e-05	0.000839315	hsa-miR-4301	16.7277	-1.71039	0.000275208	0.0143414	hsa-miR-873-3p	79.5362	1.56606	0.000465867	0.0210676	hsa-miR-454-3p	182.618	0.763157	1.80014e-06	7.32059e-05
hsa-miR-4286	6.19173	-2.10718	5.55136e-05	0.00249256	hsa-miR-423-5p	458.151	-1.23884	0.000431767	0.0184501	hsa-miR-382-3p	6.4404	-1.52155	0.00076182	0.0310061	hsa-miR-409-3p	1009.69	1.07273	2.11691e-06	7.74787e-05
hsa-miR-7977	209.107	-1.60863	9.54607e-05	0.00383433	hsa-miR-138-1-3p	35.5057	-0.901705	0.000432732	0.0184501	hsa-miR-598-3p	261.505	-0.659669	0.000847884	0.0313717	hsa-miR-381-3p	3834.65	1.11378	5.67283e-06	0.000188751
hsa-miR-423-5p	442.377	-1.38549	0.000102477	0.00383433	hsa-miR-4286	6.72772	-1.92078	0.000640221	0.023518	hsa-miR-190a-5p	6.87756	-1.5266	0.00130227	0.040771	hsa-miR-106b-3p	211.38	0.499304	1.30239e-05	0.000397228
hsa-miR-877-5p	56.3078	-1.63178	0.000126541	0.00386492	hsa-miR-29b-3p	905.239	0.757425	0.000675733	0.023518	hsa-miR-1273g-3p	2.06373	2.42807	0.00127046	0.040771	hsa-miR-378a-3p	3860.22	0.505724	1.50417e-05	0.000423482
hsa-miR-873-3p	170.404	-1.31356	0.000119081	0.00386492	hsa-miR-182-5p	1951.31	-1.01574	0.000702031	0.023518	hsa-miR-126-5p	693.123	-0.722967	0.00171463	0.0436159	hsa-let-7e-5p	16995	-1.71722	2.08156e-05	0.000544178
hsa-miR-16-5p	1742.17	1.03353	0.000129118	0.00386492	hsa-miR-125a-5p	19726.2	-0.80321	0.000808362	0.023571	hsa-miR-219a-5p	17.0902	-1.51075	0.00161127	0.0436159	hsa-miR-3168	26.8378	-2.70493	2.56846e-05	0.000626704
hsa-miR-182-5p	1699.82	-1.3371	0.000153959	0.00418633	hsa-miR-143-5p	3.95672	-1.5768	0.00083949	0.023571	hsa-miR-378a-3p	1282.99	0.68633	0.00150116	0.0436159	hsa-miR-320c	107.776	-1.82649	3.04021e-05	0.000639417
hsa-miR-9-3p	488.401	1.06757	0.000158502	0.00418633	hsa-miR-548ba	4.86584	1.75685	0.000854386	0.023571	hsa-miR-5701	2.69523	2.1135	0.00223052	0.0534014	hsa-miR-342-5p	69.7123	-1.31363	3.14467e-05	0.000639417
hsa-miR-29b-3p	907.416	1.03145	0.000234946	0.00586059	hsa-miR-145-5p	1272.18	-0.929705	0.00091358	0.0238038	hsa-miR-877-5p	34.3938	-1.2614	0.00240907	0.0544719	hsa-miR-877-5p	115.496	-1.74317	2.93032e-05	0.000639417
hsa-miR-128-2-5p	15.4392	-1.6997	0.000281607	0.00610345	hsa-miR-1224-5p	223.499	-1.22464	0.00107813	0.0259172	hsa-let-7e-5p	5336.35	-1.11475	0.00316632	0.0585769	hsa-miR-628-3p	376.029	-1.47089	4.53188e-05	0.000872984
hsa-miR-124-3p	761.005	-1.4185	0.000285462	0.00610345	hsa-miR-629-5p	6.16882	1.41231	0.00110521	0.0259172	hsa-miR-125b-5p	2759.16	1.19879	0.00280381	0.0585769	hsa-miR-361-3p	84.7527	1.49619	5.73604e-05	0.0010497
hsa-miR-128-3p	3335.15	-1.35766	0.000285217	0.00610345	hsa-miR-210-5p	15.8504	-1.68316	0.0014487	0.0323543	hsa-miR-338-3p	450.933	-0.659396	0.00299418	0.0585769	hsa-miR-3605-5p	51.8357	-1.76958	6.40615e-05	0.0011165
hsa-miR-125a-5p	17895.6	-0.961585	0.000349754	0.0068278	hsa-miR-143-3p	60144.5	-1.33043	0.00176804	0.0376913	hsa-miR-4485	18.5164	-1.73043	0.00304051	0.0585769	hsa-miR-376c-3p	171.894	0.966719	6.7248e-05	0.00111876
hsa-miR-142-3p	27.4931	1.25071	0.000341212	0.0068278	hsa-miR-224-5p	8.50503	-1.73255	0.00211422	0.0431118						hsa-miR-7977	182.797	-1.73441	0.00013715	0.00218248
hsa-miR-26b-5p	1743.45	0.933137	0.000400746	0.00749729	hsa-miR-223-3p	30.5119	0.916096	0.00257094	0.0502404						hsa-miR-128-2-5p	124.598	-1.9249	0.000157686	0.00230878
hsa-miR-98-5p	3157.2	0.829308	0.000433814	0.0077913	hsa-miR-99a-5p	2151.3	0.781046	0.00282972	0.0515984						hsa-miR-194-5p	73.3878	1.03636	0.000157703	0.00230878
hsa-miR-4446-3p	41.6013	-1.39249	0.000481663	0.00831795	hsa-miR-6810-3p	5.09839	-1.53838	0.00286047	0.0515984						hsa-miR-484	533.289	1.01574	0.000192649	0.0027119
hsa-miR-4301	15.9218	-1.72084	0.000529537	0.00872795	hsa-miR-342-3p	9994.87	0.593593	0.0030243	0.0525332						hsa-miR-487a-3p	42.141	-0.825467	0.000226828	0.00307478
hsa-miR-770-5p	25.7265	-1.27311	0.000544282	0.00872795											hsa-miR-455-3p	23.2893	1.33949	0.000252407	0.00329932
hsa-miR-432-5p	820.645	-1.03462	0.000572089	0.00885751											hsa-miR-422a	6.10754	1.43346	0.000273511	0.00333494
hsa-miR-30d-5p	10000.9	-1.05591	0.00066998	0.0100274											hsa-miR-432-5p	659.38	-0.729951	0.000282468	0.00333494
hsa-let-7a-5p	33558.5	0.749746	0.000920779	0.0133364											hsa-miR-548ba	54.4077	1.44854	0.000271713	0.00333494
hsa-miR-6810-3p	4.40027	-1.91103	0.00138344	0.0177476											hsa-miR-744-5p	532.184	-0.780789	0.000336961	0.00378352
hsa-miR-3605-5p	13.7698	-1.49812	0.00127374	0.0177476											hsa-miR-605-3p	11.742	-1.91282	0.000341137	0.00378352
hsa-miR-7706	98.7629	-1.08882	0.00135281	0.0177476											hsa-miR-449c-5p	15.5343	1.42031	0.000386389	0.00415937
hsa-miR-431-3p	500.579	-0.992907	0.00131943	0.0177476											hsa-miR-186-5p	2579.91	0.414173	0.000485478	0.00507671
hsa-miR-3200-5p	10.4285	-1.40209	0.00188664	0.0235306											hsa-miR-23b-3p	1396.52	-0.930682	0.000538014	0.00546981
hsa-miR-425-5p	1019.2	-1.31525	0.00200282	0.0243045											hsa-let-7c-5p	11357.3	-0.564753	0.000596147	0.00584129
hsa-miR-151b	41.0125	-1.28025	0.00220217	0.0260204											hsa-miR-337-5p	7.43581	-1.41096	0.000606473	0.00584129
hsa-miR-424-5p	11.7775	1.21815	0.00235763	0.027143											hsa-let-7i-3p	13.2604	1.6086	0.000635658	0.00594214
hsa-miR-1908-3p	3.97887	-1.87007	0.00243103	0.0272884											hsa-miR-142-5p	262.163	1.02508	0.000649414	0.00594214
hsa-miR-184	73.3886	-1.16971	0.00275967	0.0295022											hsa-miR-125b-1-3p	221.814	-0.839989	0.00083497	0.00745363
hsa-miR-330-3p	297.636	-1.01698	0.00270117	0.0295022											hsa-miR-497-5p	363.836	0.725733	0.00113316	0.00987465
hsa-miR-548ba	4.13695	1.71353	0.00283922	0.0296468											hsa-miR-324-5p	38.2099	-0.900754	0.00121419	0.0103347
hsa-miR-6837-3p	10.4516	-1.12834	0.00291861	0.0297831											hsa-miR-1285-3p	6.3064	1.51333	0.00136296	0.0113064
hsa-miR-143-3p	54723.9	-1.44005	0.0033238	0.0324432											hsa-miR-154-5p	28.8267	1.46674	0.00139895	0.0113064
hsa-miR-138-1-3p	30.1725	-1.11487	0.00332227	0.0324432											hsa-miR-30c-1-3p	45.7783	-0.901304	0.00142102	0.0113064
hsa-miR-190b	4.85937	1.52445	0.0036612	0.0349762											hsa-miR-1275	13.1404	-1.38984	0.0016443	0.0128045
hsa-miR-6511b-3p	17.8192	-0.906369	0.00391116	0.0359969											hsa-miR-181b-3p	6.42573	-1.00173	0.00176942	0.0134918
hsa-let-7g-5p	6196.5	0.684629	0.00392839	0.0359969											hsa-miR-139-3p	9.45607	-1.65008	0.00273686	0.0204427
hsa-miR-381-3p	777.327	1.08783	0.00411112	0.0364371											hsa-miR-584-5p	195.654	-1.13267	0.00286046	0.0209386
hsa-miR-15b-5p	42.898	1.14954	0.00413874	0.0364371											hsa-miR-374b-3p	22.9438	-0.673336	0.00326005	0.0233956
hsa-miR-210-5p	15.6005	-1.47548	0.00525511	0.0435046											hsa-miR-27a-3p	492.734	0.668802	0.00347068	0.0243588
hsa-miR-125b-1-3p	84.5971	-1.24022	0.00535271	0.0435046											hsa-miR-320d	58.0612	-1.46648	0.00352736	0.0243588
hsa-miR-222-3p	7841.65	-1.0216	0.00542596	0.0435046											hsa-miR-25-5p	5.69663	-1.29348	0.00380802	0.0258099
hsa-miR-212-3p	77.5896	-1.00718	0.00525219	0.0435046											hsa-miR-144-3p	31.1757	1.16235	0.00486017	0.0323422
hsa-miR-660-5p	143.697	0.553485	0.00521804	0.0435046											hsa-miR-181b-5p	11813.9	-0.470811	0.00537797	0.0347687
hsa-miR-1301-3p	149.615	-1.12026	0.00557907	0.0439474											hsa-miR-493-5p	9.51522	0.87083	0.0054148	0.0347687
hsa-miR-134-5p	586.679	-0.760424	0.00593446	0.0459409											hsa-miR-1976	6.87264	-1.27182	0.00564986	0.0348985
hsa-miR-143-5p	3.91789	-1.48952	0.00630445	0.0479779											hsa-miR-219a-2-3p	699.792	-0.82031	0.00572106	0.0348985
hsa-let-7i-5p	16498.5	0.59859	0.00658101	0.0492479											hsa-miR-26b-3p	61.8142	-0.552083	0.00557802	0.0348985
hsa-miR-6511b-5p	3.49452	-1.61088	0.00698981	0.0498163											hsa-let-7b-5p	10187.6	-0.552405	0.00598574	0.0359145
hsa-miR-27b-3p	6626.48	-1.15341	0.00680659	0.0498163											hsa-let-7f-5p	290646	-0.926343	0.00609771	0.0359962
hsa-miR-377-3p	16.135	1.1872	0.00696805	0.0498163											hsa-miR-541-3p	18.9537	-1.07239	0.00702504	0.0408121
hsa-miR-127-3p	34191.9	-0.669322	0.00720377	0.050539											hsa-miR-184	569.81	-1.12289	0.00798678	0.0456744
hsa-miR-145-5p	1208.87	-0.804189	0.00810797	0.0560073											hsa-miR-449a	11.4409	1.0433	0.00893258	0.0502973
hsa-miR-145-3p	25.7871	-1.36107	0.00835183	0.0568178											hsa-miR-3065-3p	7.6018	1.09219	0.00932296	0.0509284
hsa-miR-106a-5p	10.4219	1.0292	0.00869129	0.0582446											hsa-miR-654-3p	1011.68	0.466189	0.00929979	0.0509284
hsa-miR-126-3p	905.195	0.79336	0.00887656	0.0586114											hsa-miR-130b-3p	83.8353	0.400804	0.00961149	0.0517324
hsa-miR-409-3p	608.711	-1.00123	0.00932304	0.0595549											hsa-miR-4446-3p	19.5844	-0.916431	0.00983218	0.0521533
hsa-miR-30e-5p	6364.59	-0.910479	0.00933292	0.0595549
