# Supplementary material for: Regional and subtype-dependent miRNA signatures in sporadic Creutzfeldt-Jakob disease are accompanied by alterations in miRNA silencing machinery and biogenesis
Source: PLoS Pathog. 2018 Jan 22;14(1):e1006802. doi: 10.1371/journal.ppat.1006802 (PMC5794191; doi:10.1371/journal.ppat.1006802)
Supplement: S4 Table — Base mean > or equal to 10 (online). (XLSX) [file ppat.1006802.s013.xlsx]

## Sheet: DE_isomiRs_ results
	baseMean	log2FoldChange	lfcSE	stat	pvalue	padj
hsa-miR-323a-5p.ref.0.no.0.0.0	8.75955	-3.20182	0.52376	-6.11315	9.76809e-10	1.82175e-06
hsa-miR-423-5p.iso.d-T.no.0.0.0	53.8016	-2.25142	0.403527	-5.57936	2.41406e-08	1.87461e-05
hsa-miR-873-3p.iso.d-A.no.d-G.u-A.0	15.8869	-2.0706	0.376107	-5.50535	3.6843e-08	1.87461e-05
hsa-miR-654-3p.iso.u-TT.no.0.0.0	20.1828	-3.07488	0.562131	-5.47005	4.49907e-08	1.87461e-05
hsa-miR-223-3p.iso.0.no.0.u-T.0	4.93379	2.46575	0.454588	5.42415	5.82315e-08	1.87461e-05
hsa-miR-151b.ref.0.no.0.0.0	7.05198	-2.77978	0.513075	-5.41788	6.03091e-08	1.87461e-05
hsa-miR-134-5p.iso.0.no.0.u-AA.0	54.0588	-2.08994	0.392388	-5.32621	1.00283e-07	2.67181e-05
hsa-miR-20a-5p.iso.u-G.no.0.u-A.0	2.65156	2.27178	0.456461	4.97694	6.45963e-07	0.00015059
hsa-miR-539-5p.iso.d-T.no.0.u-A.0	7.64926	-3.87859	0.784525	-4.94387	7.65876e-07	0.000150753
hsa-miR-342-3p.ref.0.no.0.0.0	2676.92	1.58178	0.32063	4.93335	8.0833e-07	0.000150753
hsa-miR-124-3p.ref.0.no.0.0.0	393.481	-2.31036	0.472239	-4.89235	9.96407e-07	0.000168936
hsa-miR-324-3p.iso.0.no.0.u-TAA.0	11.7426	1.66583	0.343288	4.85257	1.21875e-06	0.000169078
hsa-miR-323a-5p.iso.u-C.no.0.0.0	9.00939	-2.73873	0.565156	-4.84597	1.25996e-06	0.000169078
hsa-miR-124-3p.iso.u-C.no.0.0.0	45.0993	-1.99734	0.412289	-4.84451	1.26922e-06	0.000169078
hsa-miR-874-3p.ref.0.no.0.0.0	60.9988	-2.31716	0.480394	-4.82347	1.41081e-06	0.000175411
hsa-miR-142-5p.iso.u-ACT.no.u-CC.0.0	32.9297	-2.58877	0.540519	-4.78941	1.67272e-06	0.000191029
hsa-miR-17-5p.iso.u-G.no.0.u-A.0	3.79496	1.52586	0.319128	4.78134	1.74128e-06	0.000191029
hsa-miR-361-5p.iso.d-T.no.0.0.0	51.0501	1.11524	0.235689	4.73183	2.225e-06	0.000230535
hsa-miR-135a-5p.ref.0.no.0.0.0	419.308	1.5175	0.322666	4.703	2.56362e-06	0.00025164
hsa-miR-135a-5p.iso.u-A.no.0.u-T.0	50.2838	2.08591	0.447572	4.6605	3.15447e-06	0.000285185
hsa-miR-125b-1-3p.ref.0.no.0.0.0	20.153	-2.63593	0.566036	-4.65683	3.2112e-06	0.000285185
hsa-miR-873-3p.iso.d-A.no.0.0.0	15.6537	-1.69878	0.370984	-4.57912	4.66925e-06	0.000395825
hsa-miR-4446-3p.iso.u-T.no.0.u-AA.0	14.0527	-2.66765	0.586166	-4.55102	5.33859e-06	0.000429076
hsa-miR-27a-3p.iso.u-C.no.0.0.0	27.4836	-2.4379	0.536519	-4.54393	5.52162e-06	0.000429076
hsa-miR-223-3p.iso.d-A.no.0.0.0	11.7211	2.07733	0.45824	4.53327	5.80773e-06	0.000433257
hsa-miR-331-3p.iso.u-A.no.0.0.0	3.79633	-2.70887	0.600658	-4.50983	6.4879e-06	0.000465382
hsa-miR-27b-3p.iso.u-C.no.0.0.0	4354.31	-2.37302	0.529155	-4.48455	7.30694e-06	0.00050472
hsa-miR-1343-3p.ref.0.no.0.0.0	5.01683	-2.29723	0.517598	-4.43824	9.06954e-06	0.000604096
hsa-miR-374b-5p.iso.0.no.0.u-A.0	34.783	1.57744	0.35707	4.41775	9.97345e-06	0.000612783
hsa-miR-29b-3p.iso.u-T.no.0.u-A.0	23.6223	1.23212	0.279048	4.41542	1.00815e-05	0.000612783
hsa-miR-423-5p.ref.0.no.0.0.0	282.098	-1.59748	0.361979	-4.41319	1.01857e-05	0.000612783
hsa-miR-28-3p.iso.0.no.0.u-AA.0	432.103	-1.718	0.393322	-4.36791	1.2544e-05	0.000731082
hsa-miR-324-3p.iso.0.no.0.u-TTT.0	6.19483	1.99605	0.460311	4.33632	1.44888e-05	0.000801414
hsa-miR-134-5p.iso.0.no.0.u-AT.0	66.5321	-1.66736	0.38522	-4.32832	1.50249e-05	0.000801414
hsa-miR-330-3p.iso.d-G.no.d-G.u-T.0	26.8718	-1.93359	0.447052	-4.32521	1.52386e-05	0.000801414
hsa-miR-24-3p.iso.0.no.0.u-T.0	159.055	1.00006	0.231395	4.32189	1.54697e-05	0.000801414
hsa-miR-128-3p.iso.u-T.no.0.0.0	259.14	-2.73663	0.636611	-4.29874	1.71772e-05	0.000865823
hsa-miR-331-3p.iso.u-A.no.0.u-CT.0	4.82761	-2.79437	0.65333	-4.27712	1.89329e-05	0.000928493
hsa-miR-324-3p.iso.0.no.0.u-TAT.0	9.52165	1.40488	0.328895	4.2715	1.94162e-05	0.000928493
hsa-miR-142-5p.iso.d-A.no.0.0.0	0.795925	3.30633	0.775813	4.26177	2.02818e-05	NA
hsa-miR-128-2-5p.ref.0.no.0.0.0	12.92	-1.87157	0.441021	-4.24373	2.19839e-05	0.00102263
hsa-miR-195-5p.iso.d-A.no.0.0.0	489.445	1.60963	0.379745	4.2387	2.24815e-05	0.00102263
hsa-miR-185-5p.ref.0.no.0.0.0	16.7416	1.19489	0.282936	4.22317	2.40887e-05	0.00104669
hsa-miR-30d-5p.iso.d-CT.no.0.u-T.0	367.168	-1.76576	0.418153	-4.22276	2.41328e-05	0.00104669
hsa-miR-1180-3p.iso.0.no.0.u-A.0	10.4093	-1.91072	0.453292	-4.21521	2.49541e-05	0.00105771
hsa-miR-431-3p.iso.0.no.u-TTG.0.0	111.69	-1.85424	0.442836	-4.18721	2.82408e-05	0.00115148
hsa-miR-23b-3p.iso.d-AC.no.0.0.0	277.713	1.33869	0.319807	4.18592	2.84012e-05	0.00115148
hsa-miR-7977.iso.0.6GA.0.u-T.6GA	13.7242	-2.0515	0.490697	-4.18079	2.90502e-05	0.00115274
hsa-miR-877-5p.iso.d-GAC.no.0.0.0	6.65031	-2.16393	0.518632	-4.17239	3.01421e-05	0.00117115
hsa-miR-7977.iso.0.6GA.0.0.6GA	75.5387	-2.0908	0.501765	-4.16688	3.08794e-05	0.00117531
hsa-miR-504-5p.iso.u-C.no.d-A.0.0	4.82422	-3.1157	0.753528	-4.13482	3.55235e-05	0.00132502
hsa-miR-127-3p.iso.0.no.0.u-ATT.0	2444.7	-1.78119	0.432115	-4.12203	3.75545e-05	0.00135787
hsa-miR-219a-5p.iso.u-T.no.0.0.0	18.887	-2.41688	0.587385	-4.11465	3.87775e-05	0.00135787
hsa-miR-708-5p.iso.0.no.0.u-AT.0	35.217	-2.27328	0.552955	-4.11115	3.93699e-05	0.00135787
hsa-miR-6837-3p.ref.0.no.0.0.0	10.5457	-1.2388	0.301747	-4.10543	4.03566e-05	0.00135787
hsa-miR-184.iso.d-A.no.0.u-T.0	7.1858	-2.15922	0.526451	-4.10145	4.10564e-05	0.00135787
hsa-miR-432-5p.iso.0.no.0.u-T.0	27.6147	-2.03669	0.496804	-4.09957	4.13913e-05	0.00135787
hsa-miR-30e-3p.iso.u-C.no.0.u-TT.0	35.4387	0.754971	0.184186	4.09896	4.15005e-05	0.00135787
hsa-miR-361-3p.iso.d-GC.no.d-T.0.0	44.0401	-1.86642	0.456994	-4.08413	4.42418e-05	0.00140065
hsa-miR-124-3p.iso.d-A.no.0.0.0	126.9	-1.87536	0.459344	-4.0827	4.45148e-05	0.00140065
hsa-miR-877-5p.iso.d-GA.no.0.u-A.0	7.39785	-2.06839	0.506975	-4.07987	4.50612e-05	0.00140065
hsa-miR-106b-5p.iso.d-A.no.0.u-A.0	3.16726	1.68794	0.418655	4.03181	5.53484e-05	0.00169221
hsa-miR-221-3p.iso.0.no.0.u-T.0	220.124	-1.60717	0.400953	-4.00838	6.11374e-05	0.00183905
hsa-miR-125a-5p.ref.0.no.0.0.0	8826.37	-1.562	0.394901	-3.95542	7.63993e-05	0.00226166
hsa-miR-425-5p.iso.d-G.no.0.u-A.0	33.3297	-2.38882	0.608856	-3.92346	8.72869e-05	0.00254359
hsa-miR-17-5p.iso.u-G.no.0.0.0	7.67976	2.13826	0.548926	3.89536	9.80517e-05	0.00281333
hsa-miR-219a-2-3p.iso.0.no.u-G.0.0	74.8452	-1.50946	0.387873	-3.89163	9.95744e-05	0.00281373
hsa-miR-134-5p.iso.0.no.0.u-A.0	115.598	-1.03629	0.267564	-3.87307	0.000107473	0.0029916
hsa-miR-26a-5p.iso.0.no.0.u-T.0	3275.4	1.01402	0.262445	3.86375	0.000111659	0.0030624
hsa-miR-9-5p.iso.u-A.no.0.u-T.0	4132.01	0.701104	0.181862	3.85513	0.000115667	0.00312636
hsa-miR-877-5p.iso.d-GA.no.0.0.0	15.827	-1.96234	0.510475	-3.84414	0.000120977	0.00318354
hsa-miR-432-5p.ref.0.no.0.0.0	287.035	-1.54964	0.403164	-3.84369	0.000121196	0.00318354
hsa-miR-145-5p.iso.d-T.no.0.0.0	77.5293	-1.79243	0.467812	-3.83152	0.000127355	0.003292
hsa-miR-30d-5p.iso.d-CT.no.0.0.0	8618.59	-1.26771	0.331114	-3.82864	0.000128856	0.003292
hsa-miR-152-3p.iso.d-G.no.0.u-AA.0	67.8748	-1.53562	0.403576	-3.80503	0.000141789	0.00357348
hsa-miR-127-3p.iso.0.no.0.u-AT.0	3942.76	-1.36798	0.360524	-3.79443	0.000147984	0.00367986
hsa-miR-221-5p.iso.d-CTG.no.0.0.0	16.8067	-2.22119	0.588486	-3.77442	0.000160378	0.00392257
hsa-miR-431-3p.iso.u-T.no.u-TTG.0.0	74.9249	-1.48485	0.393653	-3.77199	0.00016195	0.00392257
hsa-miR-195-5p.iso.d-A.no.0.u-A.0	40.7787	1.0408	0.277598	3.74932	0.000177316	0.00423967
hsa-miR-331-3p.ref.0.no.0.0.0	4.7338	-2.71396	0.727722	-3.7294	0.000191939	0.00453121
hsa-miR-182-5p.iso.d-G.no.0.0.0	74.4428	-2.24205	0.6026	-3.72063	0.000198728	0.00459759
hsa-miR-1224-5p.iso.d-AGG.no.0.0.0	86.4475	-1.63666	0.440365	-3.71659	0.000201929	0.00459759
hsa-miR-873-3p.iso.d-A.no.d-G.u-T.0	16.3016	-1.62372	0.43696	-3.71594	0.000202449	0.00459759
hsa-miR-4286.iso.d-A.no.0.0.0	4.82426	-2.56373	0.690449	-3.71313	0.000204708	0.00459759
hsa-miR-190b.iso.d-G.no.0.0.0	2.52976	1.66815	0.449608	3.71022	0.000207077	0.00459759
hsa-miR-1301-3p.iso.u-C.no.0.u-TT.0	2.31247	-2.93067	0.791793	-3.70131	0.000214493	0.0046572
hsa-miR-7706.ref.0.no.0.0.0	75.8211	-1.19617	0.323361	-3.69918	0.000216297	0.0046572
hsa-miR-26a-5p.ref.0.no.0.0.0	103810	1.71169	0.462861	3.69806	0.000217253	0.0046572
hsa-miR-135a-5p.iso.u-A.no.0.0.0	34.1929	1.83864	0.497967	3.69229	0.000222242	0.00471002
hsa-let-7b-5p.ref.0.no.0.0.0	5254.71	0.825818	0.224277	3.68213	0.000231295	0.00484679
hsa-miR-6810-3p.iso.0.no.0.u-T.0	3.87873	-2.14404	0.584139	-3.67043	0.000242138	0.00501764
hsa-miR-15a-5p.ref.0.no.0.0.0	20.9975	1.71548	0.46867	3.66033	0.000251894	0.00509135
hsa-miR-3605-5p.iso.0.no.u-GA.0.0	4.62964	-2.6035	0.711661	-3.65834	0.00025385	0.00509135
hsa-miR-342-3p.iso.d-CA.no.0.0.0	510.212	-1.36104	0.37204	-3.65831	0.000253885	0.00509135
hsa-miR-30e-5p.iso.d-CT.no.0.u-T.0	272.799	-1.5558	0.427176	-3.64205	0.000270472	0.00536628
hsa-miR-106b-3p.iso.u-GC.no.0.0.0	20.5043	-1.96555	0.542109	-3.62574	0.000288132	0.0056235
hsa-miR-148b-3p.iso.0.no.0.u-AA.0	5.64486	-2.90685	0.80199	-3.62455	0.000289467	0.0056235
hsa-miR-23a-3p.iso.d-AA.no.0.0.0	14.6039	1.33506	0.369325	3.61486	0.000300515	0.00577794
hsa-miR-331-3p.iso.u-A.no.0.u-CA.0	1.54285	-2.89646	0.801644	-3.61315	0.000302505	NA
hsa-miR-129-2-3p.iso.u-T.no.0.u-A.0	0.957975	2.86506	0.795178	3.60304	0.000314511	NA
hsa-miR-24-3p.iso.0.no.0.u-A.0	38.0062	0.901497	0.25031	3.60152	0.000316362	0.00601183
hsa-miR-345-5p.iso.u-C.no.0.0.0	14.9866	-2.29039	0.636352	-3.59926	0.000319127	0.00601183
hsa-miR-106b-5p.iso.d-A.no.0.0.0	14.5127	1.54139	0.43395	3.55199	0.000382324	0.00713033
hsa-miR-139-3p.iso.0.no.d-T.0.0	1.41334	-2.00922	0.566056	-3.54951	0.000385945	NA
hsa-miR-9-3p.iso.d-A.no.d-A.0.0	53.519	1.55007	0.437019	3.5469	0.000389788	0.00714686
hsa-miR-142-3p.ref.0.no.0.0.0	8.53885	1.20434	0.339618	3.54617	0.000390874	0.00714686
hsa-miR-1301-3p.iso.0.no.0.u-T.0	38.1061	-1.73841	0.49224	-3.53164	0.000412996	0.00747803
hsa-miR-222-3p.iso.d-CTC.no.0.0.0	6612.3	-1.30987	0.371716	-3.52384	0.000425334	0.00762738
hsa-miR-361-5p.iso.0.no.0.u-A.0	23.1843	0.594689	0.169639	3.50562	0.000455549	0.00809142
hsa-miR-7977.iso.d-AA.6GA.0.0.6GA	7.741	-1.77438	0.507543	-3.49602	0.000472249	0.00830891
hsa-miR-361-3p.iso.d-GC.no.0.0.0	7.63727	-2.14494	0.614246	-3.49199	0.000479432	0.00835645
hsa-miR-374b-5p.iso.d-T.no.0.0.0	98.0716	1.15077	0.330328	3.48372	0.000494504	0.00853935
hsa-miR-323a-5p.iso.u-GC.no.0.0.0	1.03174	-2.7169	0.78219	-3.47345	0.000513816	NA
hsa-miR-28-5p.ref.0.no.0.0.0	22.5117	0.865002	0.249402	3.46831	0.000523741	0.00896126
hsa-miR-423-3p.iso.0.no.u-A.0.0	132.276	-0.951247	0.275942	-3.44728	0.000566265	0.00947606
hsa-let-7i-5p.ref.0.no.0.0.0	9858.87	0.863205	0.250472	3.44631	0.000568291	0.00947606
hsa-miR-574-3p.iso.u-CA.no.0.0.0	16.9308	-2.20974	0.642116	-3.44134	0.000578842	0.00947606
hsa-miR-152-3p.iso.d-G.no.0.0.0	14.0016	1.24474	0.361762	3.44077	0.000580066	0.00947606
hsa-miR-17-5p.iso.u-G.no.0.u-T.0	3.56641	1.69847	0.493675	3.44046	0.000580734	0.00947606
hsa-miR-210-3p.ref.0.no.0.0.0	48.8187	1.11223	0.323437	3.43879	0.000584315	0.00947606
hsa-miR-589-3p.iso.0.6GA.0.0.6GA	3.79053	-2.35059	0.684533	-3.43385	0.000595068	0.00956726
hsa-miR-212-5p.iso.d-G.no.0.0.0	8.33689	-1.53476	0.448795	-3.41973	0.000626832	0.00999181
hsa-miR-193a-5p.ref.0.no.0.0.0	3.48812	1.30375	0.382351	3.40982	0.000650068	0.0102685
hsa-miR-425-5p.iso.d-GT.no.0.0.0	696.642	-1.74067	0.510855	-3.40736	0.00065594	0.0102685
hsa-miR-628-3p.iso.d-AG.no.0.0.0	23.9967	-1.46048	0.428873	-3.40539	0.000660705	0.0102685
hsa-miR-139-3p.iso.u-T.no.0.u-A.0	2.69259	-2.14555	0.632002	-3.39485	0.000686674	0.0105839
hsa-miR-423-5p.iso.0.no.0.u-A.0	6.93439	-1.63845	0.486466	-3.36807	0.000756971	0.0115717
hsa-miR-374a-5p.iso.0.no.0.u-A.0	4.49398	1.69823	0.508013	3.34289	0.000829103	0.0125714
hsa-miR-7977.iso.0.5GA.d-T.0.5GA	25.8325	-1.69405	0.508977	-3.32833	0.000873679	0.0131404
hsa-miR-20a-5p.ref.0.no.0.0.0	56.0239	0.939708	0.283278	3.31726	0.000909045	0.013563
hsa-miR-323a-5p.iso.u-C.no.0.u-A.0	1.90173	-2.54442	0.770655	-3.30163	0.000961232	NA
hsa-miR-210-5p.ref.0.no.0.0.0	6.28768	-1.89348	0.573517	-3.30153	0.000961593	0.0142331
hsa-miR-1251-5p.ref.0.no.0.0.0	1.57231	-2.59608	0.788855	-3.29095	0.000998513	NA
hsa-miR-770-5p.iso.d-C.no.0.u-T.0	10.0836	-1.81434	0.553322	-3.27899	0.0010418	0.0151446
hsa-miR-628-5p.iso.d-G.no.0.u-A.0	3.11141	-1.92076	0.586663	-3.27404	0.00106021	0.0151446
hsa-miR-423-5p.iso.u-T.no.0.0.0	28.2364	-1.20327	0.367799	-3.27153	0.00106967	0.0151446
hsa-miR-1307-5p.iso.d-C.no.0.0.0	2.44224	-2.1325	0.651925	-3.27108	0.00107139	0.0151446
hsa-miR-27a-3p.iso.u-C.no.0.u-AGA.0	4.21989	1.5328	0.468795	3.26966	0.00107676	0.0151446
hsa-miR-29b-3p.ref.0.no.0.0.0	769.265	1.01908	0.311824	3.26812	0.00108264	0.0151446
hsa-miR-145-3p.iso.d-T.no.d-GG.0.0	16.8422	-1.97463	0.604471	-3.2667	0.00108808	0.0151446
hsa-miR-4461.iso.d-C.no.0.u-CA.0	2.62125	-1.85419	0.567606	-3.26669	0.00108814	0.0151446
hsa-miR-20a-5p.iso.u-G.no.0.u-T.0	2.32695	1.64566	0.50477	3.26021	0.00111331	0.0153802
hsa-miR-92a-3p.iso.0.no.0.u-AT.0	5490.21	-1.01236	0.311175	-3.25333	0.00114062	0.0155098
hsa-miR-331-3p.iso.u-A.no.0.u-CC.0	2.36198	-2.50766	0.770813	-3.25327	0.00114086	0.0155098
hsa-miR-181d-5p.iso.u-T.no.0.u-A.0	193.093	-0.898847	0.276434	-3.25158	0.00114764	0.0155098
hsa-miR-873-5p.iso.u-CCT.no.u-T.0.0	2.07139	-2.56995	0.796065	-3.22832	0.00124521	0.0167073
hsa-miR-6842-3p.iso.0.no.0.u-TT.0	9.74167	-1.25111	0.388355	-3.22156	0.00127496	0.0169843
hsa-miR-17-5p.ref.0.no.0.0.0	51.0176	1.01497	0.315693	3.21507	0.00130413	0.0172497
hsa-miR-1247-5p.iso.0.no.0.u-AA.0	3.00082	-1.77932	0.554142	-3.21095	0.00132299	0.0173759
hsa-miR-3200-3p.iso.d-C.no.0.u-A.0	11.4328	-1.39209	0.434014	-3.20747	0.0013391	0.0174644
hsa-miR-128-3p.iso.d-C.no.0.u-A.0	142.439	-0.985414	0.307695	-3.20256	0.00136211	0.0176412
hsa-miR-455-3p.iso.d-T.no.0.0.0	1.32227	2.31411	0.72446	3.19425	0.00140196	NA
hsa-miR-320a.iso.0.no.0.u-TT.0	66.2343	-1.62867	0.510075	-3.193	0.00140804	0.0180546
hsa-let-7a-5p.ref.0.no.0.0.0	24875.2	0.752991	0.235907	3.1919	0.00141339	0.0180546
hsa-miR-182-5p.ref.0.no.0.0.0	920.157	-1.1458	0.359596	-3.18635	0.00144078	0.0182793
hsa-miR-197-3p.iso.u-C.no.0.0.0	29.2709	-1.82767	0.574672	-3.18038	0.00147083	0.018417
hsa-miR-190a-5p.iso.d-TGT.no.0.0.0	42.2359	-1.36772	0.430065	-3.18027	0.00147139	0.018417
hsa-miR-184.iso.u-T.no.0.u-AA.0	4.82042	-1.56571	0.492806	-3.17713	0.00148741	0.0184934
hsa-miR-31-5p.iso.d-G.no.0.u-A.0	1.60628	1.9986	0.629371	3.17555	0.00149555	NA
hsa-miR-148b-3p.iso.0.no.0.u-TA.0	57.2155	-1.10984	0.350116	-3.16992	0.00152481	0.018833
hsa-miR-125b-1-3p.iso.u-GCT.no.0.0.0	2.60835	-2.49399	0.7875	-3.16697	0.00154038	0.0189001
hsa-miR-30e-5p.iso.d-CT.no.0.0.0	5514.32	-1.14521	0.362282	-3.16111	0.00157167	0.0191579
hsa-miR-877-5p.iso.d-GA.no.0.u-AT.0	1.95983	-2.0331	0.644495	-3.15457	0.00160735	NA
hsa-miR-15a-5p.iso.u-TG.no.0.0.0	32.4433	-1.73505	0.551363	-3.14684	0.00165047	0.0199878
hsa-let-7i-3p.iso.u-CT.no.0.0.0	0.533603	-2.47431	0.788059	-3.13975	0.00169091	NA
hsa-miR-20a-5p.iso.u-G.no.0.0.0	6.84067	1.38636	0.443026	3.12931	0.00175218	0.0210827
hsa-miR-330-3p.iso.d-GG.no.0.0.0	9.26456	-1.48364	0.474409	-3.12733	0.00176399	0.0210887
hsa-miR-383-5p.iso.d-T.no.u-C.0.0	6.93325	-1.54018	0.492862	-3.12498	0.00177817	0.0211229
hsa-let-7e-3p.iso.0.no.0.u-A.0	1.2397	1.66321	0.532463	3.12361	0.00178646	NA
hsa-miR-324-3p.iso.0.no.0.u-TTA.0	1.68331	1.88036	0.602585	3.12049	0.00180553	NA
hsa-miR-7977.iso.0.4GA.d-TT.0.4GA	29.5635	-1.6729	0.537244	-3.11386	0.00184656	0.0217964
hsa-miR-1255a.ref.0.no.0.0.0	4.23578	-2.05133	0.659502	-3.11043	0.00186814	0.0219125
hsa-miR-30c-2-3p.iso.u-CT.no.0.0.0	6.85002	-2.32846	0.749297	-3.10753	0.0018866	0.0219643
hsa-miR-128-3p.ref.0.no.0.0.0	1463.01	-1.83608	0.591133	-3.10604	0.00189612	0.0219643
hsa-miR-758-3p.iso.d-CT.no.0.0.0	13.6591	-1.01576	0.327806	-3.09865	0.00194402	0.0223802
hsa-miR-625-3p.iso.0.no.0.u-AA.0	0.321432	2.47273	0.798418	3.09703	0.00195468	NA
hsa-miR-7977.iso.d-A.6GA.0.0.6GA	7.9681	-1.84902	0.597614	-3.094	0.00197477	0.0225947
hsa-miR-484.iso.u-T.no.0.0.0	43.6335	-1.96681	0.637313	-3.0861	0.002028	0.0229226
hsa-miR-454-3p.iso.u-T.no.0.0.0	3.11077	1.84508	0.597939	3.08573	0.00203054	0.0229226
hsa-miR-99a-5p.ref.0.no.0.0.0	1042.42	1.13059	0.366562	3.0843	0.0020403	0.0229226
hsa-miR-219a-2-3p.iso.u-T.no.u-G.u-A.0	78.2561	-1.16021	0.37688	-3.07845	0.00208084	0.0232381
hsa-miR-129-2-3p.iso.u-AT.no.0.0.0	11.073	-2.00482	0.652814	-3.07104	0.00213316	0.0236807
hsa-miR-4301.iso.u-TGA.no.u-C.u-ACT.9GA	13.3985	-1.76181	0.575598	-3.06084	0.00220716	0.0243571
hsa-miR-432-5p.iso.u-G.no.0.u-T.0	166.855	-1.01918	0.333514	-3.05589	0.00224391	0.024508
hsa-miR-98-5p.ref.0.no.0.0.0	2560.44	0.84212	0.275897	3.0523	0.00227098	0.024508
hsa-miR-484.ref.0.no.0.0.0	107.336	-1.58251	0.518478	-3.05222	0.00227159	0.024508
hsa-miR-1301-3p.iso.0.5GA.0.u-T.5GA	4.49177	-1.7367	0.569225	-3.05099	0.00228089	0.024508
hsa-miR-145-5p.iso.u-T.no.0.u-A.0	35.4761	-1.37808	0.451793	-3.05025	0.00228653	0.024508
hsa-miR-30a-3p.iso.u-C.no.0.u-T.0	170.416	1.18535	0.390835	3.03287	0.0024224	0.0258158
hsa-miR-4787-3p.iso.u-C.no.0.u-A.0	18.8851	-1.57264	0.520447	-3.0217	0.00251356	0.0266352
hsa-miR-432-5p.iso.u-G.no.0.u-A.0	72.2435	-1.06627	0.353196	-3.01893	0.0025367	0.0267285
hsa-miR-548ba.ref.0.no.0.0.0	4.23399	1.69997	0.565199	3.00775	0.00263192	0.027576
hsa-miR-142-5p.iso.0.no.u-CC.0.0	0.471532	2.4099	0.801244	3.0077	0.00263235	NA
hsa-miR-4787-3p.iso.u-C.no.0.u-T.0	4.58159	-1.75095	0.585809	-2.98894	0.00279946	0.0291675
hsa-miR-29b-3p.iso.u-T.no.0.0.0	58.7614	1.61628	0.544573	2.96797	0.00299771	0.0310596
hsa-miR-6879-3p.iso.0.no.u-CC.u-T.0	2.78969	-1.83234	0.618165	-2.96415	0.00303517	0.031274
hsa-miR-148a-3p.iso.d-C.no.0.0.0	1137.6	0.705692	0.239494	2.94659	0.00321296	0.032924
hsa-miR-1229-3p.iso.0.no.0.u-A.0	1.81114	-2.22904	0.757047	-2.94438	0.00323601	NA
hsa-miR-501-5p.iso.d-G.no.0.0.0	1.6895	1.40705	0.477994	2.94365	0.00324363	NA
hsa-miR-138-1-3p.iso.u-CC.no.u-CG.u-AA.0	5.25434	-1.83322	0.623212	-2.94157	0.00326558	0.0332803
hsa-miR-671-3p.ref.0.no.0.0.0	19.4041	-1.59937	0.545417	-2.93237	0.00336382	0.0339827
hsa-miR-33a-5p.iso.u-CA.no.0.0.0	3.67561	-2.27691	0.776661	-2.93167	0.00337146	0.0339827
hsa-miR-485-5p.iso.d-G.no.0.0.0	92.6256	-1.2208	0.416648	-2.93004	0.00338916	0.0339827
hsa-miR-1301-3p.ref.0.no.0.0.0	29.2301	-1.30503	0.446146	-2.92512	0.0034432	0.0342774
hsa-miR-431-3p.iso.u-T.no.u-TTG.u-A.0	13.3929	-1.2197	0.417128	-2.92403	0.00345531	0.0342774
hsa-miR-30d-3p.iso.u-C.no.0.u-TT.0	0.353933	-2.34519	0.802673	-2.92172	0.00348101	NA
hsa-miR-3200-3p.iso.d-CT.no.0.0.0	11.9511	-1.34542	0.460506	-2.92161	0.00348228	0.0343556
hsa-miR-330-5p.iso.d-T.no.0.0.0	33.4149	-1.76149	0.603246	-2.92002	0.00350004	0.0343556
hsa-miR-2110.iso.d-AG.no.0.0.0	5.12464	-1.55208	0.532891	-2.91257	0.00358467	0.0350021
hsa-miR-455-5p.ref.0.no.0.0.0	21.7605	1.58824	0.547696	2.89985	0.0037334	0.0358793
hsa-miR-760.iso.d-G.no.u-T.u-T.0	47.9207	-1.278	0.440922	-2.89847	0.00374987	0.0358793
hsa-miR-126-3p.ref.0.no.0.0.0	544.796	1.1416	0.3939	2.8982	0.00375315	0.0358793
hsa-let-7f-5p.iso.0.no.0.u-A.0	3545.11	-0.779205	0.268968	-2.89702	0.00376731	0.0358793
hsa-miR-330-3p.iso.d-GG.no.d-G.0.0	49.3839	-1.47096	0.507801	-2.89673	0.00377069	0.0358793
hsa-miR-181a-3p.iso.u-CC.no.0.u-AA.0	4.75721	2.10973	0.729163	2.89336	0.00381143	0.0359451
hsa-miR-744-5p.iso.u-A.no.0.0.0	220.872	-1.20553	0.41671	-2.89297	0.00381616	0.0359451
hsa-miR-488-3p.iso.u-C.no.0.u-AA.0	0.664258	2.27609	0.787615	2.88984	0.00385434	NA
hsa-miR-708-5p.iso.0.no.0.u-A.0	100.777	-1.28695	0.446644	-2.88138	0.00395933	0.0371063
hsa-miR-1260a.iso.d-AAA.no.0.0.9GT	1.5703	-2.3055	0.801079	-2.87799	0.00400214	NA
hsa-miR-10b-5p.iso.0.no.0.u-A.0	240.699	-1.08304	0.377079	-2.87218	0.00407656	0.0380139
hsa-miR-539-3p.iso.d-TT.no.0.0.0	6.0507	-1.4988	0.523036	-2.86557	0.00416257	0.0385012
hsa-miR-1301-3p.iso.d-A.no.0.0.0	16.2662	-1.6808	0.586667	-2.865	0.0041701	0.0385012
hsa-miR-491-5p.iso.d-A.no.0.u-AA.0	3.49178	-2.16462	0.75773	-2.85672	0.00428047	0.0393255
hsa-miR-18a-3p.iso.u-G.no.0.u-T.0	1.84538	1.73524	0.607737	2.85525	0.00430029	NA
hsa-miR-128-3p.iso.0.no.0.u-A.0	279.519	-1.45587	0.509945	-2.85495	0.00430435	0.039351
hsa-miR-1224-5p.iso.d-AG.no.0.u-A.0	12.1546	-1.42254	0.499059	-2.85044	0.00436591	0.0397192
hsa-miR-485-5p.iso.d-G.no.0.u-T.0	17.3054	-1.44976	0.509649	-2.84463	0.00444637	0.0402547
hsa-miR-873-5p.iso.u-CT.no.u-T.0.0	2.34387	-2.27225	0.800631	-2.83808	0.0045386	0.0408221
hsa-miR-16-5p.iso.u-G.no.0.u-A.0	81.0786	1.49734	0.527776	2.83708	0.00455281	0.0408221
hsa-miR-2682-5p.ref.0.no.0.0.0	65.8585	-1.14158	0.402776	-2.83428	0.00459291	0.0409846
hsa-miR-200a-3p.iso.d-T.no.0.0.0	1.40224	1.57215	0.555264	2.83136	0.00463507	NA
hsa-miR-27b-5p.iso.d-AG.no.0.0.0	1.07074	-2.26555	0.800481	-2.83023	0.00465142	NA
hsa-miR-10a-5p.iso.0.no.0.u-A.0	245.544	-1.18428	0.419211	-2.82501	0.0047279	0.0419276
hsa-miR-4446-3p.iso.0.no.0.u-A.0	3.12483	-1.85206	0.655841	-2.82395	0.00474355	0.0419276
hsa-miR-324-5p.iso.u-T.no.0.u-A.0	4.24379	0.977724	0.347495	2.81364	0.00489844	0.0429129
hsa-miR-181d-5p.iso.d-T.no.0.0.0	1462.1	-1.16557	0.414281	-2.81347	0.00490105	0.0429129
hsa-miR-218-5p.iso.u-T.no.0.0.0	24.9494	-1.59633	0.568298	-2.80897	0.00496995	0.0433129
hsa-miR-5010-3p.iso.0.no.u-A.u-T.0	0.448137	-2.23555	0.797236	-2.80413	0.0050453	NA
hsa-miR-3620-3p.iso.0.no.0.u-T.0	10.4556	-1.34594	0.480351	-2.80198	0.00507894	0.0440569
hsa-miR-873-3p.iso.d-A.no.0.u-T.0	2.8501	-2.15342	0.770865	-2.79351	0.00521395	0.0450186
hsa-miR-16-5p.ref.0.no.0.0.0	1401.48	0.922057	0.330451	2.7903	0.00526593	0.0452579
hsa-miR-425-5p.iso.d-G.no.0.0.0	141.748	-1.36191	0.489192	-2.78399	0.00536941	0.0455669
hsa-miR-770-5p.iso.0.no.0.u-T.0	2.13635	-1.75568	0.630679	-2.78379	0.00537272	0.0455669
hsa-miR-151b.iso.d-AG.no.0.0.0	20.9378	-1.53142	0.550151	-2.78365	0.00537518	0.0455669
hsa-miR-138-5p.iso.d-TT.no.0.0.0	93.1697	-1.36301	0.490191	-2.78057	0.00542631	0.0456335
hsa-miR-146b-5p.iso.d-GT.no.0.0.0	12954.1	-1.1199	0.402884	-2.77971	0.00544071	0.0456335
hsa-miR-103a-3p.iso.0.no.0.u-T.0	487.261	-1.14681	0.412704	-2.77877	0.00545644	0.0456335
hsa-miR-4301.iso.u-TGA.8GA.0.u-ACT.8GA	2.67176	-1.94443	0.700447	-2.77599	0.00550342	0.0458209
hsa-miR-501-3p.iso.d-GA.no.d-A.0.0	0.317328	2.22773	0.802749	2.77512	0.00551809	NA
hsa-miR-15a-5p.iso.0.no.0.u-A.0	14.5726	1.3369	0.482493	2.77082	0.00559151	0.0463474
hsa-miR-134-5p.iso.0.no.0.u-T.0	50.6645	-0.861263	0.311878	-2.76154	0.005753	0.0474749
hsa-miR-23a-3p.iso.d-A.no.0.u-T.0	4.88875	1.31878	0.478223	2.75767	0.00582153	0.0478289
hsa-miR-184.iso.d-A.no.0.0.0	5.20981	-1.38029	0.50112	-2.75442	0.00587964	0.0480944
hsa-miR-140-3p.iso.d-ACA.no.d-T.0.0	106.063	1.21267	0.441327	2.74778	0.00600008	0.0488652
hsa-miR-378a-3p.iso.0.no.0.u-AT.0	112.787	-1.05844	0.385565	-2.74518	0.00604785	0.0489972
hsa-miR-877-5p.iso.d-G.no.0.0.0	2.02949	-1.66247	0.605849	-2.74404	0.00606882	0.0489972
hsa-miR-92b-3p.iso.u-CC.no.0.0.0	236.213	-1.82951	0.669407	-2.73303	0.00627548	0.0502911
hsa-miR-155-5p.iso.u-T.no.0.u-AT.0	9.49968	-1.35333	0.495249	-2.73263	0.00628301	0.0502911
hsa-miR-3200-5p.iso.d-TTG.no.0.0.0	2.28181	-2.07166	0.760862	-2.72278	0.00647351	0.0514962
hsa-miR-183-5p.iso.d-GT.no.0.0.0	2.49121	-1.65375	0.607548	-2.722	0.0064888	0.0514962
hsa-miR-99a-3p.ref.0.no.0.0.0	13.4553	1.14287	0.420416	2.71842	0.00655938	0.0517907
hsa-miR-92b-3p.iso.u-C.no.0.0.0	789.132	-1.5841	0.582967	-2.71731	0.00658145	0.0517907
hsa-miR-6511a-5p.iso.u-G.no.u-CTG.u-T.0	0.424394	-2.17153	0.799464	-2.71624	0.00660282	NA
hsa-miR-6511b-5p.iso.d-G.no.0.u-T.0	0.424394	-2.17153	0.799464	-2.71624	0.00660282	NA
hsa-miR-4745-3p.iso.u-C.no.u-CC.0.0	0.378794	-2.1733	0.800542	-2.71478	0.00663194	NA
hsa-miR-125b-1-3p.iso.u-CT.no.0.u-T.0	38.3953	-1.61773	0.597556	-2.70724	0.00678456	0.0531647
hsa-miR-24-1-5p.iso.0.no.u-GG.0.0	1.52722	-1.84975	0.684641	-2.70178	0.00689693	NA
hsa-miR-454-3p.iso.d-TT.no.0.0.0	22.3032	-1.32835	0.49168	-2.70165	0.00689958	0.0538398
hsa-miR-873-3p.iso.d-A.no.d-G.0.0	69.8738	-1.26873	0.470578	-2.69611	0.0070154	0.0545155
hsa-miR-377-3p.ref.0.no.0.0.0	11.8543	1.33361	0.494992	2.69419	0.00705589	0.0546026
hsa-miR-210-5p.iso.u-G.no.0.0.0	2.63065	-1.7716	0.660267	-2.68316	0.00729307	0.0562049
hsa-miR-184.iso.0.no.0.u-T.0	4.50933	-1.22836	0.458545	-2.67882	0.00738822	0.0567039
hsa-miR-125b-1-3p.iso.0.no.0.u-TT.0	0.460564	2.15065	0.803094	2.67795	0.00740733	NA
hsa-miR-590-5p.ref.0.no.0.0.0	0.745112	2.0253	0.756325	2.67781	0.00741044	NA
hsa-miR-181d-5p.iso.d-T.no.0.u-T.0	177.01	-1.2376	0.463107	-2.67238	0.00753156	0.0575671
hsa-miR-1908-5p.ref.0.no.0.0.0	0.958854	-1.96874	0.738059	-2.66745	0.00764293	NA
hsa-miR-940.iso.0.no.0.u-T.0	8.49087	-1.64661	0.617703	-2.66571	0.00768271	0.0583227
hsa-miR-3200-5p.iso.d-TT.no.0.0.0	2.43686	-1.77342	0.665454	-2.66497	0.00769945	0.0583227
hsa-miR-877-5p.ref.0.no.0.0.0	3.07573	-2.01603	0.756798	-2.66389	0.00772424	0.0583227
hsa-miR-1343-3p.iso.u-C.no.0.u-A.0	0.916878	-2.08632	0.784152	-2.66061	0.0077999	NA
hsa-miR-4454.iso.0.no.d-GG.0.0	4.16526	-1.72075	0.647102	-2.65916	0.00783354	0.0586271
hsa-miR-328-3p.iso.u-T.no.0.u-AAA.0	20.5256	-1.23454	0.464449	-2.65808	0.00785881	0.0586271
hsa-miR-423-3p.iso.0.no.0.u-A.0	99.0028	-0.75328	0.283506	-2.65702	0.00788355	0.0586271
hsa-miR-873-3p.ref.0.no.0.0.0	10.2512	-1.30557	0.49142	-2.65673	0.0078903	0.0586271
hsa-miR-27a-3p.iso.u-CGC.no.0.0.0	12.5787	-1.49392	0.565738	-2.64066	0.00827447	0.0612376
hsa-miR-151a-5p.iso.d-A.no.0.u-A.0	97.4898	-0.747052	0.283405	-2.63599	0.00838934	0.0616616
hsa-miR-9-3p.iso.d-A.no.0.0.0	50.3507	0.996766	0.378192	2.63561	0.00839857	0.0616616
hsa-let-7d-5p.ref.0.no.0.0.0	666.532	0.531811	0.201879	2.63431	0.00843094	0.0616616
hsa-miR-1343-3p.iso.u-C.no.0.0.0	1.50656	-1.952	0.741538	-2.63236	0.00847929	NA
hsa-miR-9-3p.ref.0.no.0.0.0	296.904	1.02491	0.390177	2.62679	0.00861941	0.0627937
hsa-miR-130a-3p.ref.0.no.0.0.0	38.5589	1.26764	0.484497	2.61641	0.00888591	0.0644834
hsa-miR-4446-3p.iso.0.no.0.u-AA.0	3.36794	-2.00252	0.766327	-2.61314	0.00897141	0.0648515
hsa-miR-654-3p.iso.u-T.no.0.0.0	50.506	-1.55912	0.597818	-2.60802	0.00910676	0.0655757
hsa-miR-1248.iso.d-A.no.0.0.0	0.3857	2.0894	0.80296	2.60212	0.00926497	NA
hsa-miR-409-3p.iso.d-TT.no.u-C.0.0	2.11961	-2.0714	0.796577	-2.60038	0.00931207	0.0667962
hsa-miR-584-5p.iso.u-G.no.0.0.0	136.167	-1.5724	0.606624	-2.59205	0.00954066	0.0681736
hsa-miR-887-3p.iso.d-CT.no.0.u-AT.0	0.897498	-2.05957	0.79587	-2.58782	0.00965863	NA
hsa-miR-532-5p.iso.d-T.no.0.u-T.0	1.79293	-2.0595	0.796126	-2.5869	0.00968428	NA
hsa-miR-582-5p.ref.0.no.0.0.0	24.5887	0.921957	0.356566	2.58566	0.00971936	0.0691855
hsa-miR-500a-5p.iso.u-A.no.0.0.0	0.627427	1.92317	0.744475	2.58326	0.00978723	NA
hsa-miR-500b-5p.iso.d-GAG.no.u-T.0.0	0.627427	1.92317	0.744475	2.58326	0.00978723	NA
hsa-miR-219a-1-3p.iso.d-A.no.0.0.0	2.06079	-1.60037	0.619846	-2.58189	0.00982613	0.0696796
hsa-miR-423-5p.iso.u-TT.no.0.0.0	49.0899	-1.30172	0.505652	-2.57434	0.0100431	0.0709485
hsa-miR-641.ref.0.no.0.0.0	8.1107	-1.13616	0.441653	-2.57252	0.0100962	0.0710541
hsa-miR-410-3p.iso.u-T.no.0.0.0	22.1155	-1.58808	0.617668	-2.57109	0.0101379	0.0710794
hsa-miR-589-3p.ref.0.no.0.0.0	5.50197	-1.61454	0.628515	-2.56882	0.0102047	0.0712094
hsa-miR-628-5p.iso.0.no.0.u-A.0	19.2761	-0.983888	0.38348	-2.56568	0.0102973	0.0712094
hsa-miR-218-5p.iso.d-GG.no.0.0.0	20.7708	0.894766	0.348746	2.56567	0.0102978	0.0712094
hsa-miR-598-3p.iso.d-T.no.0.0.0	71.6746	0.725469	0.282803	2.56528	0.0103091	0.0712094
hsa-miR-1307-3p.iso.d-GT.no.0.0.0	12.1863	-1.35951	0.530408	-2.56314	0.0103731	0.0713868
hsa-miR-190a-5p.iso.d-TG.no.0.0.0	249.756	-0.912576	0.356813	-2.55758	0.0105404	0.0722718
hsa-miR-200b-3p.ref.0.no.0.0.0	0.208665	2.04966	0.803165	2.55198	0.0107112	NA
hsa-miR-7706.iso.u-A.no.0.0.0	4.99689	-1.05447	0.414935	-2.54129	0.0110444	0.0751877
hsa-miR-29c-5p.iso.0.no.0.u-T.0	35.4531	1.01241	0.398393	2.54123	0.0110463	0.0751877
hsa-miR-431-3p.iso.u-CT.no.u-TTG.u-T.0	47.3253	-1.06595	0.419675	-2.53993	0.0110873	0.0751922
hsa-miR-708-5p.iso.u-G.no.0.0.0	27.6332	1.31065	0.51795	2.53047	0.0113911	0.0769727
hsa-miR-142-5p.iso.u-T.no.u-CC.u-C.0	1.88877	1.488	0.589603	2.52374	0.0116115	NA
hsa-miR-30e-3p.iso.u-C.no.0.u-T.0	352.055	1.09448	0.433687	2.52366	0.0116141	0.0779669
hsa-miR-431-3p.iso.u-T.no.u-TG.u-A.0	12.5114	-1.07636	0.426549	-2.52342	0.0116219	0.0779669
hsa-miR-877-5p.iso.d-GAC.no.0.u-T.0	3.8973	-1.63764	0.649416	-2.52171	0.0116786	0.0780664
hsa-miR-770-5p.iso.d-CA.no.0.0.0	1.37405	-1.85978	0.73979	-2.51392	0.0119396	NA
hsa-miR-184.iso.u-GT.no.0.0.0	2.74387	-2.0106	0.800935	-2.51032	0.0120622	0.0803428
hsa-miR-28-3p.iso.0.no.0.u-AT.0	219.996	-1.28656	0.513097	-2.50744	0.0121609	0.0806078
hsa-miR-30c-5p.ref.0.no.0.0.0	313.862	1.08382	0.432513	2.50587	0.0122149	0.0806078
hsa-miR-151a-5p.ref.0.no.0.0.0	906.115	-1.46829	0.586053	-2.50539	0.0122316	0.0806078
hsa-miR-7977.iso.d-AAA.6GA.0.0.6GA	6.63104	-1.55334	0.622083	-2.49699	0.0125253	0.0818345
hsa-miR-708-5p.iso.0.no.0.u-ATT.0	5.38099	-1.98418	0.794845	-2.49631	0.0125492	0.0818345
hsa-miR-29c-5p.iso.d-A.no.0.0.0	18.1516	0.826995	0.331534	2.49445	0.0126152	0.0818345
hsa-miR-138-5p.ref.0.no.0.0.0	2443.36	-1.08895	0.436587	-2.49424	0.0126229	0.0818345
hsa-miR-1260a.iso.u-A.no.0.0.9GT	2.70011	-1.91176	0.767196	-2.49188	0.0127068	0.0818345
hsa-miR-1260b.iso.u-AT.no.0.0.9GA	2.70011	-1.91176	0.767196	-2.49188	0.0127068	0.0818345
hsa-miR-873-3p.iso.0.no.d-G.0.0	32.9531	-1.42789	0.573134	-2.49138	0.0127249	0.0818345
hsa-miR-30a-5p.iso.d-CT.no.0.0.0	41475.3	-0.892845	0.35862	-2.48967	0.0127862	0.0819461
hsa-miR-103a-3p.iso.u-A.no.0.u-TT.0	359.54	-1.40445	0.56487	-2.48632	0.0129073	0.0822748
hsa-miR-1226-3p.iso.0.no.0.u-T.0	8.2255	-1.44275	0.580396	-2.48581	0.0129257	0.0822748
hsa-miR-128-3p.iso.0.no.0.u-AG.0	9.33467	1.95425	0.787395	2.48192	0.0130675	0.0828131
hsa-miR-181b-5p.iso.d-T.no.0.0.0	3634.56	-1.23779	0.498895	-2.48106	0.0130991	0.0828131
hsa-miR-18a-3p.ref.0.no.0.0.0	8.55828	1.11498	0.449705	2.47936	0.0131617	0.0828316
hsa-miR-874-5p.iso.u-GA.no.0.0.0	102.784	-1.1548	0.466284	-2.47661	0.0132638	0.0828316
hsa-miR-3605-5p.ref.0.no.0.0.0	2.14056	-1.21433	0.490391	-2.47624	0.0132775	0.0828316
hsa-miR-10b-5p.iso.u-G.no.0.u-AA.0	4.36988	-1.96637	0.794114	-2.47618	0.0132797	0.0828316
hsa-miR-192-5p.ref.0.no.0.0.0	1631.26	-1.4327	0.579604	-2.47186	0.013441	0.083339
hsa-miR-9-3p.iso.d-AA.no.d-A.0.0	15.3283	0.776057	0.313988	2.47162	0.0134504	0.083339
hsa-miR-107.iso.u-CA.no.0.u-T.0	73.2994	0.815613	0.33083	2.46536	0.0136877	0.0844559
hsa-miR-99a-5p.iso.0.no.0.u-A.1GA	4.96026	-1.95664	0.793937	-2.46448	0.0137213	0.0844559
hsa-miR-18a-3p.iso.u-G.no.0.u-A.0	1.85376	1.54085	0.62575	2.46241	0.0138008	NA
hsa-miR-181a-2-3p.iso.u-C.no.0.0.0	23.9631	-1.57798	0.640992	-2.46177	0.0138251	0.0848154
hsa-miR-485-5p.iso.d-GA.no.0.0.0	8.70813	-1.45302	0.590982	-2.45866	0.0139458	0.0852749
hsa-miR-628-3p.iso.d-AG.no.0.u-T.0	4.76378	-1.42565	0.580145	-2.4574	0.0139947	0.0852945
hsa-miR-767-5p.iso.d-C.no.0.0.0	15.0742	-1.6051	0.653526	-2.45606	0.0140468	0.0853334
hsa-miR-92b-3p.ref.0.no.0.0.0	4589.12	-1.0655	0.434046	-2.45482	0.0140956	0.0853518
hsa-let-7e-5p.iso.0.no.0.u-T.0	210.473	-0.77596	0.317816	-2.44154	0.0146248	0.0882695
hsa-miR-432-5p.iso.u-GG.no.0.u-AA.0	15.4015	-1.2357	0.506954	-2.43751	0.0147889	0.0889716
hsa-miR-651-5p.ref.0.no.0.0.0	2.12302	1.52477	0.626016	2.43567	0.0148644	0.0891157
hsa-miR-136-5p.iso.u-A.no.0.0.0	15.9043	1.27353	0.523236	2.43395	0.014935	0.0891157
hsa-miR-628-3p.iso.d-A.no.u-T.u-A.0	2.56399	-1.45931	0.599691	-2.43344	0.0149561	0.0891157
hsa-miR-2682-5p.iso.d-C.no.0.0.0	1.5078	-1.85791	0.763595	-2.43312	0.0149695	NA
hsa-miR-3065-3p.iso.d-A.no.0.0.0	3.89797	-1.66038	0.68365	-2.42869	0.0151534	0.0899046
hsa-miR-10a-5p.iso.d-T.no.0.0.0	88.9731	-1.10138	0.453627	-2.42794	0.015185	0.0899046
hsa-miR-361-3p.iso.d-G.no.0.0.0	49.0208	-1.10729	0.456522	-2.4255	0.0152875	0.0902254
hsa-miR-142-5p.iso.u-T.no.u-CC.u-A.0	1.73255	1.47929	0.611308	2.41987	0.0155259	NA
hsa-miR-9-3p.iso.d-A.no.0.u-T.0	1.24701	-1.9122	0.791123	-2.41706	0.0156463	NA
hsa-miR-145-5p.iso.u-T.no.0.0.0	102.106	-1.4281	0.590981	-2.41648	0.0156712	0.0921979
hsa-miR-382-5p.iso.0.no.0.u-A.0	2.74993	-1.62696	0.673986	-2.41394	0.0157813	0.0925536
hsa-miR-126-3p.iso.0.no.d-T.u-T.0	35.1385	1.01157	0.41963	2.41062	0.0159253	0.0927866
hsa-miR-181c-5p.iso.d-TT.no.0.0.0	398.9	-1.07724	0.447103	-2.40938	0.0159796	0.0927866
hsa-miR-670-3p.iso.d-GTG.no.0.0.0	14.2568	-1.25505	0.521143	-2.40827	0.0160284	0.0927866
hsa-miR-181d-5p.iso.0.no.0.u-A.0	87.4353	-1.17913	0.489786	-2.40744	0.0160649	0.0927866
hsa-miR-431-3p.iso.0.no.u-TG.0.0	48.8331	-0.967221	0.401848	-2.40693	0.0160873	0.0927866
hsa-miR-339-3p.iso.0.no.0.u-A.0	2.76376	-1.75588	0.730293	-2.40435	0.0162013	0.0927866
hsa-miR-149-5p.iso.0.no.0.u-T.0	186.71	-0.845738	0.352148	-2.40166	0.016321	0.0927866
hsa-miR-127-3p.iso.0.no.0.u-TT.0	2042.14	-1.31402	0.547463	-2.4002	0.016386	0.0927866
hsa-miR-340-5p.iso.u-T.no.0.0.0	328.029	-1.45697	0.607115	-2.39982	0.0164031	0.0927866
hsa-miR-1260a.iso.0.no.0.0.9GT	8.53745	-1.3497	0.562418	-2.39981	0.0164036	0.0927866
hsa-miR-1260b.iso.u-T.no.0.0.9GA	8.53745	-1.3497	0.562418	-2.39981	0.0164036	0.0927866
hsa-miR-383-5p.iso.d-T.no.0.0.0	15.7137	-0.91169	0.379982	-2.3993	0.0164264	0.0927866
hsa-miR-26b-5p.iso.d-T.no.0.u-T.0	102.185	0.518389	0.216183	2.39792	0.0164886	0.0927866
hsa-miR-423-5p.iso.u-T.no.0.u-A.0	13.3439	-1.38598	0.578148	-2.39728	0.0165175	0.0927866
hsa-miR-92a-3p.iso.0.no.0.u-AA.0	10132.5	-0.837345	0.349659	-2.39474	0.016632	0.0931491
hsa-miR-199a-3p.iso.u-A.no.0.0.0	49.3034	-1.3818	0.578927	-2.38683	0.0169945	0.0946111
hsa-miR-199b-3p.iso.u-A.no.0.0.0	49.3034	-1.3818	0.578927	-2.38683	0.0169945	0.0946111
hsa-miR-128-3p.iso.d-C.no.0.0.0	511.115	-1.17425	0.492411	-2.3847	0.0170929	0.0948757
hsa-miR-151b.iso.d-AGA.no.0.0.0	11.7895	-1.47358	0.619115	-2.38014	0.0173062	0.0957749
hsa-miR-331-3p.iso.u-A.no.d-G.u-CC.0	0.918152	-1.88882	0.793588	-2.38011	0.0173076	NA
hsa-miR-338-3p.iso.u-G.no.0.0.0	581.923	-1.42266	0.598547	-2.37686	0.0174609	0.0963451
hsa-miR-330-3p.iso.d-GG.no.d-GC.u-T.0	12.9548	-1.35346	0.570201	-2.37366	0.0176129	0.0968967
hsa-miR-424-5p.iso.0.no.0.u-T.0	2.7738	1.27478	0.537594	2.37127	0.0177272	0.0972387
hsa-miR-944.iso.0.no.0.u-A.0	1.08675	1.60187	0.675722	2.3706	0.0177591	NA
hsa-miR-1307-5p.iso.u-GCT.no.0.0.0	1.24082	-1.67824	0.708776	-2.36781	0.0178939	NA
hsa-miR-1301-3p.iso.u-TC.no.0.0.0	9.63466	1.15202	0.487019	2.36546	0.0180077	0.0983935
hsa-miR-187-3p.iso.d-A.no.0.u-A.0	2.56875	-1.59295	0.673629	-2.36473	0.0180432	0.0983935
hsa-miR-139-3p.ref.0.no.0.0.0	61.4681	-1.24826	0.528562	-2.36161	0.0181957	0.0987409
hsa-miR-197-3p.iso.u-C.no.0.u-T.0	2.36599	-1.81949	0.770557	-2.36126	0.0182128	0.0987409
hsa-miR-7706.iso.u-A.no.0.u-T.0	7.37846	-1.1257	0.477093	-2.35951	0.0182993	0.0989223
hsa-miR-181a-3p.iso.0.no.0.u-A.0	0.99925	1.87189	0.793432	2.35923	0.018313	NA
hsa-miR-128-3p.iso.d-T.no.0.0.0	818.245	-1.25752	0.534618	-2.35218	0.0186635	0.1006
hsa-miR-4645-3p.iso.u-T.no.u-CG.u-A.0	0.827644	1.31495	0.559316	2.35099	0.0187235	NA
hsa-miR-26b-5p.iso.d-T.no.0.0.0	1233.01	0.910409	0.387382	2.35016	0.0187655	0.100858
hsa-miR-3065-5p.iso.u-A.no.0.0.0	1.29955	1.5902	0.677395	2.34753	0.0188986	NA
hsa-miR-424-5p.ref.0.no.0.0.0	3.39343	1.28249	0.546934	2.34487	0.0190339	0.102007
hsa-miR-2467-5p.iso.u-C.no.0.0.0	7.62192	-1.79429	0.7672	-2.33875	0.0193483	0.103394
hsa-miR-224-5p.iso.d-TAG.no.0.0.0	7.41979	-1.54025	0.658939	-2.33746	0.019415	0.103454
hsa-miR-329-5p.ref.0.no.0.0.0	1.32979	-1.80174	0.771063	-2.3367	0.0194549	NA
hsa-miR-1224-3p.iso.0.no.0.u-A.0	2.66128	-1.68043	0.719713	-2.33486	0.019551	0.10372
hsa-miR-212-3p.iso.d-AC.no.0.u-T.0	31.0643	-1.2973	0.555977	-2.33336	0.0196291	0.10372
hsa-miR-92b-3p.iso.u-C.no.0.u-A.0	577.887	-1.05916	0.454099	-2.33245	0.0196772	0.10372
hsa-miR-708-5p.iso.0.no.0.u-T.0	31.5554	-1.06948	0.458562	-2.33225	0.0196874	0.10372
hsa-miR-31-5p.iso.d-GT.no.0.0.0	14.8329	0.71602	0.3073	2.33004	0.0198042	0.104042
hsa-let-7f-5p.iso.d-T.no.0.0.0	2021.73	-0.674761	0.289726	-2.32896	0.0198611	0.104047
hsa-miR-25-3p.iso.0.no.0.u-A.0	114.138	0.557704	0.239735	2.32634	0.0200006	0.104485
hsa-miR-628-5p.iso.d-GT.no.0.0.0	8.07833	-1.17788	0.506766	-2.3243	0.0201094	0.10476
hsa-miR-3605-5p.iso.0.no.u-A.0.0	1.23593	-1.74782	0.752796	-2.32178	0.020245	NA
hsa-miR-1301-3p.iso.d-A.no.d-T.u-T.0	3.46426	-1.85924	0.802468	-2.3169	0.0205092	0.106545
hsa-miR-95-3p.ref.0.no.0.0.0	13.5061	0.953461	0.41206	2.31389	0.0206738	0.106954
hsa-miR-30a-5p.iso.d-C.no.0.0.0	2683.32	0.696673	0.301151	2.31336	0.0207026	0.106954
hsa-miR-193b-3p.iso.0.no.0.u-A.0	3.01148	1.32697	0.57388	2.31228	0.0207622	0.106965
hsa-miR-1260a.iso.d-AA.no.0.0.9GT	0.339649	-1.81834	0.786908	-2.31074	0.0208471	NA
hsa-miR-873-3p.iso.0.no.d-G.u-T.0	5.96804	-1.15359	0.499353	-2.31017	0.0208786	0.107269
hsa-miR-505-3p.iso.d-CT.no.d-C.0.0	1.55988	1.12658	0.488216	2.30755	0.0210242	NA
hsa-miR-708-5p.iso.0.no.0.u-AA.0	8.16948	-1.83516	0.79565	-2.30649	0.0210833	0.108023
hsa-miR-134-5p.iso.u-G.no.0.u-AA.0	34.9912	-0.640427	0.278453	-2.29995	0.021451	0.109606
hsa-miR-5683.iso.u-C.no.0.0.0	3.06811	1.15433	0.503878	2.29089	0.0219697	0.11195
hsa-miR-485-5p.iso.0.no.0.u-A.0	9.87277	-1.10479	0.482672	-2.2889	0.022085	0.112231
hsa-miR-342-5p.iso.d-GGG.no.d-A.0.0	4.46803	-1.43907	0.629036	-2.28774	0.0221527	0.112268
hsa-miR-935.ref.0.no.0.0.0	1.27063	1.39503	0.613644	2.27336	0.0230046	NA
hsa-miR-451a.iso.d-T.no.0.0.0	1184.54	1.09118	0.482866	2.25979	0.023834	0.120462
hsa-miR-504-5p.iso.d-T.no.d-A.0.0	1.73428	-1.77789	0.786922	-2.25929	0.0238651	NA
hsa-miR-1301-3p.iso.d-A.5GA.0.0.5GA	0.573165	-1.76909	0.784113	-2.25617	0.02406	NA
hsa-miR-378a-3p.iso.u-C.no.0.u-A.0	82.452	0.869804	0.385792	2.2546	0.0241587	0.121773
hsa-miR-654-3p.iso.d-T.no.0.0.0	0.430521	1.79298	0.795514	2.25386	0.0242048	NA
hsa-miR-199a-3p.iso.u-TA.no.u-T.u-A.0	0.678087	1.78432	0.792541	2.25139	0.0243609	NA
hsa-miR-199b-3p.iso.u-TA.no.u-T.u-A.0	0.678087	1.78432	0.792541	2.25139	0.0243609	NA
hsa-miR-409-3p.ref.0.no.0.0.0	413.767	-1.21731	0.540906	-2.2505	0.0244175	0.122746
hsa-miR-323a-5p.iso.d-T.no.0.0.0	0.801154	-1.80645	0.803096	-2.24936	0.0244893	NA
hsa-miR-130a-3p.iso.u-AT.no.0.0.0	51.757	-1.24052	0.552048	-2.24712	0.0246324	0.123147
hsa-miR-2110.iso.d-AG.no.0.u-T.0	2.68085	-1.46134	0.650417	-2.24677	0.0246547	0.123147
hsa-miR-4461.iso.d-C.no.0.u-CAC.0	16.2759	-1.21298	0.54003	-2.24613	0.0246955	0.123147
hsa-miR-1908-3p.iso.0.no.u-A.0.0	1.06769	-1.79945	0.802039	-2.24359	0.0248588	NA
hsa-miR-1224-5p.iso.d-AGG.no.0.u-A.0	4.96415	-1.51469	0.675578	-2.24207	0.024957	0.12412
hsa-let-7e-5p.iso.0.no.0.u-A.0	163.154	-0.71645	0.320984	-2.23204	0.0256123	0.12704
hsa-miR-129-5p.iso.0.no.0.u-ATT.0	82.8396	-1.19045	0.533833	-2.23	0.0257475	0.127371
hsa-miR-330-3p.iso.d-GG.no.d-GC.0.0	40.4163	-0.901778	0.404907	-2.22712	0.025939	0.127862
hsa-miR-1180-3p.iso.0.no.0.u-T.0	9.07177	-1.11697	0.50176	-2.22611	0.026007	0.127862
hsa-miR-7-5p.iso.d-T.3TG.0.0.3TG	8.7834	-1.77755	0.798938	-2.2249	0.0260882	0.127862
hsa-miR-15b-5p.ref.0.no.0.0.0	40.9917	1.07501	0.48328	2.22441	0.026121	0.127862
hsa-miR-1269b.iso.0.no.0.u-A.0	0.227489	-1.74071	0.782951	-2.22327	0.0261978	NA
hsa-miR-490-3p.iso.u-G.no.u-CAC.0.0	7.09739	-1.03011	0.463457	-2.22267	0.0262378	0.128098
hsa-miR-935.iso.u-C.no.d-C.0.0	12.8308	-1.32191	0.595519	-2.21976	0.0264354	0.128726
hsa-miR-2682-5p.iso.0.no.0.u-A.0	2.2146	-1.73232	0.782226	-2.2146	0.0267873	0.1301
hsa-miR-324-3p.iso.0.no.0.u-TT.0	12.6275	1.33454	0.6036	2.21096	0.0270385	0.130979
hsa-miR-144-5p.iso.d-TT.no.0.0.0	1.59389	-1.66976	0.755685	-2.20959	0.0271334	NA
hsa-miR-362-5p.ref.0.no.0.0.0	571.714	-0.941117	0.426405	-2.2071	0.0273074	0.131907
hsa-let-7c-5p.iso.0.no.0.u-A.0	747.279	-0.850542	0.385527	-2.20618	0.0273715	0.131907
hsa-miR-105-5p.iso.0.no.0.u-T.0	0.548046	-1.76082	0.798279	-2.20578	0.0273997	NA
hsa-miR-195-3p.iso.d-A.no.0.u-TT.0	3.37624	-1.41686	0.643116	-2.20311	0.0275869	0.132602
hsa-miR-6514-5p.iso.d-A.no.d-T.0.0	1.15078	-1.56115	0.709722	-2.19966	0.0278308	NA
hsa-miR-877-5p.iso.0.no.0.u-AA.0	6.69405	-1.2506	0.568891	-2.19831	0.0279268	0.133673
hsa-miR-432-5p.iso.d-A.no.0.0.0	14.6188	-1.62252	0.738294	-2.19766	0.0279735	0.133673
hsa-let-7e-5p.iso.d-G.no.0.0.0	74.2723	-0.701823	0.319595	-2.19597	0.0280938	0.133673
hsa-miR-30e-3p.iso.u-C.no.0.u-TA.0	24.4592	1.01327	0.461427	2.19594	0.0280964	0.133673
hsa-miR-134-5p.iso.0.no.0.u-TT.0	12.8583	-1.40893	0.642289	-2.19361	0.0282637	0.134127
hsa-miR-212-5p.iso.d-G.no.d-A.0.0	1.48006	-1.33349	0.608357	-2.19195	0.0283831	NA
hsa-miR-184.ref.0.no.0.0.0	36.3504	-1.03751	0.473541	-2.19096	0.028455	0.134692
hsa-miR-889-3p.iso.d-T.no.0.u-A.0	4.1095	1.3954	0.638111	2.18676	0.02876	0.135436
hsa-miR-149-5p.iso.0.no.0.u-A.0	96.8584	-0.810307	0.370766	-2.18549	0.0288526	0.135436
hsa-miR-29c-5p.iso.d-AGA.no.0.0.0	10.4416	-1.73104	0.79236	-2.18467	0.0289131	0.135436
hsa-miR-145-5p.ref.0.no.0.0.0	1041.04	-0.784299	0.359111	-2.184	0.0289623	0.135436
hsa-miR-30c-1-3p.iso.u-C.no.0.0.0	2.31204	-1.74336	0.798584	-2.18306	0.0290315	0.135436
hsa-let-7g-5p.ref.0.no.0.0.0	4785.41	0.66413	0.304251	2.18283	0.029048	0.135436
hsa-miR-34a-5p.ref.0.no.0.0.0	45.7624	0.946761	0.434063	2.18116	0.0291716	0.135673
hsa-miR-874-3p.iso.d-C.no.0.0.0	167.068	-1.18976	0.545893	-2.17947	0.0292965	0.135915
hsa-miR-152-3p.iso.0.no.0.u-TT.0	0.568811	1.71898	0.790567	2.17436	0.0296783	NA
hsa-miR-125b-1-3p.iso.u-T.no.0.0.0	2.28054	-1.66169	0.764782	-2.17276	0.0297983	0.137614
hsa-miR-432-5p.iso.u-G.no.0.u-TT.0	20.0814	-1.33655	0.615183	-2.1726	0.0298103	0.137614
hsa-miR-219a-2-3p.iso.0.no.0.u-AT.0	8.13623	-1.6956	0.783452	-2.16427	0.0304436	0.140191
hsa-miR-887-5p.iso.d-T.no.u-TC.0.0	1.51815	-1.11056	0.513666	-2.16203	0.0306162	NA
hsa-miR-4485.iso.u-TAA.no.0.0.0	1.92569	-1.67477	0.775897	-2.1585	0.030889	NA
hsa-miR-328-3p.iso.u-T.no.0.0.0	15.5347	-1.30462	0.604762	-2.15725	0.030986	0.142337
hsa-miR-4454.iso.0.no.d-G.0.1AG	1.81354	-1.6987	0.787561	-2.15691	0.0310124	NA
hsa-miR-1301-3p.iso.0.no.d-T.u-T.0	2.88369	-1.64955	0.766177	-2.15296	0.0313217	0.143526
hsa-miR-218-5p.iso.d-G.no.0.u-AT.0	4.06564	-1.69832	0.790694	-2.14788	0.0317232	0.144993
hsa-miR-454-3p.iso.u-T.no.0.u-A.0	5.10933	0.973913	0.453627	2.14695	0.0317974	0.144993
hsa-miR-770-5p.iso.d-C.no.0.0.0	1.04981	-1.62115	0.755743	-2.1451	0.0319448	NA
hsa-miR-421.ref.0.no.0.0.0	172.724	-0.806602	0.376568	-2.14198	0.0321952	0.145956
hsa-miR-409-3p.iso.0.no.u-C.0.0	206.501	-0.842392	0.393382	-2.14141	0.0322409	0.145956
hsa-miR-760.iso.d-G.no.0.u-TT.0	7.57899	-1.34212	0.626754	-2.14138	0.0322434	0.145956
hsa-miR-1910-5p.ref.0.no.0.0.0	1.86166	-1.55708	0.728467	-2.13747	0.0325594	NA
hsa-miR-6793-3p.iso.0.no.0.u-T.0	0.904958	-1.65998	0.778062	-2.13348	0.0328851	NA
hsa-miR-195-5p.iso.d-A.no.0.u-T.0	20.763	1.00976	0.473842	2.131	0.0330889	0.149421
hsa-miR-455-3p.iso.u-C.no.0.0.0	0.179906	-1.65791	0.778055	-2.13084	0.0331026	NA
hsa-miR-660-5p.iso.d-T.no.0.0.0	73.1601	0.479078	0.224937	2.12983	0.0331859	0.149421
hsa-miR-212-3p.iso.d-AC.no.0.0.0	5.12589	-1.0395	0.488243	-2.12906	0.0332493	0.149421
hsa-miR-223-3p.iso.u-CCA.no.0.0.0	0.583019	-1.6532	0.777203	-2.12712	0.0334101	NA
hsa-miR-125a-5p.iso.u-GA.no.0.0.0	4491.83	-1.09347	0.514324	-2.12604	0.0334996	0.14975
hsa-miR-1307-3p.iso.d-G.no.0.0.0	42.1079	-0.70414	0.331307	-2.12534	0.033558	0.14975
hsa-miR-1301-3p.iso.0.5GA.0.0.5GA	3.38723	-1.31126	0.61731	-2.12415	0.0336578	0.14975
hsa-miR-584-5p.iso.u-G.no.0.u-AT.0	34.9001	-0.916338	0.431454	-2.12384	0.0336837	0.14975
hsa-miR-338-3p.iso.d-A.no.0.0.0	115.755	1.06813	0.503063	2.12325	0.033733	0.14975
hsa-miR-26b-3p.iso.0.no.0.u-T.0	2.03896	1.11065	0.523299	2.1224	0.0338042	0.14975
hsa-miR-23a-3p.iso.u-CC.no.0.0.0	0.811961	-1.64943	0.777226	-2.1222	0.0338208	NA
hsa-miR-152-3p.iso.d-G.no.0.u-AAA.0	0.989918	-1.65038	0.778139	-2.12093	0.0339277	NA
hsa-miR-625-5p.iso.d-T.no.0.0.0	28.676	0.98341	0.464845	2.11557	0.0343817	0.151589
hsa-miR-15b-5p.iso.0.no.0.u-A.0	0.353347	1.67484	0.791814	2.1152	0.0344133	NA
hsa-miR-103a-3p.iso.u-A.no.0.0.0	909.477	0.988442	0.467419	2.11468	0.0344571	0.151589
hsa-miR-767-5p.ref.0.no.0.0.0	30.8204	-0.937621	0.443401	-2.11461	0.0344631	0.151589
hsa-miR-379-5p.iso.0.no.0.u-TAT.0	1.72626	-1.6401	0.776072	-2.11333	0.0345722	NA
hsa-miR-660-5p.iso.0.no.0.u-A.0	6.55142	0.582271	0.276322	2.10722	0.0350985	0.153751
hsa-miR-15a-5p.iso.0.no.0.u-T.0	11.341	0.833284	0.395488	2.10698	0.0351195	0.153751
hsa-miR-199a-5p.iso.u-C.no.0.u-A.0	2.25821	-1.21694	0.578072	-2.10516	0.035277	0.154079
hsa-miR-154-5p.ref.0.no.0.0.0	20.1574	1.10326	0.524667	2.10278	0.0354848	0.154486
hsa-miR-30a-3p.iso.u-C.no.d-C.u-TT.0	13.4353	1.25142	0.59529	2.1022	0.0355358	0.154486
hsa-miR-940.ref.0.no.0.0.0	3.72589	-1.35552	0.645144	-2.10111	0.0356311	0.15454
hsa-miR-433-3p.ref.0.no.0.0.0	486.251	0.756187	0.360365	2.09839	0.0358707	0.155218
hsa-miR-212-3p.iso.d-A.no.0.u-TT.0	7.00904	-1.14156	0.544889	-2.09504	0.0361676	0.155916
hsa-miR-370-3p.iso.u-T.no.0.u-A.0	8.03767	-0.907404	0.433194	-2.09468	0.0361993	0.155916
hsa-miR-451a.ref.0.no.0.0.0	737.162	1.0463	0.499826	2.09334	0.0363189	0.156014
hsa-miR-5703.iso.u-GT.no.d-AG.u-AG.11TG	0.382845	-1.62117	0.774717	-2.09259	0.0363855	NA
hsa-miR-431-3p.iso.u-T.no.u-TG.0.0	43.1161	-0.649443	0.31036	-2.09255	0.0363893	0.156014
hsa-miR-942-5p.iso.0.no.0.u-A.0	0.328926	-1.62119	0.775176	-2.09139	0.0364933	NA
hsa-miR-874-5p.iso.u-AGA.no.0.0.0	37.829	-1.15521	0.552415	-2.0912	0.0365104	0.156174
hsa-miR-210-5p.iso.d-C.no.0.0.0	5.08604	-1.15877	0.554716	-2.08894	0.0367129	0.156557
hsa-miR-338-5p.iso.u-G.no.0.u-AA.0	48.4057	-1.38168	0.661617	-2.08833	0.0367679	0.156557
hsa-miR-1247-5p.iso.0.no.0.u-TA.0	0.218806	-1.6164	0.774672	-2.08655	0.0369285	NA
hsa-miR-203a.iso.u-AG.no.d-G.0.0	1.2202	-1.61797	0.776155	-2.08459	0.0371066	NA
hsa-miR-7977.iso.0.6GA.0.u-TT.6GA	2.27162	-1.54595	0.742413	-2.08233	0.0373119	0.1583
hsa-miR-140-5p.iso.0.no.0.u-T.0	3.03813	0.899288	0.43199	2.08174	0.0373667	0.1583
hsa-miR-887-3p.iso.d-CTT.no.0.0.0	22.2746	-0.877476	0.421656	-2.08102	0.0374319	0.1583
hsa-miR-99b-5p.iso.u-G.no.0.0.0	4256.15	-1.25598	0.604046	-2.07927	0.0375925	0.158573
hsa-miR-423-3p.iso.0.no.0.u-T.0	87.3296	-0.576773	0.277536	-2.07819	0.0376916	0.158573
hsa-miR-381-3p.iso.0.no.u-A.0.0	35.0127	0.646812	0.311335	2.07754	0.0377514	0.158573
hsa-miR-324-5p.ref.0.no.0.0.0	36.0555	0.555214	0.267388	2.07643	0.0378538	0.158646
hsa-miR-660-5p.iso.d-T.no.0.u-A.0	10.0955	-0.971281	0.468019	-2.0753	0.0379585	0.158728
hsa-miR-107.iso.u-CA.no.0.u-A.0	39.8838	1.15695	0.557824	2.07405	0.0380745	0.158857
hsa-miR-139-3p.iso.u-GT.no.0.0.0	1.29059	-1.66342	0.802486	-2.07283	0.0381877	NA
hsa-miR-99b-3p.iso.0.no.0.u-AAA.0	7.56883	-1.39222	0.672566	-2.07002	0.0384506	0.160068
hsa-miR-106a-5p.iso.u-G.no.0.0.0	1.12014	1.37461	0.664186	2.06962	0.0384881	NA
hsa-miR-668-3p.iso.u-AC.no.0.0.0	1.60883	-1.50808	0.729658	-2.06682	0.0387507	NA
hsa-miR-323a-5p.iso.u-C.no.0.u-T.0	0.974349	-1.41103	0.68313	-2.06554	0.0388717	NA
hsa-miR-4787-3p.ref.0.no.0.0.0	8.25721	-1.11395	0.539442	-2.065	0.0389228	0.161211
hsa-miR-767-5p.iso.0.no.0.u-A.0	2.16805	-1.47214	0.713055	-2.06455	0.0389655	0.161211
hsa-miR-495-3p.iso.d-T.no.0.0.0	24.2228	0.61313	0.297009	2.06435	0.0389846	0.161211
hsa-miR-339-3p.iso.0.no.0.u-T.0	25.5325	-1.28505	0.623074	-2.06244	0.0391661	0.161604
hsa-miR-361-3p.iso.d-GCT.no.d-T.0.0	4.05758	-1.65092	0.801101	-2.06082	0.0393206	0.161883
hsa-miR-664a-5p.iso.u-T.no.0.0.0	27.9908	-0.98954	0.48082	-2.05803	0.0395875	0.162301
hsa-miR-374a-5p.iso.d-T.no.0.0.0	4.34307	1.06308	0.516574	2.05794	0.0395962	0.162301
hsa-miR-1180-3p.iso.u-T.no.0.u-A.0	1.53186	1.17217	0.570222	2.05564	0.0398174	NA
hsa-miR-125b-2-3p.iso.d-CTA.no.d-TC.u-T.0	63.8098	-1.11274	0.542926	-2.04953	0.0404107	0.165276
hsa-miR-124-3p.iso.0.no.u-T.0.0	150.937	-1.1997	0.585675	-2.04841	0.0405197	0.16536
hsa-miR-143-5p.iso.d-C.no.0.0.0	0.385024	-1.63632	0.799929	-2.04557	0.0407982	NA
hsa-miR-2277-5p.iso.u-C.no.0.0.0	0.812824	-1.6371	0.800593	-2.04486	0.0408683	NA
hsa-miR-3615.iso.u-C.no.0.0.0	0.656268	-1.63634	0.800687	-2.04367	0.0409859	NA
hsa-miR-1228-5p.ref.0.no.0.0.0	0.142997	-1.57871	0.772736	-2.04301	0.0410513	NA
hsa-miR-4461.iso.d-C.no.0.u-CAA.0	0.197406	-1.57679	0.771847	-2.04287	0.0410649	NA
hsa-let-7c-5p.iso.d-T.no.0.0.0	1036.72	-0.749068	0.366976	-2.04119	0.0412319	0.167899
hsa-miR-1343-3p.iso.d-T.no.0.0.0	1.50389	-1.55526	0.762409	-2.03993	0.0413574	NA
hsa-miR-7-1-3p.iso.0.no.0.u-A.0	0.570077	1.25804	0.617106	2.03861	0.0414893	NA
hsa-miR-618.ref.0.no.0.0.0	1.40086	0.929371	0.456201	2.03719	0.0416306	NA
hsa-miR-5683.iso.u-TC.no.0.0.0	8.99008	1.17508	0.577317	2.03541	0.0418096	0.16988
hsa-miR-9-5p.iso.u-A.no.0.0.0	9467.14	0.891594	0.438842	2.0317	0.0421845	0.171031
hsa-miR-532-5p.ref.0.no.0.0.0	164.296	0.784132	0.386171	2.03053	0.0423028	0.171138
hsa-miR-6511a-5p.ref.0.no.0.0.0	0.231653	-1.55864	0.770099	-2.02394	0.0429759	NA
hsa-miR-6511b-5p.iso.d-GG.no.d-CTG.0.0	0.231653	-1.55864	0.770099	-2.02394	0.0429759	NA
hsa-miR-328-3p.iso.u-T.no.0.u-A.0	21.7208	-1.02444	0.506236	-2.02365	0.0430062	0.173607
hsa-miR-508-3p.iso.u-A.no.0.0.0	0.952872	1.50247	0.743105	2.02189	0.0431879	NA
hsa-miR-381-3p.ref.0.no.0.0.0	694.002	0.949036	0.469566	2.02109	0.0432702	0.173982
hsa-miR-1301-3p.iso.u-C.no.0.u-T.0	5.81294	-0.993964	0.491832	-2.02094	0.0432856	0.173982
hsa-miR-223-3p.iso.d-AG.no.0.u-A.0	0.410074	-1.5528	0.769589	-2.01769	0.0436231	NA
hsa-miR-106b-5p.iso.d-AG.no.0.0.0	1.1748	1.09016	0.540599	2.01657	0.0437402	NA
hsa-miR-409-3p.iso.0.no.0.u-AAA.0	1.68087	-1.55911	0.77352	-2.0156	0.0438414	NA
hsa-miR-542-3p.iso.u-A.no.u-T.0.0	0.57747	1.49015	0.740763	2.01164	0.0442575	NA
hsa-miR-10a-5p.iso.0.no.d-T.u-AA.0	1.93368	-1.55584	0.773655	-2.01102	0.0443229	NA
hsa-let-7d-5p.iso.0.no.0.u-A.0	77.5037	-0.756942	0.376645	-2.0097	0.0444633	0.178227
hsa-miR-487b-3p.iso.u-T.no.0.0.0	18.6579	-1.26489	0.629601	-2.00904	0.0445328	0.178227
hsa-miR-3691-5p.iso.d-CC.no.d-A.0.0	1.8476	-1.34998	0.673073	-2.0057	0.0448887	NA
hsa-miR-582-5p.iso.u-T.no.0.u-A.0	0.175243	1.58922	0.792411	2.00555	0.0449048	NA
hsa-miR-376c-3p.iso.d-T.6GA.0.0.6GA	0.473741	1.61005	0.803068	2.00487	0.0449767	NA
hsa-miR-652-3p.iso.0.no.0.u-TT.0	8.20527	-0.788677	0.393589	-2.00381	0.0450904	0.180072
hsa-miR-16-5p.iso.d-TT.no.0.0.0	2.32411	-1.54863	0.773569	-2.00193	0.0452928	0.180378
hsa-miR-212-3p.ref.0.no.0.0.0	14.1704	-1.2974	0.648278	-2.0013	0.0453604	0.180378
hsa-miR-4485.iso.u-TAA.no.d-T.0.0	4.00722	-1.24584	0.623165	-1.99922	0.0455846	0.180884
hsa-miR-106b-5p.iso.d-AG.no.0.u-A.0	0.260956	1.5764	0.78878	1.99853	0.0456597	NA
hsa-miR-25-3p.iso.0.no.0.u-TT.0	1.58303	-1.54039	0.772059	-1.99518	0.0460238	NA
hsa-miR-887-5p.iso.0.no.u-TC.u-A.0	0.750121	-1.59811	0.802514	-1.99138	0.0464396	NA
hsa-miR-767-5p.iso.0.no.0.u-T.0	3.54114	-1.48397	0.745508	-1.99055	0.0465305	0.184245
hsa-miR-370-5p.iso.d-AC.no.0.u-T.0	0.521179	-1.58973	0.79867	-1.99047	0.0465394	NA
hsa-miR-125a-5p.iso.u-A.no.0.u-T.0	533.159	-1.07011	0.537954	-1.98922	0.046677	0.184434
hsa-miR-128-2-5p.iso.0.no.0.u-A.0	2.04499	-1.58146	0.795417	-1.98822	0.0467876	0.184479
hsa-miR-6866-5p.iso.u-T.no.u-T.0.0	0.121917	-1.52829	0.76907	-1.98719	0.0469018	NA
hsa-miR-125b-5p.iso.0.no.0.u-AA.0	568.558	-1.20895	0.608597	-1.98645	0.0469828	0.184859
hsa-miR-574-3p.iso.u-CA.no.0.u-AA.0	1.05269	-1.52871	0.769686	-1.98614	0.0470175	NA
hsa-miR-494-3p.iso.d-T.no.0.0.0	4.4383	1.16389	0.586239	1.98535	0.047105	0.184949
hsa-miR-27a-3p.iso.0.no.0.u-AA.0	0.226604	1.565	0.78931	1.98274	0.0473962	NA
hsa-miR-873-5p.iso.u-CT.no.0.0.0	0.858062	-1.52374	0.768547	-1.98262	0.0474094	NA
hsa-miR-331-3p.iso.0.no.0.u-AA.0	0.915433	-1.59098	0.803137	-1.98096	0.0475958	NA
hsa-miR-4787-3p.iso.0.no.0.u-T.0	1.86615	-1.49725	0.756437	-1.97935	0.0477768	NA
hsa-miR-139-3p.iso.u-GT.no.0.u-AA.0	0.0947851	-1.52103	0.769525	-1.97658	0.0480896	NA
hsa-miR-1226-3p.ref.0.no.0.0.0	2.45751	-1.57495	0.796929	-1.97628	0.0481235	0.188369
hsa-miR-186-5p.iso.d-T.no.0.u-A.0	2.27644	-1.52513	0.771906	-1.97579	0.0481781	0.188369
hsa-miR-1258.iso.0.no.0.u-A.0	0.338199	1.58641	0.80314	1.97527	0.048238	NA
hsa-let-7c-5p.ref.0.no.0.0.0	12000.8	0.50506	0.256502	1.96903	0.0489498	0.190757
hsa-miR-138-5p.iso.d-T.no.0.0.0	373.615	-1.00935	0.512712	-1.96865	0.0489933	0.190757
hsa-miR-628-3p.iso.d-AG.no.u-T.0.0	1.42585	-1.57569	0.801314	-1.96638	0.049255	NA
hsa-miR-3200-5p.iso.u-T.no.u-G.0.0	0.305292	-1.57473	0.800952	-1.96607	0.0492903	NA
hsa-miR-134-5p.iso.0.no.0.u-AAT.0	7.63101	-1.56891	0.798584	-1.96461	0.0494593	0.19217
hsa-miR-324-5p.iso.u-T.no.0.u-G.0	0.545671	1.51354	0.770793	1.96361	0.0495754	NA
hsa-miR-652-3p.iso.0.no.0.u-TA.0	9.7766	-1.03459	0.527045	-1.96301	0.049645	0.192491
hsa-miR-153-3p.iso.0.no.0.0.12TC	1.32872	1.5404	0.785406	1.96128	0.0498465	NA
hsa-miR-874-5p.iso.0.no.0.u-T.0	2.95099	-1.51229	0.771511	-1.96017	0.0499764	0.193373
hsa-miR-106a-5p.iso.u-G.no.0.u-A.0	0.60425	1.56877	0.801711	1.95678	0.0503732	NA
hsa-miR-4446-3p.iso.0.no.0.u-T.0	2.29925	-1.36941	0.69989	-1.95661	0.050393	0.194582
hsa-miR-485-3p.ref.0.no.0.0.0	50.1827	-1.09378	0.559572	-1.95467	0.0506223	0.195063
hsa-miR-129-5p.iso.d-T.no.0.u-TTT.22AT	3.95687	-1.50583	0.771592	-1.95159	0.0509874	0.196065
hsa-miR-153-5p.iso.0.no.u-G.u-G.0	1.17665	-1.18261	0.607094	-1.94799	0.0514164	NA
hsa-miR-128-1-5p.ref.0.no.0.0.0	101.627	-0.693265	0.355983	-1.94747	0.0514786	0.197255
hsa-miR-7-5p.iso.d-T.no.0.u-A.0	26.0569	-1.38912	0.713385	-1.94722	0.0515085	0.197255
hsa-miR-877-5p.iso.d-GA.no.0.u-T.0	1.76261	-1.18933	0.61178	-1.94405	0.0518895	NA
hsa-miR-101-3p.iso.d-G.no.0.0.0	1057.38	0.82352	0.424149	1.94158	0.0521878	0.199447
hsa-miR-4446-3p.iso.0.no.d-C.u-T.0	1.35779	-1.5328	0.789702	-1.94098	0.0522604	NA
hsa-miR-6746-3p.iso.0.no.0.u-T.0	1.75531	-1.17262	0.604182	-1.94084	0.0522778	NA
hsa-miR-6511b-3p.iso.d-G.no.0.u-T.0	3.54113	-1.43428	0.739584	-1.9393	0.0524646	0.199808
hsa-miR-1298-3p.iso.d-T.no.u-TA.0.0	0.575431	-1.48161	0.764092	-1.93904	0.0524963	NA
hsa-miR-539-5p.iso.d-T.no.0.u-T.0	60.5063	-0.985883	0.508439	-1.93904	0.0524966	0.199808
hsa-miR-423-3p.iso.0.no.u-A.u-T.0	16.6234	-1.46787	0.757461	-1.93789	0.0526369	0.199935
hsa-miR-541-3p.ref.0.no.0.0.0	5.05742	-1.01632	0.525207	-1.93508	0.0529799	0.200828
hsa-miR-654-3p.iso.u-T.no.0.u-AA.0	6.68673	1.47402	0.762673	1.9327	0.0532734	0.201531
hsa-miR-877-3p.iso.0.no.0.u-T.0	1.61492	-1.44242	0.747845	-1.92877	0.0537597	NA
hsa-miR-7704.iso.u-G.no.0.u-CGG.0	0.514603	-1.52398	0.790144	-1.92874	0.053763	NA
hsa-miR-93-5p.iso.d-T.no.0.0.0	86.0426	-0.86637	0.4492	-1.92869	0.0537688	0.202852
hsa-miR-92a-3p.iso.0.no.0.u-AAA.0	806.794	-1.1767	0.610466	-1.92755	0.0539109	0.202852
hsa-miR-455-5p.iso.d-T.no.0.0.0	4.36906	1.17701	0.610721	1.92725	0.0539488	0.202852
hsa-miR-149-5p.iso.0.no.0.u-TT.0	3.08762	-1.48105	0.769335	-1.9251	0.0542172	0.203054
hsa-let-7d-3p.iso.u-T.no.0.u-C.0	4.98517	-1.43911	0.747559	-1.92507	0.0542202	0.203054
hsa-miR-29a-5p.ref.0.no.0.0.0	2.37008	1.19105	0.619285	1.92326	0.0544471	0.203495
hsa-miR-4454.iso.0.no.d-GGA.0.0	2.22946	-1.44295	0.75062	-1.92234	0.0545625	0.203518
hsa-miR-448.iso.u-T.no.0.u-AAA.0	0.149746	-1.46158	0.762312	-1.9173	0.0552002	NA
hsa-miR-3065-5p.iso.u-GA.no.0.0.0	1.00541	-1.53836	0.80264	-1.91662	0.0552862	NA
hsa-miR-378a-3p.ref.0.no.0.0.0	858.808	0.638541	0.33353	1.91449	0.0555572	0.206815
hsa-miR-1224-3p.iso.0.no.0.u-T.0	9.74504	-1.01648	0.531392	-1.91287	0.0557653	0.206996
hsa-miR-433-5p.ref.0.no.0.0.0	2.92881	-1.17399	0.613892	-1.91238	0.0558279	0.206996
hsa-miR-30a-3p.iso.u-C.no.d-C.u-TAA.0	1.4009	-1.46456	0.766093	-1.91173	0.0559111	NA
hsa-miR-486-5p.iso.u-G.no.0.0.0	3789.59	-1.50144	0.785762	-1.9108	0.0560301	0.207279
hsa-miR-5010-3p.iso.0.no.0.u-TAA.0	0.376534	-1.45438	0.761413	-1.9101	0.0561197	NA
hsa-miR-10a-5p.iso.u-G.no.0.u-AA.0	2.38676	-1.46611	0.767576	-1.91005	0.0561264	0.207279
hsa-miR-210-5p.iso.0.no.0.u-A.0	2.01705	-1.31585	0.690356	-1.90605	0.0566437	0.208776
hsa-miR-370-3p.ref.0.no.0.0.0	44.579	-0.78953	0.414927	-1.90282	0.0570643	0.209911
hsa-miR-6842-3p.iso.0.no.0.u-TA.0	2.47778	-0.880605	0.463363	-1.90047	0.057372	0.210628
hsa-miR-29b-2-5p.iso.d-A.no.u-G.0.0	2.29562	-1.12927	0.594749	-1.89874	0.0575989	0.211045
hsa-miR-29c-5p.iso.u-C.no.0.u-A.0	16.9701	1.25705	0.663333	1.89505	0.0580861	0.212413
hsa-miR-532-5p.iso.0.no.0.u-AA.0	5.12302	-1.52074	0.802944	-1.89396	0.0582307	0.212525
hsa-miR-378d.iso.u-AA.no.0.0.0	0.453784	1.45808	0.770209	1.8931	0.058345	NA
hsa-miR-1179.iso.d-T.no.0.0.0	3.36383	0.926422	0.489726	1.89171	0.058529	0.212987
hsa-miR-29c-5p.iso.d-AG.no.0.u-T.0	2.56423	-1.51459	0.800987	-1.8909	0.0586371	0.212987
hsa-miR-99a-5p.iso.0.no.0.0.1GA	38.9248	0.9179	0.48555	1.89043	0.0586999	0.212987
hsa-miR-375.iso.0.no.0.u-AA.0	1.54074	-1.48931	0.787894	-1.89024	0.0587257	NA
hsa-miR-26b-5p.iso.d-T.no.0.u-AT.0	2.44216	-1.44735	0.766187	-1.88903	0.0588881	0.213255
hsa-miR-221-3p.ref.0.no.0.0.0	2942.53	-0.613646	0.325051	-1.88785	0.0590467	0.213415
hsa-miR-891a-5p.iso.u-GA.no.0.0.0	0.670346	-1.43534	0.760544	-1.88725	0.0591261	NA
hsa-miR-195-3p.iso.d-A.no.0.0.0	4.42367	0.671379	0.356018	1.8858	0.0593222	0.213996
hsa-miR-450b-5p.iso.u-A.no.0.0.0	1.51629	-1.50017	0.79602	-1.88459	0.0594849	NA
hsa-miR-221-5p.iso.d-CTG.no.0.u-AA.0	5.41087	-1.25706	0.667108	-1.88434	0.0595184	0.214154
hsa-miR-935.iso.0.no.d-C.0.0	61.9191	-0.950491	0.504568	-1.88377	0.0595958	0.214154
hsa-miR-184.iso.u-T.no.0.0.0	6.09887	-1.38681	0.73672	-1.88242	0.0597794	0.21428
hsa-miR-29b-3p.iso.0.no.0.u-A.0	2.59394	-1.44034	0.765771	-1.8809	0.059986	0.21428
hsa-miR-433-3p.iso.0.no.0.u-AA.0	105.167	-0.904609	0.481019	-1.88061	0.0600254	0.21428
hsa-let-7e-3p.iso.0.no.0.u-T.0	4.70934	0.745424	0.396474	1.88013	0.0600902	0.21428
hsa-miR-29c-5p.iso.u-C.no.0.u-T.0	9.11892	1.21285	0.645579	1.8787	0.060286	0.214568
hsa-miR-502-3p.iso.d-G.no.0.0.0	0.724784	1.30014	0.692301	1.878	0.060381	NA
hsa-miR-339-3p.iso.0.no.0.u-TT.0	4.44186	-1.36805	0.72861	-1.87762	0.0604336	0.214683
hsa-miR-125b-2-3p.iso.d-CT.no.d-TC.u-TA.0	3.05139	-1.43634	0.765817	-1.87557	0.0607147	0.215272
hsa-miR-3200-5p.iso.d-T.no.u-G.0.0	0.597706	-1.4991	0.799448	-1.87516	0.0607704	NA
hsa-miR-323a-5p.iso.u-GC.no.0.u-A.0	0.75915	-1.5012	0.800763	-1.87471	0.0608325	NA
hsa-miR-505-3p.iso.d-C.no.0.0.0	1.13871	1.00939	0.538904	1.87305	0.0610617	NA
hsa-miR-375.iso.u-A.no.0.u-G.0	3.70896	1.11958	0.59818	1.87165	0.0612552	0.216205
hsa-miR-137.iso.d-T.no.d-T.0.0	4.90327	0.823291	0.440035	1.87097	0.0613497	0.216205
hsa-miR-1247-5p.iso.0.no.0.u-A.0	18.6175	-0.827563	0.442577	-1.86987	0.0615017	0.216205
hsa-miR-18a-3p.iso.0.no.0.u-T.0	0.980504	1.14664	0.613238	1.86981	0.0615099	NA
hsa-miR-16-5p.iso.0.no.0.u-A.0	107.057	0.661966	0.354046	1.86972	0.061523	0.216205
hsa-miR-146b-3p.iso.d-T.no.0.u-A.0	2.7935	-1.217	0.650989	-1.86947	0.0615577	0.216205
hsa-miR-6726-3p.iso.0.no.0.u-T.0	1.15543	-1.46922	0.786231	-1.86868	0.061667	NA
hsa-miR-5004-5p.iso.d-GA.no.0.0.0	0.458177	-1.50031	0.803156	-1.86801	0.06176	NA
hsa-miR-23a-3p.iso.d-A.no.0.0.0	42.3464	0.957884	0.51295	1.8674	0.0618456	0.216808
hsa-miR-92a-3p.iso.0.no.0.u-AG.0	1414.51	-0.889682	0.477069	-1.86489	0.0621964	0.217097
hsa-miR-93-3p.iso.d-A.no.0.0.0	13.2659	0.431573	0.231453	1.86462	0.0622347	0.217097
hsa-miR-186-5p.iso.u-T.no.0.0.0	98.7476	-1.16525	0.625225	-1.86373	0.06236	0.217097
hsa-miR-148b-3p.iso.0.no.0.u-A.0	22.1855	0.441736	0.23713	1.86284	0.0624847	0.217097
hsa-miR-628-3p.iso.d-A.no.0.u-A.0	16.737	-0.765968	0.411222	-1.86266	0.0625099	0.217097
hsa-miR-4749-3p.iso.0.no.0.u-T.0	1.03812	-1.49372	0.802607	-1.86109	0.0627322	NA
hsa-miR-877-5p.iso.0.no.0.u-AAT.0	1.71913	-1.33398	0.716981	-1.86055	0.0628074	NA
hsa-miR-148b-5p.iso.d-T.no.u-G.0.0	30.4053	-0.82052	0.441036	-1.86044	0.0628235	0.21778
hsa-miR-664b-5p.iso.u-A.no.0.0.0	1.22323	-1.3058	0.701991	-1.86014	0.0628651	NA
hsa-miR-363-3p.iso.u-A.no.0.0.0	21.6186	-1.12397	0.604965	-1.85792	0.0631808	0.218073
hsa-miR-431-3p.iso.u-CT.no.u-TTG.0.0	52.4581	-0.733351	0.394765	-1.85769	0.063213	0.218073
hsa-miR-27a-3p.iso.d-C.no.0.0.19TC	8.76858	-1.21482	0.654057	-1.85737	0.0632587	0.218073
hsa-miR-218-2-3p.iso.0.no.0.u-A.0	0.189639	1.45568	0.78402	1.85669	0.0633554	NA
hsa-miR-4446-3p.iso.0.no.0.u-AT.0	0.83707	-1.43066	0.77132	-1.85483	0.0636209	NA
hsa-miR-410-3p.iso.u-T.no.0.u-A.0	1.86176	-1.41395	0.762469	-1.85444	0.0636758	NA
hsa-miR-361-5p.iso.u-C.no.0.u-A.0	52.5928	1.02416	0.552696	1.85303	0.0638787	0.219593
hsa-miR-6741-3p.ref.0.no.0.0.0	2.57754	-1.44535	0.780158	-1.85263	0.0639351	0.219593
hsa-miR-873-5p.ref.0.no.0.0.0	18.6244	-1.13322	0.612353	-1.8506	0.0642275	0.220192
hsa-miR-770-5p.ref.0.no.0.0.0	8.14239	-0.778576	0.421814	-1.84578	0.0649245	0.221311
hsa-miR-598-3p.iso.d-T.no.0.u-T.0	48.1801	-0.618232	0.33513	-1.84475	0.0650735	0.221311
hsa-miR-330-3p.iso.d-G.no.d-G.u-A.0	7.45318	-1.12512	0.609913	-1.84472	0.0650776	0.221311
hsa-miR-181d-5p.ref.0.no.0.0.0	942.856	-0.588363	0.319107	-1.84378	0.0652154	0.221311
hsa-miR-107.iso.u-TCA.no.0.0.0	69.2143	-0.570109	0.309283	-1.84333	0.0652813	0.221311
hsa-miR-10b-5p.iso.d-T.no.d-T.0.0	116.263	-0.970749	0.526711	-1.84304	0.0653234	0.221311
hsa-miR-134-5p.iso.0.no.0.u-AAA.0	3.03836	-1.40653	0.763332	-1.84262	0.0653847	0.221311
hsa-miR-130b-3p.ref.0.no.0.0.0	14.3964	0.592486	0.321712	1.84166	0.0655242	0.221382
hsa-miR-29a-3p.iso.u-TA.no.0.0.0	48.8927	-1.33152	0.724266	-1.83844	0.0659983	0.22258
hsa-miR-1306-5p.iso.u-A.no.0.0.0	1.34449	-1.4676	0.799149	-1.83646	0.0662899	NA
hsa-miR-101-5p.iso.0.no.u-T.0.0	1.19498	1.17009	0.638392	1.83287	0.066822	NA
hsa-miR-500a-5p.ref.0.no.0.0.0	3.3857	1.08346	0.591603	1.83139	0.0670423	0.225693
hsa-miR-107.iso.u-A.no.0.0.0	264.28	0.647852	0.354333	1.82837	0.0674937	0.226686
hsa-miR-342-5p.iso.d-G.no.0.u-A.0	8.37183	-1.07094	0.585917	-1.82779	0.0675805	0.226686
hsa-miR-6749-3p.iso.0.no.d-C.u-T.0	1.49813	-1.46278	0.80085	-1.82653	0.0677702	NA
hsa-miR-652-3p.ref.0.no.0.0.0	12.2159	-1.15345	0.632788	-1.82281	0.0683317	0.228795
hsa-miR-502-3p.ref.0.no.0.0.0	1.20343	1.15487	0.633774	1.82221	0.0684228	NA
hsa-miR-6716-3p.iso.u-C.no.0.0.0	0.926762	-1.41098	0.774915	-1.82081	0.0686353	NA
hsa-miR-21-3p.iso.0.no.0.u-AA.0	0.956451	1.23497	0.67972	1.81689	0.0692343	NA
hsa-miR-766-3p.iso.u-C.no.0.u-T.0	1.25888	-1.41922	0.781514	-1.81599	0.0693724	NA
hsa-miR-1307-3p.iso.d-G.no.0.u-A.0	10.2766	-0.830578	0.457692	-1.81471	0.0695685	0.232518
hsa-miR-184.iso.u-GT.no.0.u-A.0	2.23244	-1.45559	0.802559	-1.81368	0.0697269	0.232631
hsa-miR-152-3p.iso.d-G.no.0.u-T.0	13.2599	0.662444	0.36575	1.81119	0.0701109	0.233494
hsa-miR-3615.iso.d-G.no.0.0.0	7.99243	-1.09412	0.604637	-1.80954	0.0703667	0.233928
hsa-miR-338-3p.ref.0.no.0.0.0	294.039	0.897237	0.496218	1.80815	0.070583	0.23423
hsa-miR-18a-3p.iso.0.no.0.u-A.0	0.343093	1.45198	0.803061	1.80805	0.0705982	NA
hsa-miR-106a-5p.iso.u-G.no.0.u-T.0	0.204368	1.44879	0.802166	1.80609	0.0709036	NA
hsa-miR-6859-5p.ref.0.no.0.0.0	1.71099	-1.11747	0.618916	-1.80553	0.0709923	NA
hsa-miR-29c-5p.ref.0.no.0.0.0	48.2468	1.12474	0.6236	1.80362	0.0712911	0.23616
hsa-miR-219a-2-3p.iso.u-T.no.0.0.0	113.493	-1.03236	0.574113	-1.79818	0.0721493	0.23843
hsa-miR-183-5p.iso.d-G.no.0.u-A.0	6.24191	-1.0377	0.577438	-1.79707	0.0723243	0.23843
hsa-miR-5010-3p.iso.0.no.0.u-T.0	9.89539	-0.72297	0.402355	-1.79685	0.07236	0.23843
hsa-miR-3615.iso.d-G.no.0.u-TT.0	14.1918	-0.820397	0.457484	-1.79328	0.0729284	0.239631
hsa-miR-129-1-3p.ref.0.no.0.0.0	49.7947	-0.984827	0.549278	-1.79295	0.0729815	0.239631
hsa-miR-641.iso.u-C.no.u-G.0.0	0.834691	-1.31107	0.731783	-1.79161	0.0731954	NA
hsa-miR-3065-5p.ref.0.no.0.0.0	2.91503	0.751591	0.419626	1.7911	0.0732779	0.240182
hsa-miR-219a-2-3p.iso.u-T.no.u-G.0.0	246.478	-0.803537	0.449637	-1.78708	0.0739247	0.241466
hsa-miR-425-3p.iso.0.no.u-C.u-T.0	2.85936	-1.18626	0.663806	-1.78705	0.0739287	0.241466
hsa-miR-187-3p.iso.d-A.no.0.0.0	4.06955	-0.840253	0.471086	-1.78365	0.0744805	0.242697
hsa-miR-6716-3p.ref.0.no.0.0.0	1.96015	-1.41823	0.795191	-1.7835	0.0745046	NA
hsa-miR-136-5p.iso.u-GGA.no.u-AGG.0.0	16.1569	-0.769184	0.431368	-1.78313	0.0745659	0.242697
hsa-let-7e-5p.iso.d-G.no.0.0.9TG	230.911	-0.652115	0.366071	-1.78139	0.0748487	0.243193
hsa-miR-29c-5p.iso.d-AGA.no.d-T.0.0	11.857	-1.07568	0.604748	-1.77873	0.0752842	0.244183
hsa-miR-654-3p.iso.u-CTT.no.0.u-T.0	0.906216	-1.37466	0.772833	-1.77873	0.0752844	NA
hsa-miR-30a-3p.iso.u-C.no.0.u-A.0	11.2852	1.16067	0.653125	1.7771	0.0755522	0.244627
hsa-miR-508-3p.ref.0.no.0.0.0	5.39721	0.797138	0.449494	1.77341	0.0761602	0.245938
hsa-miR-3620-3p.iso.0.no.d-T.u-T.0	2.00411	-1.24419	0.701856	-1.77271	0.0762764	0.245938
hsa-miR-99b-3p.iso.d-T.no.0.u-T.0	33.0232	-0.850732	0.480029	-1.77225	0.0763529	0.245938
hsa-miR-1247-5p.iso.0.no.0.u-AT.0	1.53897	-1.38243	0.781121	-1.7698	0.0767604	NA
hsa-miR-320a.iso.d-A.no.0.0.0	217.467	-0.828258	0.468023	-1.76969	0.0767782	0.246879
hsa-miR-23b-3p.iso.d-A.no.0.u-T.0	33.7095	1.25472	0.709319	1.76891	0.0769096	0.246879
hsa-miR-142-3p.iso.u-A.no.0.u-T.0	1.73365	1.12796	0.637876	1.76831	0.0770099	NA
hsa-miR-29c-3p.iso.u-TA.no.0.0.0	11.098	-1.38387	0.783384	-1.76653	0.0773072	0.247728
hsa-miR-4705.ref.0.no.0.0.0	0.308821	1.3272	0.751796	1.76537	0.0775008	NA
hsa-miR-1180-3p.iso.0.no.0.u-AA.0	0.818438	-1.32495	0.751793	-1.76239	0.0780035	NA
hsa-miR-29b-2-5p.ref.0.no.0.0.0	0.863425	1.27884	0.726221	1.76095	0.0782473	NA
hsa-miR-598-5p.ref.0.no.0.0.0	2.805	-0.816711	0.464026	-1.76005	0.0783986	0.250795
hsa-miR-891a-5p.iso.0.no.0.u-A.0	1.49578	-1.13416	0.645059	-1.75823	0.0787083	NA
hsa-miR-1343-3p.iso.0.no.0.u-A.0	0.477704	-1.40901	0.803102	-1.75446	0.0793515	NA
hsa-miR-574-5p.iso.d-GT.no.0.0.0	2.48723	-1.2772	0.728132	-1.75408	0.0794176	0.253575
hsa-miR-889-3p.ref.0.no.0.0.0	346.915	-1.1277	0.643357	-1.75284	0.0796294	0.253575
hsa-miR-143-3p.iso.u-C.no.0.u-T.0	1853.66	-1.39281	0.795001	-1.75196	0.0797803	0.253575
hsa-miR-18a-5p.ref.0.no.0.0.0	1.99727	0.946645	0.54039	1.75178	0.0798117	0.253575
hsa-let-7f-1-3p.iso.u-C.no.0.0.0	0.391153	-1.4014	0.800045	-1.75165	0.0798346	NA
hsa-miR-140-3p.iso.d-A.no.d-T.u-AA.0	22.127	0.879281	0.502301	1.75051	0.080031	0.253623
hsa-miR-485-5p.iso.u-C.no.0.0.0	6.72482	-1.33898	0.765081	-1.75011	0.0800986	0.253623
hsa-miR-940.iso.u-C.no.0.0.0	0.91968	-1.31944	0.755033	-1.74753	0.0805454	NA
hsa-miR-21-5p.iso.d-CT.no.0.0.0	970.055	-0.690673	0.395259	-1.74739	0.0805689	0.25468
hsa-miR-1307-3p.iso.d-GT.no.0.u-T.0	0.757636	-1.30879	0.749784	-1.74555	0.0808888	NA
hsa-miR-132-5p.iso.0.no.u-A.0.0	1.642	-1.04749	0.600267	-1.74503	0.0809791	NA
hsa-miR-2682-5p.iso.0.no.0.u-T.0	2.77458	-1.09064	0.62573	-1.74299	0.0813355	0.256628
hsa-miR-1298-5p.ref.0.no.0.0.0	8.52442	-0.927489	0.532344	-1.74227	0.0814605	0.256628
hsa-miR-576-5p.iso.d-G.no.0.0.0	1.06288	1.01994	0.585511	1.74196	0.081516	NA
hsa-miR-5002-5p.ref.0.no.0.0.0	1.1204	-1.09738	0.631237	-1.73846	0.0821293	NA
hsa-miR-132-5p.iso.u-CT.no.u-A.u-A.0	0.268368	-1.39227	0.802323	-1.7353	0.0826885	NA
hsa-miR-543.iso.d-T.no.0.0.0	5.72824	0.642374	0.370599	1.73334	0.083035	0.261147
hsa-miR-1228-5p.iso.d-G.no.0.0.0	0.476909	-1.39003	0.80263	-1.73185	0.083301	NA
hsa-miR-410-3p.ref.0.no.0.0.0	806.851	-1.03665	0.599551	-1.72904	0.0838011	0.263113
hsa-miR-197-3p.ref.0.no.0.0.0	192.107	-0.975165	0.56499	-1.72599	0.0843498	0.263825
hsa-miR-760.iso.d-G.no.0.u-TAT.0	2.66759	-1.36679	0.792009	-1.72572	0.0843972	0.263825
hsa-miR-491-5p.iso.d-A.no.0.u-A.0	3.84015	-0.81957	0.474998	-1.72542	0.0844524	0.263825
hsa-miR-370-5p.iso.d-AC.no.0.0.0	0.76332	-1.13387	0.657327	-1.72498	0.0845318	NA
hsa-miR-760.iso.d-G.no.0.u-T.0	99.9757	-0.668825	0.388122	-1.72324	0.0848459	0.264396
hsa-miR-454-3p.iso.d-T.no.0.0.0	49.5002	-0.673961	0.391193	-1.72283	0.0849185	0.264396
hsa-miR-760.iso.d-G.no.u-T.u-A.0	7.77357	-1.03861	0.603711	-1.72038	0.0853625	0.265335
hsa-miR-181b-3p.ref.0.no.0.0.0	1.58997	-1.38081	0.803164	-1.71921	0.0855758	NA
hsa-miR-28-3p.iso.0.no.0.u-T.0	174.173	-0.431697	0.251123	-1.71906	0.0856028	0.265639
hsa-miR-671-5p.iso.d-GT.no.0.u-T.0	1.27887	-1.231	0.716105	-1.71902	0.0856101	NA
hsa-miR-134-3p.iso.0.no.d-C.0.0	1.14927	1.33324	0.776811	1.71629	0.0861083	NA
hsa-miR-6511a-3p.ref.0.no.0.0.0	1.68229	-1.33492	0.779544	-1.71244	0.0868159	NA
hsa-miR-370-3p.iso.u-T.no.0.u-AAA.0	3.97501	-1.12969	0.659708	-1.71241	0.086821	0.268972
hsa-miR-770-5p.iso.u-A.no.0.u-G.0	0.372807	-1.36908	0.799957	-1.71145	0.0869985	NA
hsa-miR-125a-5p.iso.0.no.0.u-A.0	456.586	-1.37367	0.803133	-1.71039	0.0871946	0.269681
hsa-miR-378c.iso.u-TGG.no.0.u-A.0	0.575777	-1.2734	0.744646	-1.71008	0.0872513	NA
hsa-miR-4510.iso.0.6TG.0.0.6TG	1.70911	0.792017	0.46335	1.70933	0.0873906	NA
hsa-miR-197-3p.iso.u-C.no.0.u-A.0	17.3652	-1.04829	0.613443	-1.70887	0.087475	0.270101
hsa-miR-106a-5p.iso.0.no.d-A.0.0	0.663075	1.11423	0.652095	1.7087	0.0875069	NA
hsa-miR-500a-5p.iso.0.no.0.u-A.0	0.572887	1.23207	0.721469	1.70772	0.0876885	NA
hsa-miR-1273h-3p.iso.0.no.0.u-A.0	0.888448	-1.3629	0.798194	-1.70748	0.0877322	NA
hsa-miR-92b-5p.iso.d-TTG.no.0.0.0	0.617094	-1.27042	0.744485	-1.70644	0.0879257	NA
hsa-miR-378g.iso.0.no.0.u-GCT.0	0.31112	1.21949	0.715151	1.70522	0.0881533	NA
hsa-miR-412-5p.ref.0.no.0.0.0	7.94426	-0.837653	0.492121	-1.70213	0.088731	0.272698
hsa-miR-1301-3p.iso.u-C.no.0.u-AT.0	2.72149	-1.30711	0.76828	-1.70134	0.088879	0.272698
hsa-miR-199a-3p.iso.0.no.0.u-T.0	6.89897	-0.726938	0.427442	-1.70067	0.0890045	0.272698
hsa-miR-199b-3p.iso.0.no.0.u-T.0	6.89897	-0.726938	0.427442	-1.70067	0.0890045	0.272698
hsa-miR-29b-2-5p.iso.d-ATT.no.0.0.0	0.556573	-1.33269	0.783746	-1.70042	0.0890525	NA
hsa-miR-383-5p.iso.0.no.u-C.0.0	9.47417	-0.776252	0.456525	-1.70035	0.0890656	0.272698
hsa-miR-484.iso.u-T.no.0.u-A.0	13.1356	-1.14176	0.671753	-1.69967	0.0891933	0.272698
hsa-miR-128-1-5p.iso.0.no.0.u-A.0	10.9831	-0.932239	0.549028	-1.69798	0.0895112	0.273222
hsa-miR-6756-3p.iso.0.no.0.u-TT.0	0.528116	-1.30732	0.770441	-1.69684	0.0897266	NA
hsa-miR-374b-5p.ref.0.no.0.0.0	103.298	0.846256	0.499578	1.69394	0.0902764	0.275107
hsa-miR-4461.iso.d-C.no.d-GAT.u-CAC.0	0.576725	-1.29843	0.76689	-1.69311	0.090435	NA
hsa-miR-23b-3p.iso.d-AC.no.d-A.u-T.0	74.9538	1.00391	0.593024	1.69287	0.0904803	0.275279
hsa-miR-3200-5p.iso.0.no.u-G.0.0	1.60788	-1.15549	0.682606	-1.69276	0.0905012	NA
hsa-miR-25-3p.iso.0.no.0.u-T.0	33.4397	1.16885	0.692764	1.68722	0.0915607	0.278112
hsa-miR-329-5p.iso.d-T.no.0.0.0	0.429489	-1.31177	0.777657	-1.68683	0.0916364	NA
hsa-miR-6511b-3p.iso.0.no.0.u-T.0	0.9353	-1.32758	0.789392	-1.68177	0.0926126	NA
hsa-miR-21-5p.iso.d-C.no.0.u-A.0	281.572	-0.744454	0.442756	-1.68141	0.0926837	0.281065
hsa-miR-493-3p.ref.0.no.0.0.0	0.920576	0.922428	0.54976	1.67787	0.093372	NA
hsa-miR-671-3p.iso.d-T.no.0.0.0	18.5198	-0.921735	0.54941	-1.67768	0.0934091	0.282805
hsa-miR-1296-5p.iso.u-CC.no.0.0.0	2.56266	-1.32654	0.791398	-1.6762	0.093699	0.282806
hsa-miR-369-5p.iso.u-GC.no.0.0.0	0.896263	-1.28692	0.768157	-1.67533	0.0938688	NA
hsa-miR-221-3p.iso.d-A.no.0.0.0	59.5167	-1.31252	0.783596	-1.675	0.093935	0.282806
hsa-miR-93-5p.iso.u-G.no.0.0.0	28.3708	1.00068	0.597537	1.67467	0.0939987	0.282806
hsa-miR-7977.iso.d-A.6GA.0.u-GA.6GA	4.59068	-1.20923	0.72211	-1.67458	0.094016	0.282806
hsa-miR-151a-3p.ref.0.no.0.0.0	1508.33	-0.940758	0.562739	-1.67175	0.0945742	0.284027
hsa-miR-187-3p.iso.d-A.no.0.u-T.0	0.695031	-1.33819	0.801899	-1.66877	0.0951621	NA
hsa-miR-1269a.iso.0.no.0.u-A.0	0.556339	-1.22857	0.737252	-1.66643	0.0956287	NA
hsa-miR-138-1-3p.iso.u-CC.no.u-CG.u-A.0	6.32544	-0.950253	0.571193	-1.66363	0.0961868	0.288123
hsa-miR-21-5p.iso.d-C.no.0.0.0	1714.77	0.51822	0.311556	1.66333	0.0962469	0.288123
hsa-miR-3681-5p.ref.0.no.0.0.0	1.39714	-1.30533	0.785681	-1.66139	0.0966343	NA
hsa-miR-383-5p.iso.0.no.0.u-G.0	2.61798	-1.32077	0.797052	-1.65707	0.0975056	0.291423
hsa-miR-339-5p.iso.u-ACG.no.0.0.0	0.678079	-1.27937	0.772122	-1.65696	0.0975278	NA
hsa-miR-584-5p.iso.u-AG.no.0.u-T.0	10.4825	-1.25913	0.760353	-1.65598	0.0977253	0.291612
hsa-miR-1296-5p.iso.d-TT.no.0.0.0	1.11305	1.32885	0.802764	1.65534	0.0978554	NA
hsa-miR-101-3p.iso.0.no.u-G.u-A.0	680.715	0.302669	0.182997	1.65396	0.0981358	0.29237
hsa-miR-541-5p.ref.0.no.0.0.0	0.920936	-1.1701	0.708668	-1.65113	0.0987115	NA
hsa-miR-485-5p.iso.0.no.0.u-T.0	8.87198	-0.845702	0.512979	-1.64861	0.0992275	0.29515
hsa-miR-31-3p.iso.d-C.no.0.0.0	0.938129	1.15243	0.699805	1.64679	0.0996007	NA
hsa-miR-214-3p.iso.u-T.no.u-T.0.0	0.37511	1.31187	0.797178	1.64565	0.0998367	NA
hsa-miR-449a.ref.0.no.0.0.0	1.03761	1.18393	0.719452	1.6456	0.0998462	NA
hsa-miR-365a-3p.iso.u-T.no.0.u-CT.0	0.419352	-1.26374	0.768049	-1.64539	0.0998893	NA
hsa-miR-365b-3p.iso.u-T.no.0.u-CT.0	0.419352	-1.26374	0.768049	-1.64539	0.0998893	NA
hsa-miR-137.iso.d-T.no.0.0.0	11.0982	-0.969899	0.590304	-1.64305	0.100373	0.297793
hsa-miR-22-3p.iso.u-T.no.0.0.0	206.844	-1.03595	0.630619	-1.64275	0.100435	0.297793
hsa-miR-488-3p.iso.d-A.no.0.0.0	1.07551	1.15331	0.702429	1.64189	0.100613	NA
hsa-miR-4446-3p.iso.u-T.no.0.0.0	1.7996	-1.2242	0.74596	-1.64111	0.100775	NA
hsa-miR-223-3p.iso.0.no.0.u-TT.0	2.61588	0.806853	0.491743	1.6408	0.100839	0.298514
hsa-miR-23b-3p.ref.0.no.0.0.0	357.816	-0.95453	0.582406	-1.63894	0.101225	0.299184
hsa-miR-324-3p.iso.0.no.0.u-TA.0	17.9092	0.964149	0.588708	1.63774	0.101477	0.299453
hsa-miR-34a-5p.iso.u-T.no.0.u-A.0	0.31663	1.23531	0.754677	1.63687	0.101657	NA
hsa-miR-4662a-5p.iso.0.no.0.u-A.0	1.24676	1.1851	0.724001	1.63687	0.101658	NA
hsa-miR-24-3p.iso.u-G.no.0.0.0	25.1621	-1.28005	0.782817	-1.63518	0.102011	0.300555
hsa-miR-181a-2-3p.iso.d-T.no.0.0.0	25.8834	0.708867	0.433715	1.63441	0.102173	0.300556
hsa-miR-378d.iso.u-A.no.0.u-TGC.0	0.413948	1.28774	0.78819	1.63379	0.102303	NA
hsa-miR-15a-5p.iso.d-G.no.0.0.0	4.2654	1.11984	0.685777	1.63295	0.10248	0.300985
hsa-miR-4485.iso.u-TAA.no.u-TT.0.0	0.969771	-1.30757	0.801027	-1.63237	0.102602	NA
hsa-miR-6842-3p.iso.0.no.0.u-TTT.0	1.47429	-1.26797	0.777284	-1.63128	0.102832	NA
hsa-miR-362-5p.iso.u-T.no.0.0.0	37.4702	0.510654	0.31309	1.63101	0.102888	0.301708
hsa-miR-940.iso.d-GG.no.0.u-A.0	1.62055	-1.10276	0.676609	-1.62983	0.103136	NA
hsa-miR-218-5p.iso.d-G.no.0.u-A.0	26.8921	0.524799	0.322119	1.62921	0.103268	0.301762
hsa-miR-592.iso.u-T.no.u-A.0.0	2.16777	-0.87734	0.538527	-1.62915	0.103282	0.301762
hsa-miR-3622a-5p.iso.0.no.0.u-T.0	0.40208	1.3008	0.798638	1.62877	0.103361	NA
hsa-miR-99b-3p.iso.0.no.0.u-AT.0	9.33204	-0.746582	0.458412	-1.62863	0.103392	0.301762
hsa-miR-29b-3p.iso.u-T.no.u-C.0.0	9.51496	1.09759	0.674808	1.62652	0.10384	0.302288
hsa-miR-26b-5p.iso.0.no.0.u-A.0	81.4952	0.626142	0.385022	1.62625	0.103896	0.302288
hsa-miR-6511b-3p.iso.d-G.no.0.0.0	3.12041	-1.05586	0.649783	-1.62494	0.104176	0.30263
hsa-miR-6752-3p.iso.0.no.0.u-T.0	0.209594	-1.27082	0.782545	-1.62396	0.104384	NA
hsa-miR-551b-3p.iso.0.no.0.u-T.0	38.7978	0.90144	0.555145	1.62379	0.10442	0.302867
hsa-miR-153-3p.iso.d-AT.no.0.0.0	20.1041	-0.706435	0.435629	-1.62164	0.10488	0.303573
hsa-miR-199b-5p.iso.0.no.0.u-T.0	1.03059	-1.15007	0.709267	-1.62149	0.104913	NA
hsa-miR-582-3p.iso.0.no.0.u-A.0	0.337485	1.21888	0.751936	1.62099	0.10502	NA
hsa-miR-181a-2-3p.iso.u-CC.no.0.u-A.0	9.32363	-1.2968	0.800179	-1.62064	0.105096	0.303573
hsa-miR-345-5p.ref.0.no.0.0.0	14.1077	-0.88137	0.54393	-1.62038	0.105152	0.303573
hsa-miR-6723-5p.iso.0.4GA.u-GGG.0.4GA	0.32316	1.2882	0.795189	1.61999	0.105234	NA
hsa-let-7d-5p.iso.d-T.no.0.0.0	55.8558	-0.56873	0.351173	-1.61951	0.105337	0.303636
hsa-let-7c-5p.iso.u-T.no.0.u-A.0	137.009	1.16103	0.717729	1.61764	0.105739	0.304327
hsa-miR-152-3p.iso.d-G.no.0.u-AC.0	3.3166	-1.24786	0.772223	-1.61594	0.106108	0.304918
hsa-miR-93-5p.iso.0.no.0.u-A.0	94.3352	-0.887965	0.550137	-1.61408	0.10651	0.30531
hsa-miR-187-3p.iso.u-GG.no.0.0.0	0.607578	-1.24544	0.771672	-1.61396	0.106537	NA
hsa-miR-488-5p.iso.d-AC.no.0.0.0	2.94188	-0.971802	0.602184	-1.6138	0.106572	0.30531
hsa-miR-3615.ref.0.no.0.0.0	0.65371	-1.24475	0.772159	-1.61204	0.106953	NA
hsa-miR-383-5p.iso.d-TT.no.0.0.0	2.06734	-1.08771	0.675087	-1.61122	0.107132	0.305904
hsa-miR-330-3p.iso.d-G.no.0.u-T.0	3.6967	-1.29116	0.801489	-1.61095	0.107191	0.305904
hsa-miR-766-3p.ref.0.no.0.0.0	21.6854	-0.793679	0.492791	-1.61058	0.107271	0.305904
hsa-miR-377-5p.iso.d-G.no.0.0.0	6.51954	-0.548969	0.341038	-1.6097	0.107463	0.305982
hsa-miR-7977.iso.d-AAA.5GA.d-T.0.5GA	3.21985	-1.28292	0.797848	-1.60797	0.107841	0.306591
hsa-miR-877-5p.iso.0.no.0.u-AAA.0	0.693881	-1.28753	0.801963	-1.60548	0.108389	NA
hsa-miR-1307-3p.iso.0.no.0.u-A.0	4.12401	-0.644025	0.40183	-1.60273	0.108994	0.309398
hsa-miR-3200-5p.ref.0.no.0.0.0	0.540246	-1.2443	0.776471	-1.60251	0.109043	NA
hsa-miR-1304-3p.iso.0.no.0.u-A.13AC	0.237085	1.274	0.79514	1.60223	0.109105	NA
hsa-miR-301a-3p.iso.0.no.0.u-T.0	6.68305	-1.26435	0.790636	-1.59916	0.109786	0.31107
hsa-miR-4485.iso.d-C.no.u-TT.u-C.0	0.642024	1.16199	0.726667	1.59907	0.109804	NA
hsa-miR-30c-2-3p.iso.u-T.no.0.0.0	3.75593	-1.16533	0.729025	-1.59848	0.109936	0.31107
hsa-miR-1270.iso.u-GT.no.0.0.0	0.698287	-1.2339	0.772065	-1.59819	0.110001	NA
hsa-miR-125a-5p.iso.u-TGA.no.0.0.0	507.448	-1.2758	0.798466	-1.59782	0.110084	0.31107
hsa-miR-7977.iso.d-A.6GA.0.u-T.6GA	1.84679	-1.27601	0.798958	-1.59709	0.110246	NA
hsa-miR-326.iso.0.no.0.u-T.0	10.8064	-1.01467	0.635401	-1.5969	0.110289	0.311178
hsa-miR-134-5p.iso.0.no.0.u-TAT.0	4.67537	-1.24345	0.779041	-1.59612	0.110461	0.311193
hsa-miR-4792.iso.d-C.8TG.d-C.u-C.8TG	1.26928	1.12002	0.702208	1.595	0.110713	NA
hsa-miR-125b-5p.iso.u-A.no.0.0.0	554.049	-1.07636	0.675018	-1.59456	0.110811	0.311708
hsa-miR-411-5p.ref.0.no.0.0.0	311.934	-0.935258	0.586879	-1.59361	0.111023	0.311834
hsa-miR-4284.iso.u-CAT.3CG.u-GAG.0.3CG	1.63535	-1.26389	0.793524	-1.59275	0.111215	NA
hsa-miR-212-3p.iso.d-A.no.0.u-AT.0	0.68803	-1.27576	0.801009	-1.59269	0.11123	NA
hsa-miR-1224-5p.iso.d-AGG.no.0.u-T.0	2.11843	-1.16063	0.729369	-1.59128	0.111546	0.312051
hsa-miR-22-5p.ref.0.no.0.0.0	10.3441	0.789476	0.496679	1.58951	0.111945	0.312051
hsa-miR-19b-3p.ref.0.no.0.0.0	40.2867	0.63854	0.401729	1.58948	0.111952	0.312051
hsa-miR-151a-5p.iso.u-T.no.0.0.0	19.1774	-1.24479	0.783869	-1.58801	0.112284	0.312051
hsa-miR-26b-3p.iso.0.no.0.u-A.0	1.35604	0.906951	0.571289	1.58755	0.112388	NA
hsa-miR-873-3p.iso.0.no.d-G.u-TT.0	3.32974	-1.27254	0.80164	-1.58742	0.112419	0.312051
hsa-miR-491-5p.ref.0.no.0.0.0	4.62661	0.786505	0.495746	1.58651	0.112624	0.312051
hsa-miR-127-3p.iso.0.no.0.u-T.0	3802.61	-0.564542	0.355862	-1.58641	0.112647	0.312051
hsa-miR-3200-3p.ref.0.no.0.0.0	44.1082	0.75432	0.475586	1.58609	0.11272	0.312051
hsa-miR-129-1-3p.iso.0.no.0.u-T.0	4.34141	-0.656762	0.414139	-1.58585	0.112773	0.312051
hsa-miR-129-2-3p.iso.d-T.no.0.0.20TC	4.34141	-0.656762	0.414139	-1.58585	0.112773	0.312051
hsa-miR-25-3p.ref.0.no.0.0.0	1605.05	0.672737	0.42506	1.58269	0.113493	0.313576
hsa-miR-532-3p.ref.0.no.0.0.0	6.51213	-0.814189	0.515334	-1.57992	0.114124	0.314855
hsa-miR-654-5p.iso.d-T.no.0.0.0	1.40937	-1.04583	0.662339	-1.579	0.114336	NA
hsa-miR-455-5p.iso.0.no.0.u-A.0	0.31643	1.18036	0.747778	1.57848	0.114455	NA
hsa-let-7i-5p.iso.0.no.0.u-A.0	3506.12	-0.49197	0.312611	-1.57375	0.115546	0.31785
hsa-miR-138-1-3p.iso.u-C.no.u-CG.0.0	8.11921	-0.80482	0.51141	-1.57373	0.115551	0.31785
hsa-miR-4301.iso.u-TGA.no.u-C.u-ACA.9GA	1.00492	-1.2021	0.764005	-1.57341	0.115623	NA
hsa-miR-496.iso.u-C.no.0.0.0	1.24102	-1.19273	0.758524	-1.57243	0.115851	NA
hsa-miR-223-3p.iso.d-A.no.0.u-T.0	3.00993	0.655578	0.417285	1.57106	0.116169	0.31903
hsa-miR-376a-5p.iso.0.no.0.u-A.0	2.46591	0.685578	0.436606	1.57024	0.116358	0.31903
hsa-miR-502-5p.iso.d-GT.no.u-A.0.0	1.81783	-1.13195	0.72103	-1.56991	0.116437	NA
hsa-miR-30e-5p.iso.d-C.no.0.0.0	172.504	0.948771	0.604442	1.56967	0.116493	0.31903
hsa-miR-629-5p.iso.d-T.no.0.0.0	2.68798	0.865845	0.552294	1.56772	0.116946	0.3198
hsa-miR-5010-3p.iso.0.no.d-T.u-T.0	0.506041	-1.20171	0.766587	-1.56761	0.116972	NA
hsa-miR-370-3p.iso.0.no.0.u-A.0	29.0359	-0.526608	0.336481	-1.56504	0.117572	0.320933
hsa-miR-708-3p.ref.0.no.0.0.0	8.52448	0.788506	0.504084	1.56423	0.117762	0.320933
hsa-miR-137.iso.0.no.0.u-A.0	7.84376	-0.934438	0.597562	-1.56375	0.117876	0.320933
hsa-miR-214-3p.iso.u-T.no.0.u-AA.0	0.679751	-1.23332	0.789392	-1.56237	0.1182	NA
hsa-miR-92a-3p.iso.0.no.0.u-AAT.0	539.889	-1.19551	0.76606	-1.5606	0.118619	0.322485
hsa-miR-187-3p.iso.0.no.d-T.u-T.0	0.464058	1.18588	0.760972	1.55838	0.119143	NA
hsa-miR-378i.iso.d-T.no.0.0.9TA	12.1858	0.712827	0.458339	1.55524	0.119889	0.325463
hsa-miR-454-5p.iso.u-C.no.0.0.0	0.658213	-1.23835	0.796495	-1.55475	0.120005	NA
hsa-miR-885-3p.iso.u-TA.no.0.0.0	0.431783	-1.23695	0.795729	-1.55448	0.120069	NA
hsa-let-7b-3p.iso.u-C.no.0.u-A.0	1.40641	-1.2477	0.802973	-1.55385	0.12022	NA
hsa-miR-218-5p.iso.d-G.no.0.u-T.0	13.7078	0.510334	0.328648	1.55283	0.120465	0.32655
hsa-miR-369-5p.iso.u-C.no.0.0.0	17.1692	-1.01203	0.652067	-1.55204	0.120653	0.326586
hsa-miR-29c-5p.iso.d-AG.no.d-TG.0.0	9.51519	0.849429	0.547974	1.55013	0.121111	0.327351
hsa-miR-193b-3p.iso.d-TT.no.d-A.0.0	6.80467	0.628073	0.406628	1.54459	0.122446	0.330479
hsa-miR-133a-3p.iso.d-TA.no.d-T.0.0	0.484501	1.23002	0.796771	1.54376	0.122647	NA
hsa-miR-224-5p.iso.d-TA.no.0.0.0	0.518332	-1.23646	0.800961	-1.54372	0.122656	NA
hsa-miR-125b-1-3p.iso.0.no.0.u-TTT.0	0.38133	1.23882	0.80287	1.54299	0.122833	NA
hsa-miR-2467-5p.iso.d-T.no.0.0.0	7.87424	-1.03659	0.67252	-1.54135	0.123231	0.332117
hsa-miR-361-3p.iso.d-G.no.d-T.u-T.0	1.45771	-1.22381	0.79464	-1.54008	0.123542	NA
hsa-miR-6864-5p.ref.0.no.0.0.0	1.23566	-1.14613	0.746785	-1.53475	0.124844	NA
hsa-miR-181c-5p.ref.0.no.0.0.0	1203.51	0.648306	0.422486	1.5345	0.124906	0.335019
hsa-miR-6511a-3p.iso.u-C.no.0.0.0	0.402086	-1.18438	0.771998	-1.53417	0.124987	NA
hsa-miR-769-3p.iso.u-T.no.0.u-A.0	4.94786	0.733087	0.47784	1.53417	0.124989	0.335019
hsa-miR-29c-5p.iso.d-AGA.no.d-TG.u-A.0	2.72148	-1.17614	0.766789	-1.53385	0.125066	0.335019
hsa-miR-330-5p.iso.u-C.no.0.u-A.0	17.4796	0.854592	0.557267	1.53354	0.125143	0.335019
hsa-miR-340-3p.iso.d-CA.no.0.0.0	2.12485	-0.91641	0.597677	-1.53329	0.125205	0.335019
hsa-miR-6841-5p.iso.d-GA.no.0.0.0	0.197704	-1.19442	0.779083	-1.53311	0.125249	NA
hsa-miR-25-3p.iso.u-A.no.0.u-T.0	50.0812	0.901254	0.588265	1.53205	0.125509	0.335351
hsa-miR-671-3p.iso.0.no.0.u-A.0	3.70065	-0.934554	0.610442	-1.53095	0.125783	0.335601
hsa-miR-3620-3p.iso.0.no.u-CC.u-T.0	1.1134	-1.18641	0.775198	-1.53046	0.125902	NA
hsa-miR-195-3p.ref.0.no.0.0.0	4.94803	-1.01368	0.662469	-1.53016	0.125978	0.335642
hsa-miR-374a-3p.iso.0.no.0.u-T.0	0.308635	1.13422	0.741594	1.52943	0.126158	NA
hsa-miR-486-3p.iso.u-T.no.0.0.0	0.711697	-1.22503	0.802411	-1.52669	0.126839	NA
hsa-miR-654-3p.iso.u-TT.no.0.u-ATT.0	0.680179	1.19289	0.781715	1.526	0.127011	NA
hsa-miR-497-5p.iso.d-A.no.0.0.0	26.5291	0.554813	0.363653	1.52567	0.127093	0.337734
hsa-miR-181c-3p.iso.0.no.d-A.0.0	23.0181	-0.947306	0.621234	-1.52488	0.12729	0.337734
hsa-let-7b-3p.iso.u-C.no.0.0.0	4.63699	-1.17966	0.773695	-1.5247	0.127333	0.337734
hsa-miR-497-5p.iso.d-A.no.0.u-A.0	2.01475	0.860567	0.564646	1.52408	0.127488	0.337734
hsa-miR-99b-3p.iso.u-G.no.0.u-T.0	6.17723	0.848572	0.557197	1.52293	0.127776	0.338018
hsa-miR-1271-5p.ref.0.no.0.0.0	13.2868	-1.00192	0.659135	-1.52005	0.128498	0.339445
hsa-miR-148b-3p.iso.0.no.0.u-TT.0	386.254	-0.619297	0.408098	-1.51752	0.129135	0.340237
hsa-miR-155-5p.iso.u-GT.no.0.u-AT.0	9.56173	-0.502582	0.33121	-1.51741	0.129162	0.340237
hsa-miR-28-3p.iso.0.no.0.u-A.0	2429.48	-0.439207	0.289612	-1.51654	0.129384	0.340296
hsa-let-7d-3p.iso.u-T.no.0.u-A.0	6.72237	-1.07526	0.709538	-1.51543	0.129663	0.340296
hsa-miR-361-5p.ref.0.no.0.0.0	254.601	0.64864	0.42848	1.51381	0.130073	0.340296
hsa-miR-142-3p.iso.d-TG.no.d-TGT.0.0	8.34279	0.90607	0.598643	1.51354	0.130143	0.340296
hsa-miR-664a-5p.iso.u-AT.no.0.0.0	23.1802	0.440097	0.290834	1.51322	0.130223	0.340296
hsa-miR-3605-5p.iso.0.no.u-A.u-T.0	1.74634	-1.00249	0.662498	-1.51319	0.130231	NA
hsa-miR-509-3p.ref.0.no.0.0.0	3.12286	0.762436	0.503924	1.513	0.13028	0.340296
hsa-miR-485-3p.iso.u-T.no.0.u-CA.0	0.826463	1.06081	0.701376	1.51247	0.130413	NA
hsa-miR-760.iso.d-G.no.0.u-A.0	5.29879	-0.658494	0.43557	-1.5118	0.130585	0.340618
hsa-miR-34a-5p.iso.d-T.no.0.u-T.0	6.2011	0.814496	0.539429	1.50992	0.131063	0.341386
hsa-miR-548f-3p.iso.d-GCA.no.0.0.10GA	0.532068	1.20886	0.801175	1.50886	0.131336	NA
hsa-miR-143-5p.iso.d-C.no.0.u-T.0	1.24379	-1.11484	0.739127	-1.50831	0.131474	NA
hsa-let-7b-5p.iso.u-T.no.0.u-A.0	261.152	0.740668	0.492642	1.50346	0.13272	0.34522
hsa-miR-199a-5p.iso.0.no.0.u-T.0	4.74406	-0.969059	0.646617	-1.49866	0.133962	0.347965
hsa-miR-17-3p.iso.u-TAG.no.0.0.0	0.651912	-1.19102	0.795327	-1.49752	0.134257	NA
hsa-miR-126-5p.iso.0.no.0.u-A.0	195.965	0.720171	0.481764	1.49486	0.134951	0.350046
hsa-miR-139-3p.iso.0.no.0.u-T.0	2.05359	-1.18822	0.796259	-1.49225	0.135633	0.351327
hsa-miR-28-5p.iso.0.no.0.u-AA.0	0.995382	-1.15978	0.777737	-1.49123	0.135902	NA
hsa-miR-1260a.iso.d-A.no.0.0.9GT	4.12217	-0.940418	0.631007	-1.49034	0.136134	0.352136
hsa-miR-329-3p.iso.u-TT.no.0.u-CC.0	0.826948	-1.1894	0.798535	-1.48948	0.136362	NA
hsa-miR-27b-5p.iso.0.no.u-C.0.0	1.38404	-0.866212	0.582855	-1.48615	0.137239	NA
hsa-miR-370-3p.iso.d-CT.no.0.0.0	0.51629	-1.13376	0.763387	-1.48517	0.1375	NA
hsa-miR-877-5p.iso.0.no.0.u-A.0	2.83241	-0.874942	0.590195	-1.48246	0.138217	0.356285
hsa-miR-152-3p.iso.0.no.0.u-A.0	3.08179	0.775249	0.522979	1.48237	0.138242	0.356285
hsa-miR-339-5p.ref.0.no.0.0.0	3.69024	0.671086	0.452791	1.48211	0.138311	0.356285
hsa-miR-21-5p.iso.d-C.no.0.u-C.0	101.537	-0.839362	0.56679	-1.4809	0.138632	0.356492
hsa-miR-539-3p.iso.u-T.no.0.u-A.0	0.205141	1.09834	0.741729	1.48078	0.138666	NA
hsa-miR-4461.iso.d-CTA.no.0.u-AAA.25CT	0.829598	-1.18906	0.803156	-1.48048	0.138744	NA
hsa-miR-24-2-5p.iso.d-T.no.u-G.0.0	5.1452	-0.957606	0.646868	-1.48037	0.138774	0.356492
hsa-miR-378d.iso.0.no.0.u-GC.0	0.812737	1.17641	0.795949	1.478	0.139408	NA
hsa-miR-5001-3p.iso.0.no.0.u-T.0	0.2918	1.18699	0.803141	1.47793	0.139426	NA
hsa-miR-493-5p.ref.0.no.0.0.0	4.43903	0.907473	0.614136	1.47764	0.139504	0.357875
hsa-miR-328-3p.iso.u-T.no.0.u-AGA.0	23.2007	-0.732739	0.49648	-1.47587	0.139979	0.3586
hsa-let-7g-3p.ref.0.no.0.0.0	1.53628	-1.17524	0.796363	-1.47576	0.140007	NA
hsa-miR-6511a-3p.iso.d-A.no.0.u-TT.0	0.556008	-1.12288	0.760967	-1.4756	0.140051	NA
hsa-miR-491-5p.iso.d-A.no.0.u-T.0	0.842318	-1.18329	0.802209	-1.47503	0.140203	NA
hsa-miR-136-5p.iso.u-GGA.no.u-AGG.u-A.0	0.538487	-1.11978	0.759414	-1.47453	0.14034	NA
hsa-miR-324-3p.iso.0.no.0.u-AAA.0	0.604536	1.17965	0.802035	1.47083	0.141338	NA
hsa-miR-320b.iso.u-CAA.no.0.u-AA.0	0.181414	1.08958	0.741533	1.46936	0.141734	NA
hsa-miR-320c.iso.u-T.no.0.u-AA.0	0.181414	1.08958	0.741533	1.46936	0.141734	NA
hsa-miR-1224-5p.iso.d-A.no.0.u-AT.0	0.161103	1.09018	0.743301	1.46667	0.142466	NA
hsa-miR-484.iso.d-AA.no.0.0.0	28.981	-0.711915	0.485514	-1.46631	0.142563	0.364463
hsa-miR-132-5p.iso.u-ACT.no.u-A.0.0	0.905002	-1.15658	0.789081	-1.46573	0.142722	NA
hsa-miR-19a-3p.iso.u-A.no.0.0.0	92.5425	-0.978548	0.668129	-1.46461	0.143027	0.364463
hsa-miR-324-3p.iso.0.no.0.u-TAG.0	2.64978	1.02227	0.698058	1.46445	0.143071	0.364463
hsa-miR-769-5p.ref.0.no.0.0.0	3028.11	-0.77011	0.525871	-1.46445	0.143072	0.364463
hsa-miR-106b-5p.iso.u-T.no.0.u-AA.0	0.560438	1.04476	0.713603	1.46406	0.143177	NA
hsa-miR-29b-3p.iso.u-GTT.no.0.0.0	6.54722	-1.13847	0.777856	-1.4636	0.143302	0.364463
hsa-miR-30a-3p.ref.0.no.0.0.0	297.753	0.604131	0.412912	1.4631	0.14344	0.364463
hsa-miR-365a-3p.iso.0.no.0.u-A.0	1.46383	0.922535	0.630602	1.46294	0.143483	NA
hsa-miR-365b-3p.iso.0.no.0.u-A.0	1.46383	0.922535	0.630602	1.46294	0.143483	NA
hsa-miR-28-5p.iso.u-G.no.0.u-A.0	1.70931	0.829821	0.567332	1.46267	0.143557	NA
hsa-miR-99b-3p.iso.0.3GA.0.u-A.3GA	2.99007	-1.09232	0.747277	-1.46174	0.143813	0.364524
hsa-miR-941.ref.0.no.0.0.0	416.294	0.440751	0.301557	1.46159	0.143855	0.364524
hsa-miR-4485.iso.d-C.no.d-TA.u-CG.0	1.84724	-1.06398	0.728364	-1.46078	0.144075	NA
hsa-miR-320b.iso.u-AA.no.u-G.u-T.0	1.06566	-1.0356	0.709273	-1.46009	0.144265	NA
hsa-miR-488-3p.iso.0.no.0.u-T.0	17.6622	0.875163	0.59961	1.45955	0.144413	0.365441
hsa-miR-101-3p.iso.0.no.0.u-A.0	544.502	0.711479	0.487748	1.4587	0.144647	0.365538
hsa-miR-6866-5p.iso.u-T.no.0.0.0	1.17078	-1.09121	0.748768	-1.45735	0.145021	NA
hsa-miR-342-5p.iso.d-GG.no.0.u-A.0	1.68733	-1.06957	0.734076	-1.45703	0.145107	NA
hsa-miR-410-3p.iso.0.no.u-G.0.0	2.51507	1.16756	0.801844	1.4561	0.145366	0.366857
hsa-miR-628-3p.iso.d-A.no.0.u-T.0	1.61604	-0.788865	0.542064	-1.4553	0.145587	NA
hsa-miR-6859-3p.iso.0.no.0.u-T.0	1.88933	-1.11572	0.766843	-1.45495	0.145684	NA
hsa-miR-874-3p.iso.0.no.0.u-T.0	18.1091	-0.935472	0.64373	-1.45321	0.146167	0.36838
hsa-miR-488-3p.iso.u-C.no.u-T.u-A.0	0.541821	1.15916	0.798814	1.45111	0.14675	NA
hsa-miR-4687-5p.ref.0.no.0.0.0	1.76086	-1.16373	0.802649	-1.44986	0.147097	NA
hsa-miR-98-3p.iso.u-C.no.0.u-T.0	7.13624	-0.934917	0.645317	-1.44877	0.147401	0.370989
hsa-miR-153-3p.iso.u-ATC.no.0.0.0	1.89944	-1.1431	0.789028	-1.44875	0.147407	NA
hsa-miR-29b-2-5p.iso.d-AT.no.0.u-A.0	0.329314	-1.11482	0.77001	-1.4478	0.147674	NA
hsa-miR-23b-3p.iso.d-A.no.0.0.0	234.633	0.808343	0.558458	1.44745	0.14777	0.371415
hsa-miR-5701.iso.0.no.d-TTA.0.0	0.238833	1.06003	0.733242	1.44567	0.148269	NA
hsa-miR-3605-5p.iso.u-C.no.u-GA.0.0	0.729342	-1.09113	0.755161	-1.44489	0.148489	NA
hsa-let-7f-5p.iso.u-T.no.0.0.0	6280.64	-0.710647	0.492137	-1.444	0.148739	0.372873
hsa-miR-190a-5p.iso.d-TG.no.0.u-A.0	5.35747	-1.06019	0.734222	-1.44396	0.148749	0.372873
hsa-miR-548e-5p.iso.u-C.no.0.0.0	0.24043	-1.15275	0.798978	-1.44278	0.149083	NA
hsa-miR-1237-3p.iso.0.no.0.u-A.0	1.14249	-1.14838	0.796194	-1.44233	0.149208	NA
hsa-miR-124-5p.iso.u-AT.no.u-C.0.0	0.606944	-1.02229	0.709193	-1.44148	0.149448	NA
hsa-miR-769-3p.iso.u-T.no.d-C.u-A.0	0.593964	1.06928	0.74214	1.44081	0.149639	NA
hsa-miR-1260a.iso.0.no.0.u-GA.9GT	0.399936	-1.02031	0.708373	-1.44036	0.149765	NA
hsa-miR-1260b.iso.u-T.no.0.u-GA.9GA	0.399936	-1.02031	0.708373	-1.44036	0.149765	NA
hsa-miR-323a-3p.iso.u-T.no.u-G.u-C.0	1.33037	-1.13971	0.791341	-1.44023	0.149804	NA
hsa-miR-301a-3p.iso.u-C.no.0.0.0	7.96873	1.04517	0.725965	1.4397	0.149952	0.375147
hsa-miR-186-5p.iso.d-T.no.0.0.0	391.544	0.279275	0.194032	1.43932	0.150059	0.375147
hsa-miR-664a-5p.iso.u-T.no.0.u-A.0	1.15834	-1.13276	0.787435	-1.43854	0.150281	NA
hsa-miR-6842-3p.iso.0.no.0.u-A.0	8.36838	-0.827965	0.575757	-1.43805	0.150421	0.375328
hsa-miR-28-5p.iso.0.no.0.u-A.0	40.8268	-0.564783	0.392852	-1.43765	0.150534	0.375328
hsa-miR-486-5p.iso.0.no.0.u-T.0	7672.18	0.428365	0.298115	1.43691	0.150744	0.37535
hsa-miR-221-5p.iso.d-CTG.no.0.u-A.0	4.90835	-0.737178	0.513301	-1.43615	0.150959	0.375385
hsa-miR-4488.iso.u-G.no.u-T.0.1GT	0.212968	1.05368	0.733791	1.43593	0.151021	NA
hsa-miR-1248.iso.d-ATT.no.0.0.0	0.203212	1.05193	0.734588	1.432	0.152142	NA
hsa-miR-378a-3p.iso.u-C.no.0.u-AA.0	97.4619	-0.415903	0.290708	-1.43066	0.152528	0.378296
hsa-miR-29c-3p.iso.u-TTA.no.0.u-AAA.0	7.09624	0.951154	0.664849	1.43063	0.152535	0.378296
hsa-miR-151b.iso.u-T.no.0.0.0	2.19752	-1.07019	0.75012	-1.4267	0.153667	0.380597
hsa-miR-1343-3p.iso.u-CGC.no.0.0.0	0.915599	-1.10385	0.773875	-1.4264	0.153753	NA
hsa-miR-7-1-3p.iso.u-A.no.0.u-T.0	1.4225	0.915116	0.642005	1.4254	0.154041	NA
hsa-miR-376c-3p.iso.d-T.no.0.0.0	0.417204	1.14436	0.803037	1.42504	0.154147	NA
hsa-miR-181b-5p.ref.0.no.0.0.0	4648.72	-0.556818	0.390826	-1.42472	0.154238	0.381505
hsa-miR-135a-5p.iso.0.no.0.u-AA.0	1.41447	-1.01883	0.715629	-1.42369	0.154537	NA
hsa-let-7b-5p.iso.u-T.no.0.0.0	560.726	0.795605	0.559237	1.42266	0.154834	0.382472
hsa-miR-26b-5p.iso.d-T.no.0.u-AA.0	1.59657	-1.01813	0.715991	-1.42199	0.15503	NA
hsa-miR-1343-3p.iso.u-C.no.0.u-T.0	1.63107	-1.11	0.780849	-1.42153	0.155162	NA
hsa-miR-7977.iso.u-A.6GA.0.0.6GA	18.5231	-0.771318	0.543134	-1.42012	0.155572	0.383784
hsa-miR-668-3p.iso.0.no.u-A.u-T.0	0.600603	-1.11422	0.784752	-1.41983	0.155657	NA
hsa-miR-501-5p.iso.d-GTG.no.0.0.0	0.171043	1.04395	0.735394	1.41958	0.15573	NA
hsa-miR-324-3p.iso.0.no.u-CC.u-AT.0	0.567629	-1.00401	0.707941	-1.41822	0.156127	NA
hsa-miR-125b-2-3p.iso.d-CT.no.d-TC.u-TT.0	72.492	-0.924959	0.652293	-1.41801	0.156187	0.384794
hsa-miR-501-3p.iso.u-CT.no.0.0.0	0.89905	-1.00882	0.711659	-1.41756	0.15632	NA
hsa-miR-744-5p.iso.u-CA.no.0.u-A.0	8.61723	-0.696111	0.491412	-1.41655	0.156613	0.385335
hsa-miR-363-3p.ref.0.no.0.0.0	7.08147	-0.63151	0.446046	-1.4158	0.156835	0.385373
hsa-miR-1243.iso.d-A.no.d-A.0.0	0.277034	1.11569	0.788472	1.41501	0.157066	NA
hsa-miR-151a-3p.iso.u-G.no.0.u-A.0	763.986	-1.00284	0.708984	-1.41447	0.157224	0.38582
hsa-miR-127-5p.iso.u-T.no.0.u-AA.0	0.154867	1.04112	0.73628	1.41403	0.157353	NA
hsa-miR-25-3p.iso.0.no.0.u-AT.0	1.42424	-1.00854	0.713927	-1.41267	0.157754	NA
hsa-miR-6511b-3p.iso.u-CA.no.0.0.0	0.269563	-0.988364	0.700037	-1.41187	0.157987	NA
hsa-miR-376a-5p.iso.u-A.no.u-G.0.0	0.190249	1.03407	0.732556	1.41158	0.158072	NA
hsa-miR-221-3p.iso.u-C.no.0.u-T.0	160.75	-0.525976	0.372616	-1.41158	0.158075	0.387253
hsa-miR-2355-5p.iso.u-A.no.0.0.0	0.598736	-0.994313	0.704416	-1.41154	0.158085	NA
hsa-miR-1273h-3p.iso.0.no.0.u-AA.0	0.552673	-1.12762	0.799102	-1.41111	0.158212	NA
hsa-miR-769-3p.iso.u-T.no.d-C.0.0	0.27774	-0.987272	0.700145	-1.4101	0.158511	NA
hsa-miR-15a-5p.iso.u-G.no.0.u-A.0	4.33089	0.968297	0.686697	1.41008	0.158516	0.387253
hsa-miR-485-5p.ref.0.no.0.0.0	150.67	-0.439616	0.311853	-1.40969	0.158631	0.387253
hsa-miR-18b-3p.iso.u-C.no.u-AC.0.0	0.45912	1.09439	0.776565	1.40928	0.158754	NA
hsa-miR-516a-5p.iso.d-T.no.0.0.0	5.43818	-0.757599	0.537651	-1.40909	0.158808	0.387253
hsa-miR-3127-5p.ref.0.no.0.0.0	2.72218	-0.875725	0.62154	-1.40896	0.158847	0.387253
hsa-miR-103a-3p.iso.u-A.no.0.u-T.0	3155.77	-0.43966	0.312373	-1.40748	0.159284	0.387813
hsa-miR-484.iso.0.no.0.u-G.0	1.03624	-1.00015	0.710823	-1.40704	0.159417	NA
hsa-miR-4485.iso.u-A.no.d-TA.0.0	1.24863	-1.10903	0.788564	-1.40639	0.159609	NA
hsa-miR-100-3p.ref.0.no.0.0.0	15.0459	0.648993	0.461618	1.40591	0.159751	0.38827
hsa-let-7b-5p.iso.0.no.0.u-G.0	425.606	-0.540472	0.384555	-1.40545	0.159888	0.38827
hsa-miR-151b.iso.0.no.u-C.0.0	0.359372	-0.987063	0.702446	-1.40518	0.159968	NA
hsa-miR-7705.ref.0.no.0.0.0	0.731115	0.925715	0.660188	1.4022	0.160856	NA
hsa-miR-429.iso.u-T.no.0.0.0	1.47175	-1.0423	0.743763	-1.40139	0.161097	NA
hsa-miR-361-5p.iso.u-C.no.0.u-T.0	28.5021	0.786765	0.561747	1.40057	0.161344	0.391295
hsa-miR-323a-3p.iso.0.no.u-G.u-A.0	0.201325	1.02373	0.731062	1.40033	0.161413	NA
hsa-miR-144-3p.iso.0.7GA.0.0.7GA	0.676657	-0.986307	0.704951	-1.39911	0.161779	NA
hsa-miR-411-3p.iso.u-CC.no.0.u-T.0	0.809155	-1.04769	0.749325	-1.39817	0.162061	NA
hsa-miR-331-3p.iso.u-A.no.d-G.u-CT.0	1.77488	-1.11561	0.797985	-1.39804	0.162101	NA
hsa-miR-29a-3p.iso.u-TTA.no.0.0.0	3.00832	-0.998351	0.71465	-1.39698	0.16242	0.393393
hsa-miR-1248.iso.u-AAA.no.0.0.0	0.992314	1.10224	0.789373	1.39635	0.162609	NA
hsa-miR-589-5p.ref.0.no.0.0.0	0.137353	1.02617	0.735361	1.39546	0.162877	NA
hsa-miR-21-3p.iso.d-C.no.u-TGG.0.0	0.168623	1.02083	0.731929	1.39471	0.163102	NA
hsa-miR-105-5p.iso.0.no.0.u-A.0	0.469943	-0.976377	0.700092	-1.39464	0.163125	NA
hsa-miR-873-3p.iso.d-A.no.d-GG.0.0	1.28328	-1.1106	0.796485	-1.39438	0.163204	NA
hsa-miR-502-3p.iso.u-A.no.0.0.0	4.25516	-1.09034	0.782336	-1.3937	0.163407	0.395271
hsa-miR-132-3p.iso.0.no.0.u-T.0	206.139	0.455938	0.327521	1.39209	0.163896	0.39594
hsa-miR-20a-3p.iso.0.no.0.u-A.0	0.148558	1.02088	0.733512	1.39176	0.163994	NA
hsa-miR-383-5p.iso.0.no.0.0.15CT	0.792101	-0.983789	0.706902	-1.39169	0.164016	NA
hsa-miR-664a-3p.iso.u-ACA.no.0.0.0	1.19073	-1.06092	0.762447	-1.39147	0.164084	NA
hsa-miR-3120-3p.ref.0.no.0.0.0	0.871698	-0.980828	0.705444	-1.39037	0.164417	NA
hsa-miR-4999-5p.iso.d-TA.no.0.0.0	0.234052	-0.966499	0.69525	-1.39015	0.164484	NA
hsa-miR-146b-5p.iso.d-G.no.0.0.0	3628.02	-0.666099	0.479332	-1.38964	0.164638	0.397219
hsa-miR-487b-5p.iso.0.no.d-G.0.0	0.581504	-0.972916	0.700265	-1.38935	0.164725	NA
hsa-miR-6514-5p.iso.d-AT.no.d-T.0.0	0.782005	-1.08569	0.782613	-1.38726	0.165361	NA
hsa-miR-891a-5p.iso.0.no.0.u-AA.0	1.37084	-1.01168	0.729322	-1.38715	0.165397	NA
hsa-miR-152-3p.iso.d-G.no.0.u-AT.0	3.52669	-1.00617	0.725447	-1.38696	0.165453	0.398172
hsa-miR-185-5p.iso.0.no.0.u-A.0	9.76039	0.836351	0.603019	1.38694	0.16546	0.398172
hsa-miR-323b-3p.iso.u-CTT.no.0.0.0	0.523711	-0.97179	0.700818	-1.38665	0.165548	NA
hsa-miR-218-5p.iso.d-G.no.0.u-AAA.0	0.922843	-0.979807	0.706958	-1.38595	0.165763	NA
hsa-miR-151b.iso.d-AGA.no.0.u-GA.0	0.130881	1.01784	0.734498	1.38577	0.165818	NA
hsa-miR-181a-5p.iso.u-T.no.0.0.0	103521	0.549749	0.397213	1.38402	0.166354	0.399806
hsa-miR-365a-3p.iso.u-TAT.no.0.0.0	0.801595	-0.974753	0.704394	-1.38382	0.166414	NA
hsa-miR-365b-3p.iso.u-TAT.no.0.0.0	0.801595	-0.974753	0.704394	-1.38382	0.166414	NA
hsa-miR-708-5p.iso.0.no.0.u-C.0	2.46314	-0.984069	0.711431	-1.38323	0.166596	0.399873
hsa-miR-1285-3p.iso.0.no.0.u-A.0	0.204669	1.00841	0.729033	1.38321	0.1666	NA
hsa-miR-5006-3p.iso.0.no.0.u-T.0	0.734196	-1.10582	0.799554	-1.38304	0.166652	NA
hsa-miR-323a-3p.iso.u-T.no.0.0.0	1.19032	-0.978512	0.707565	-1.38293	0.166687	NA
hsa-miR-126-3p.iso.0.no.d-T.u-A.0	32.0513	0.652638	0.472069	1.3825	0.166817	0.399889
hsa-miR-144-5p.iso.0.no.0.u-A.0	0.148091	1.01177	0.732163	1.38189	0.167006	NA
hsa-miR-3180-3p.iso.0.no.0.u-T.0	1.84388	-0.779319	0.564309	-1.38101	0.167275	NA
hsa-miR-3180.iso.d-GCC.no.0.u-T.0	1.84388	-0.779319	0.564309	-1.38101	0.167275	NA
hsa-miR-106b-3p.iso.u-C.no.0.u-T.0	3.2817	0.853101	0.618407	1.37951	0.167737	0.401577
hsa-miR-210-3p.iso.0.no.0.u-AC.0	0.397611	-0.96327	0.698401	-1.37925	0.167818	NA
hsa-miR-144-5p.iso.u-AAG.no.0.0.0	0.983717	-0.974048	0.706268	-1.37915	0.167849	NA
hsa-miR-330-5p.iso.u-C.no.0.u-A.10TC	0.162336	1.00744	0.730516	1.37908	0.16787	NA
hsa-miR-1273h-3p.iso.0.no.0.u-AT.0	0.263809	-1.09755	0.796541	-1.37789	0.168236	NA
hsa-miR-340-3p.iso.d-C.no.0.0.0	78.8075	0.331988	0.240964	1.37775	0.168281	0.401973
hsa-miR-1307-3p.iso.u-G.no.0.0.0	4.27143	-1.03221	0.749289	-1.37758	0.168333	0.401973
hsa-miR-652-3p.iso.0.no.0.u-TAA.0	0.967945	-1.03556	0.751981	-1.37711	0.168479	NA
hsa-miR-155-5p.iso.u-T.no.0.0.0	4.57014	0.56159	0.407938	1.37665	0.168619	0.402141
hsa-miR-142-5p.iso.u-CT.no.u-CC.u-A.0	0.943867	1.10417	0.802536	1.37586	0.168867	NA
hsa-miR-7706.iso.0.no.0.u-A.0	7.50021	-1.01624	0.739712	-1.37383	0.169495	0.403385
hsa-miR-374a-5p.ref.0.no.0.0.0	11.4358	0.818679	0.596171	1.37323	0.169681	0.403385
hsa-miR-365a-5p.iso.d-T.no.0.0.0	1.34683	-0.878562	0.6398	-1.37318	0.169696	NA
hsa-miR-197-3p.iso.u-GC.no.0.0.0	1.59444	-0.984073	0.716754	-1.37296	0.169765	NA
hsa-miR-376a-5p.iso.u-A.5GA.u-AG.0.5GA	2.9965	-1.09343	0.796626	-1.37258	0.169883	0.403385
hsa-miR-1247-5p.iso.u-A.no.0.0.0	3.24222	-1.02649	0.74837	-1.37163	0.170179	0.403385
hsa-miR-660-5p.iso.d-T.no.0.u-AA.0	1.01835	-0.967408	0.705363	-1.3715	0.170218	NA
hsa-miR-574-3p.ref.0.no.0.0.0	92.4604	-0.731512	0.53337	-1.37149	0.170222	0.403385
hsa-miR-6511a-3p.iso.d-A.no.d-C.u-TT.0	0.643065	-1.10126	0.803082	-1.37129	0.170284	NA
hsa-miR-129-5p.iso.d-T.no.0.u-TTT.0	1.60809	-0.970567	0.70805	-1.37076	0.17045	NA
hsa-miR-548aj-5p.iso.0.no.d-TGC.0.10CT	0.237602	-0.948733	0.69214	-1.37072	0.170461	NA
hsa-miR-548ar-5p.iso.u-C.no.0.0.10CT	0.237602	-0.948733	0.69214	-1.37072	0.170461	NA
hsa-miR-548f-5p.iso.d-G.no.d-TGC.0.11GA	0.237602	-0.948733	0.69214	-1.37072	0.170461	NA
hsa-miR-548g-5p.iso.0.no.d-TGC.0.10CT	0.237602	-0.948733	0.69214	-1.37072	0.170461	NA
hsa-miR-548h-5p.iso.u-TC.no.0.0.13AG	0.237602	-0.948733	0.69214	-1.37072	0.170461	NA
hsa-miR-548x-5p.iso.0.no.d-TGC.0.10CT	0.237602	-0.948733	0.69214	-1.37072	0.170461	NA
hsa-miR-425-3p.iso.u-C.no.0.0.0	1.03349	-1.08874	0.795208	-1.36912	0.170961	NA
hsa-miR-585-3p.iso.d-GGG.no.0.u-A.0	1.26687	-1.02138	0.746037	-1.36907	0.170977	NA
hsa-miR-4516.iso.0.no.0.u-GGC.0	0.616163	-0.957975	0.7004	-1.36775	0.171389	NA
hsa-miR-432-5p.iso.u-G.no.0.u-AA.0	7.96168	-1.02295	0.748001	-1.36758	0.171443	0.405762
hsa-miR-374b-5p.iso.u-TG.no.0.0.0	1.83511	-0.967263	0.707764	-1.36665	0.171736	NA
hsa-miR-195-5p.iso.d-A.no.0.u-TA.0	1.18782	-0.964338	0.705764	-1.36637	0.171821	NA
hsa-miR-379-5p.iso.0.5GA.0.u-AA.5GA	1.42255	-1.08421	0.793616	-1.36616	0.171889	NA
hsa-miR-22-5p.iso.u-TTA.no.0.0.0	0.286593	-0.946926	0.693163	-1.36609	0.171909	NA
hsa-miR-769-5p.iso.0.no.0.u-TT.0	40.9118	-1.0925	0.799782	-1.366	0.17194	0.406133
hsa-miR-3663-3p.ref.0.no.0.0.0	0.31308	-0.945924	0.69253	-1.36589	0.171972	NA
hsa-miR-7-1-3p.ref.0.no.0.0.0	9.20448	0.760315	0.556724	1.36569	0.172035	0.406133
hsa-miR-219a-2-3p.iso.u-T.no.0.u-AG.0	1.61268	-0.965729	0.707201	-1.36556	0.172076	NA
hsa-miR-4286.iso.d-A.no.0.u-AAA.0	0.365471	-0.949491	0.695334	-1.36552	0.17209	NA
hsa-miR-142-3p.iso.0.no.d-T.0.0	3.62198	0.913628	0.669751	1.36413	0.172526	0.406778
hsa-miR-1250-5p.iso.d-T.no.0.0.0	0.39645	1.09246	0.801446	1.36311	0.172848	NA
hsa-miR-6746-3p.iso.u-G.no.0.0.0	0.307751	-0.944921	0.693671	-1.3622	0.173134	NA
hsa-miR-148a-3p.iso.d-CT.no.0.0.0	285.805	-0.485097	0.356244	-1.3617	0.173292	0.408068
hsa-miR-4516.iso.d-AG.no.d-GGG.u-CA.15GA	0.158728	0.989694	0.72736	1.36067	0.173619	NA
hsa-miR-339-3p.iso.0.no.d-TG.0.0	2.64368	-1.08741	0.799266	-1.36051	0.173667	0.408436
hsa-miR-140-5p.iso.d-G.no.0.0.0	0.622198	1.00059	0.735597	1.36025	0.173752	NA
hsa-miR-138-1-3p.iso.u-CC.no.u-CG.u-T.0	0.451746	-0.946595	0.696746	-1.3586	0.174275	NA
hsa-miR-2115-3p.iso.d-A.no.0.0.0	0.158375	-1.04297	0.767947	-1.35813	0.174422	NA
hsa-miR-26a-2-3p.iso.u-TC.no.u-AGG.0.0	0.107452	0.99541	0.733024	1.35795	0.17448	NA
hsa-miR-28-3p.iso.d-G.no.d-C.0.0	27.8596	1.06284	0.782707	1.35791	0.174493	0.409602
hsa-miR-3615.iso.d-GC.no.0.u-T.0	9.67542	-0.652334	0.480519	-1.35756	0.174603	0.409602
hsa-miR-551b-3p.iso.0.no.0.u-TA.0	1.79129	0.718563	0.529489	1.35709	0.174754	NA
hsa-miR-296-5p.ref.0.no.0.0.0	4.67026	-0.82344	0.606884	-1.35683	0.174835	0.409632
hsa-miR-186-5p.iso.0.no.0.u-AT.0	1.73793	-0.958083	0.706175	-1.35672	0.174869	NA
hsa-miR-499a-5p.iso.d-AA.no.0.0.0	0.158997	0.989473	0.729449	1.35647	0.174951	NA
hsa-miR-941.iso.d-C.no.0.u-T.0	1.10886	-0.952991	0.703141	-1.35533	0.175311	NA
hsa-miR-484.iso.d-AAA.no.0.0.0	1.10622	-0.952105	0.702582	-1.35515	0.175369	NA
hsa-miR-92b-5p.iso.d-T.no.0.0.0	10.4471	-0.775542	0.572322	-1.35508	0.175392	0.410421
hsa-miR-598-5p.iso.u-C.no.0.0.0	0.528244	0.888896	0.656651	1.35368	0.175838	NA
hsa-miR-4732-3p.ref.0.no.0.0.0	0.233582	-1.04725	0.773848	-1.3533	0.175961	NA
hsa-miR-223-3p.iso.d-A.no.d-T.0.0	0.820153	1.07864	0.797232	1.35298	0.176062	NA
hsa-miR-129-1-3p.iso.u-TAT.no.0.0.0	2.32431	-0.954073	0.706417	-1.35058	0.17683	0.412751
hsa-miR-129-2-3p.iso.u-CAT.no.0.0.0	2.32431	-0.954073	0.706417	-1.35058	0.17683	0.412751
hsa-miR-1908-3p.iso.0.no.u-A.u-AAT.0	0.476871	-0.934535	0.692856	-1.34882	0.177396	NA
hsa-miR-361-3p.iso.d-G.no.0.u-T.0	3.04303	-1.08103	0.80228	-1.34745	0.177836	0.414579
hsa-miR-212-3p.iso.d-AC.no.0.u-A.0	1.16172	-1.07519	0.798288	-1.34687	0.178022	NA
hsa-miR-29b-2-5p.iso.0.no.u-G.u-T.0	0.132163	0.979393	0.728402	1.34458	0.178762	NA
hsa-miR-448.iso.u-T.no.0.u-AA.0	0.77053	-1.071	0.796762	-1.34418	0.178889	NA
hsa-miR-382-3p.ref.0.no.0.0.0	3.95981	-1.07937	0.803003	-1.34417	0.178894	0.416527
hsa-miR-1298-3p.iso.d-TT.no.0.0.0	0.240706	-0.926282	0.689126	-1.34414	0.178903	NA
hsa-miR-363-3p.iso.d-AA.no.0.0.0	0.394531	-0.928642	0.692483	-1.34103	0.17991	NA
hsa-miR-376a-3p.iso.d-T.6GA.0.0.6GA	0.454109	1.07295	0.800781	1.33988	0.180285	NA
hsa-miR-26b-5p.iso.d-TGT.no.0.0.0	2.20632	-0.943908	0.704543	-1.33975	0.180328	0.419341
hsa-miR-1180-3p.iso.0.no.0.u-TT.0	1.45638	-1.01668	0.759797	-1.33809	0.180867	NA
hsa-miR-140-3p.iso.d-A.no.0.0.0	22.1466	-1.04472	0.781178	-1.33737	0.181102	0.420616
hsa-miR-6718-5p.iso.d-T.no.0.0.0	0.486791	1.0626	0.79494	1.3367	0.181319	NA
hsa-miR-323a-5p.iso.d-TT.no.0.0.0	0.294956	-0.921876	0.689798	-1.33644	0.181404	NA
hsa-miR-448.iso.u-AT.no.0.u-T.0	4.85639	-0.956175	0.715666	-1.33606	0.181528	0.420623
hsa-miR-5706.ref.0.no.0.0.0	0.360903	-1.06432	0.797151	-1.33515	0.181827	NA
hsa-miR-628-5p.iso.0.no.0.u-AA.0	2.05141	-0.976694	0.731639	-1.33494	0.181896	0.420623
hsa-miR-127-3p.iso.0.no.0.u-A.0	2359.89	-0.412211	0.30891	-1.3344	0.182071	0.420623
hsa-miR-487b-3p.iso.0.no.0.u-A.0	5.23604	-0.397733	0.298188	-1.33383	0.182259	0.420623
hsa-miR-766-3p.iso.0.no.0.u-AA.0	0.131632	-0.910256	0.682546	-1.33362	0.182329	NA
hsa-miR-552-3p.iso.d-A.no.0.0.0	0.10496	0.972587	0.729424	1.33336	0.182413	NA
hsa-miR-3177-3p.iso.d-G.no.0.u-A.0	0.300784	-0.914046	0.685929	-1.33257	0.182674	NA
hsa-miR-6895-3p.iso.0.no.0.u-T.0	0.300784	-0.914046	0.685929	-1.33257	0.182674	NA
hsa-miR-4787-3p.iso.u-GC.no.0.0.0	4.59954	-0.740232	0.555748	-1.33196	0.182874	0.420623
hsa-miR-129-5p.iso.d-T.no.0.0.0	48.5288	0.540914	0.406154	1.3318	0.182927	0.420623
hsa-miR-433-3p.iso.0.no.0.u-ATT.0	2.79605	-0.936957	0.703968	-1.33097	0.1832	0.420623
hsa-miR-4485.iso.u-A.no.d-T.0.0	0.896362	-1.06187	0.797936	-1.33077	0.183265	NA
hsa-miR-106b-3p.iso.d-T.no.0.0.0	9.8194	0.333865	0.250895	1.3307	0.183289	0.420623
hsa-miR-885-3p.iso.u-A.no.0.0.0	3.15161	-0.827567	0.621994	-1.33051	0.183352	0.420623
hsa-miR-379-5p.iso.0.no.0.u-AAA.0	2.23617	-0.982562	0.738502	-1.33048	0.18336	0.420623
hsa-let-7a-3p.iso.d-CT.no.d-CT.u-GT.0	0.105815	0.969393	0.728688	1.33033	0.18341	NA
hsa-miR-4792.iso.d-C.no.u-C.0.10TG	0.291406	-1.01998	0.768145	-1.32784	0.18423	NA
hsa-miR-30a-3p.iso.u-AGC.no.0.0.0	2.2128	-0.932626	0.702389	-1.32779	0.184247	0.422139
hsa-miR-4485.iso.d-C.no.u-TT.0.0	0.120628	0.965253	0.727081	1.32757	0.184319	NA
hsa-miR-223-5p.iso.d-GGA.no.0.0.0	0.573459	-1.03753	0.781798	-1.3271	0.184474	NA
hsa-miR-3157-3p.ref.0.no.0.0.0	0.349356	-0.913073	0.688062	-1.32702	0.184502	NA
hsa-miR-4787-3p.iso.u-CGC.no.0.u-A.0	3.90986	-0.837906	0.631902	-1.32601	0.184838	0.422271
hsa-miR-532-5p.iso.u-T.no.0.u-AAA.0	0.987685	-0.923963	0.697073	-1.32549	0.185009	NA
hsa-miR-196b-5p.ref.0.no.0.0.0	0.10256	0.965351	0.728331	1.32543	0.185029	NA
hsa-miR-486-3p.iso.d-A.no.0.0.0	2.06453	-1.01943	0.769317	-1.32511	0.185135	0.422271
hsa-miR-30b-5p.iso.d-G.no.0.0.0	5.96142	0.986853	0.744893	1.32483	0.185229	0.422271
hsa-miR-744-5p.iso.u-CA.no.0.0.0	6.81045	-0.837371	0.632146	-1.32465	0.185288	0.422271
hsa-miR-10b-5p.iso.0.no.0.u-AA.0	3.23819	-0.93084	0.702946	-1.3242	0.185437	0.422271
hsa-miR-1291.iso.u-GT.no.u-G.0.0	0.306532	1.02438	0.77461	1.32244	0.18602	NA
hsa-miR-129-5p.iso.0.no.0.u-A.0	44.2129	0.438807	0.332251	1.32071	0.186598	0.42341
hsa-miR-199a-3p.iso.0.no.0.u-AA.0	2.03191	-1.06014	0.802739	-1.32065	0.186618	0.42341
hsa-miR-199b-3p.iso.0.no.0.u-AA.0	2.03191	-1.06014	0.802739	-1.32065	0.186618	0.42341
hsa-miR-409-3p.iso.0.no.u-C.u-A.0	0.790639	-0.918079	0.695511	-1.32001	0.186833	NA
hsa-miR-4301.iso.u-TGA.no.u-C.u-AC.9GA	0.519383	-1.0364	0.785151	-1.32	0.186834	NA
hsa-miR-132-5p.iso.u-CT.no.0.0.0	0.428674	-1.00565	0.761957	-1.31982	0.186895	NA
hsa-miR-126-5p.ref.0.no.0.0.0	1211.16	-0.765953	0.580642	-1.31915	0.18712	0.424032
hsa-miR-6511b-3p.iso.d-G.no.d-C.u-T.0	0.149976	-0.896907	0.680323	-1.31835	0.187385	NA
hsa-miR-32-5p.iso.u-CA.no.0.0.0	2.18017	-1.05678	0.80195	-1.31777	0.187582	0.424564
hsa-miR-6810-5p.iso.d-AC.no.0.0.0	0.11791	-0.893951	0.678451	-1.31764	0.187626	NA
hsa-miR-151a-5p.iso.d-A.no.0.u-AA.0	4.75394	-1.01991	0.7747	-1.31653	0.187998	0.424606
hsa-miR-660-5p.ref.0.no.0.0.0	51.1499	0.557573	0.423666	1.31607	0.188152	0.424606
hsa-miR-3663-5p.iso.d-G.no.0.u-A.0	0.127202	-0.892175	0.678358	-1.3152	0.188443	NA
hsa-miR-410-3p.iso.0.no.0.u-A.0	2.08251	1.05596	0.802904	1.31518	0.188449	0.424606
hsa-miR-106a-5p.iso.0.no.d-A.u-A.0	0.120415	0.952853	0.72454	1.31512	0.188471	NA
hsa-miR-7977.iso.u-A.5GA.d-T.0.5GA	11.4069	-0.713844	0.542849	-1.315	0.188511	0.424606
hsa-miR-1301-3p.iso.u-TC.no.d-T.0.0	0.129758	-0.892052	0.67874	-1.31428	0.188753	NA
hsa-miR-887-5p.iso.u-C.no.u-TC.0.0	0.933303	-1.05363	0.801934	-1.31387	0.188891	NA
hsa-miR-144-5p.iso.d-TT.no.d-G.0.0	0.44635	0.979772	0.746867	1.31184	0.189573	NA
hsa-miR-378a-5p.ref.0.no.0.0.0	3.90779	0.874938	0.667403	1.31096	0.189871	0.427153
hsa-miR-17-5p.iso.u-AG.no.0.u-TG.0	0.302086	-0.895021	0.683969	-1.30857	0.19068	NA
hsa-miR-218-5p.ref.0.no.0.0.0	52.1484	-0.748108	0.572171	-1.30749	0.191046	0.42872
hsa-miR-125b-2-3p.iso.d-C.no.d-TC.0.0	169.963	-0.671672	0.513848	-1.30714	0.191165	0.42872
hsa-miR-136-3p.iso.u-T.no.0.0.0	6.93143	-0.902927	0.690909	-1.30687	0.191257	0.42872
hsa-let-7a-3p.iso.d-CT.no.0.0.0	0.418444	1.00767	0.771388	1.30631	0.191447	NA
hsa-miR-328-3p.ref.0.no.0.0.0	168.423	-0.712519	0.545591	-1.30596	0.191567	0.428899
hsa-miR-212-3p.iso.d-A.no.0.u-GT.0	1.05249	-0.961754	0.737226	-1.30456	0.192044	NA
hsa-miR-17-5p.iso.u-G.no.u-T.0.0	0.576251	1.04701	0.802667	1.30441	0.192094	NA
hsa-miR-940.iso.d-GG.no.0.u-AA.0	0.826425	-1.04694	0.80299	-1.3038	0.192303	NA
hsa-miR-339-3p.ref.0.no.0.0.0	10.3391	-0.496716	0.381139	-1.30324	0.192492	0.430453
hsa-miR-17-3p.iso.d-C.no.0.0.0	0.602716	0.806067	0.618623	1.303	0.192575	NA
hsa-miR-887-5p.iso.d-T.no.u-C.0.0	1.10749	-0.839691	0.644892	-1.30206	0.192894	NA
hsa-miR-1249.iso.0.no.0.u-T.0	0.672711	0.891261	0.684526	1.30201	0.192912	NA
hsa-miR-210-3p.iso.0.no.0.u-A.0	2.51145	0.677258	0.520196	1.30193	0.192941	0.43094
hsa-miR-331-3p.iso.0.no.0.u-AAA.0	0.408926	-0.892778	0.685738	-1.30192	0.192943	NA
hsa-miR-4461.iso.d-C.no.u-GGA.u-CAC.0	0.150404	-0.879687	0.676387	-1.30057	0.193406	NA
hsa-miR-370-3p.iso.u-T.no.0.u-AA.0	1.6544	-1.01578	0.781193	-1.30029	0.193502	NA
hsa-miR-455-3p.iso.0.no.0.u-C.0	2.9641	0.83706	0.643842	1.3001	0.193566	0.431819
hsa-miR-133a-3p.iso.d-TA.no.d-T.u-A.0	0.236179	-0.885456	0.681088	-1.30006	0.193581	NA
hsa-miR-24-1-5p.iso.u-AGT.no.u-G.0.0	0.119739	-0.877727	0.675491	-1.29939	0.19381	NA
hsa-miR-223-3p.iso.0.no.0.u-TG.0	0.145658	-0.877888	0.675799	-1.29904	0.193931	NA
hsa-miR-1248.ref.0.no.0.0.0	0.127044	0.936005	0.720619	1.29889	0.193982	NA
hsa-miR-935.iso.0.no.d-C.u-G.0	0.127044	0.936005	0.720619	1.29889	0.193982	NA
hsa-miR-143-5p.iso.0.no.0.u-A.0	0.14458	-0.877548	0.675667	-1.29879	0.194017	NA
hsa-miR-29b-2-5p.iso.d-AT.no.0.0.0	3.51042	-0.676393	0.520954	-1.29837	0.194159	0.432624
hsa-miR-744-5p.iso.0.no.0.u-A.0	2.21961	0.985387	0.759943	1.29666	0.194748	0.432662
hsa-miR-370-5p.iso.d-A.no.0.0.0	2.37217	-0.682982	0.52685	-1.29635	0.194855	0.432662
hsa-miR-150-5p.ref.0.no.0.0.0	85.9391	-0.765733	0.590706	-1.2963	0.194872	0.432662
hsa-miR-6514-5p.iso.d-A.no.0.0.0	0.240401	-0.879034	0.678544	-1.29547	0.195158	NA
hsa-miR-369-3p.iso.u-T.no.0.0.0	0.764889	-1.0375	0.801141	-1.29503	0.19531	NA
hsa-miR-155-5p.iso.d-TT.no.0.0.0	13.7209	-0.599361	0.462923	-1.29473	0.195413	0.433066
hsa-miR-539-3p.iso.d-TT.no.d-AT.0.0	6.57554	-0.75811	0.585673	-1.29443	0.195518	0.433066
hsa-miR-200c-3p.ref.0.no.0.0.0	1.4934	0.713664	0.551751	1.29345	0.195854	NA
hsa-miR-3605-3p.iso.0.no.d-C.0.0	0.113995	-0.871534	0.67386	-1.29335	0.195891	NA
hsa-miR-381-3p.iso.0.4GA.0.0.4GA	48.4039	0.544655	0.421331	1.2927	0.196115	0.433872
hsa-miR-375.iso.u-A.no.0.0.0	1.50074	-1.03636	0.803076	-1.29048	0.196883	NA
hsa-miR-125b-1-3p.iso.u-CT.no.0.u-A.0	7.68518	-0.880981	0.682854	-1.29015	0.197	0.435313
hsa-miR-1247-5p.iso.u-GA.no.0.0.0	0.705893	-1.03301	0.801323	-1.28913	0.197352	NA
hsa-miR-6756-3p.iso.0.no.0.u-T.0	0.11577	-0.86675	0.672916	-1.28805	0.197728	NA
hsa-miR-1229-3p.iso.0.no.0.u-T.0	3.11755	-0.7105	0.551696	-1.28785	0.197799	0.436563
hsa-miR-3065-3p.iso.u-G.no.0.0.0	0.790323	0.971827	0.754763	1.28759	0.197888	NA
hsa-miR-543.ref.0.no.0.0.0	7.76067	0.699943	0.543938	1.28681	0.198162	0.436692
hsa-miR-139-3p.iso.u-T.no.0.0.0	2.11176	-0.9183	0.714203	-1.28577	0.198523	0.436692
hsa-miR-551b-3p.iso.d-A.no.0.0.0	2.39349	0.874652	0.680312	1.28566	0.19856	0.436692
hsa-miR-133a-3p.iso.d-TA.no.0.0.0	1.60108	-0.982234	0.763999	-1.28565	0.198566	NA
hsa-miR-1273h-3p.iso.u-C.no.0.0.0	0.356871	-1.02065	0.794899	-1.284	0.199142	NA
hsa-miR-136-5p.iso.u-GA.no.u-AGG.0.0	0.978758	-0.938185	0.730852	-1.28369	0.199252	NA
hsa-miR-345-5p.iso.0.no.0.u-A.0	2.25465	-0.898943	0.700671	-1.28298	0.199501	0.438135
hsa-miR-504-5p.iso.d-TGT.no.d-A.0.0	1.67572	-0.924303	0.720724	-1.28247	0.199679	NA
hsa-miR-1180-3p.iso.0.no.0.u-AT.0	2.78341	-1.00005	0.7798	-1.28245	0.199686	0.438135
hsa-miR-4446-3p.iso.u-GT.no.0.u-AA.0	0.102776	-0.858206	0.670319	-1.28029	0.200441	NA
hsa-miR-340-3p.iso.d-C.no.d-T.u-T.0	2.02382	0.57211	0.447611	1.27814	0.2012	0.440937
hsa-miR-519a-3p.ref.0.no.0.0.0	1.25209	0.879845	0.68853	1.27786	0.201299	NA
hsa-miR-155-5p.iso.u-GT.no.0.u-A.0	6.89429	0.604822	0.473874	1.27634	0.201837	0.441814
hsa-miR-574-5p.iso.d-G.no.0.0.0	2.02945	-0.820873	0.643915	-1.27482	0.202374	0.442471
hsa-miR-299-3p.ref.0.no.0.0.0	13.4049	0.60086	0.471757	1.27366	0.202782	0.442844
hsa-miR-654-5p.iso.u-C.no.0.u-A.0	0.0974625	0.915346	0.719734	1.27178	0.20345	NA
hsa-miR-324-3p.iso.d-G.no.0.u-TAA.21TG	0.247954	-0.858883	0.675827	-1.27086	0.203778	NA
hsa-miR-25-3p.iso.u-A.no.0.u-TA.0	0.830479	-0.872018	0.686471	-1.27029	0.203981	NA
hsa-miR-6511a-3p.iso.u-GC.no.0.0.0	0.615652	-0.903329	0.711845	-1.269	0.204442	NA
hsa-miR-541-3p.iso.u-CT.no.0.u-AA.0	0.104406	-0.846262	0.667168	-1.26844	0.204641	NA
hsa-miR-2467-5p.ref.0.no.0.0.0	0.456256	-0.962153	0.758695	-1.26817	0.204738	NA
hsa-miR-134-5p.iso.0.no.0.u-TA.0	4.66961	-1.01722	0.802127	-1.26815	0.204745	0.446607
hsa-miR-127-3p.iso.0.no.0.u-AA.0	447.285	-1.01542	0.801509	-1.26689	0.205196	0.447069
hsa-miR-214-3p.iso.u-T.no.0.u-A.0	1.14988	0.846042	0.668393	1.26579	0.20559	NA
hsa-miR-140-5p.iso.0.no.0.u-A.0	1.3769	0.746604	0.589983	1.26547	0.205704	NA
hsa-miR-1343-3p.iso.u-C.no.0.u-AAA.0	0.34503	-0.856858	0.677148	-1.26539	0.205731	NA
hsa-miR-204-3p.iso.u-T.no.0.0.0	0.352297	-0.855485	0.676297	-1.26495	0.205888	NA
hsa-let-7b-3p.iso.u-C.no.0.u-TT.0	0.0818076	0.911527	0.720848	1.26452	0.206044	NA
hsa-miR-4646-3p.iso.0.no.d-A.u-T.0	0.100193	-0.841985	0.666544	-1.26321	0.206514	NA
hsa-miR-20a-5p.iso.d-T.no.0.0.0	13.302	-0.674154	0.533701	-1.26317	0.206529	0.449447
hsa-miR-129-5p.iso.0.no.0.u-ATA.0	9.43624	-1.01189	0.802796	-1.26046	0.207503	0.450571
hsa-let-7f-1-3p.iso.u-C.no.0.u-T.0	4.20199	-0.879051	0.697533	-1.26023	0.207587	0.450571
hsa-miR-29c-5p.iso.u-C.no.0.u-AA.0	2.96161	0.992421	0.78781	1.25972	0.20777	0.450571
hsa-miR-628-5p.iso.u-G.no.0.u-A.0	7.76433	-0.498195	0.395723	-1.25895	0.208048	0.45065
hsa-miR-4688.iso.0.no.0.u-AA.0	0.0978251	-0.836185	0.664567	-1.25824	0.208305	NA
hsa-miR-23a-3p.iso.d-AA.no.0.u-AA.0	0.42879	-0.853708	0.678549	-1.25814	0.208342	NA
hsa-miR-598-3p.iso.0.no.0.u-A.0	17.0833	0.628112	0.49926	1.25809	0.208361	0.450804
hsa-miR-361-5p.iso.0.no.0.u-AT.0	0.535666	-0.856072	0.680765	-1.25751	0.208567	NA
hsa-miR-4728-3p.ref.0.no.0.0.0	0.367494	-0.986314	0.784357	-1.25748	0.208579	NA
hsa-miR-7641.iso.d-AGG.4CT.u-CGT.0.4CT	0.591683	-0.922578	0.734242	-1.2565	0.208933	NA
hsa-miR-516a-5p.ref.0.no.0.0.0	2.10787	0.705524	0.561546	1.25639	0.208973	0.451604
hsa-miR-101-3p.iso.0.no.u-G.0.0	1193.27	0.576455	0.459151	1.25548	0.209305	0.451798
hsa-miR-134-3p.iso.u-AA.no.d-C.0.0	0.889624	-0.922033	0.734836	-1.25475	0.209571	NA
hsa-miR-99b-3p.ref.0.no.0.0.0	15.9739	0.301708	0.240551	1.25423	0.209757	0.452166
hsa-miR-1.iso.u-AT.no.0.0.0	3.05708	-0.939962	0.750077	-1.25315	0.210149	0.452166
hsa-miR-100-5p.iso.0.no.0.u-AA.0	517.483	-0.716398	0.571743	-1.25301	0.210203	0.452166
hsa-miR-377-3p.iso.0.no.u-A.0.0	1.62874	0.629769	0.502969	1.2521	0.210532	NA
hsa-miR-181d-5p.iso.d-T.no.0.u-A.0	8.69889	-0.865681	0.691673	-1.25158	0.210725	0.452767
hsa-miR-124-3p.iso.d-A.no.u-T.0.0	43.2122	-0.781507	0.624774	-1.25086	0.210985	0.452804
hsa-miR-329-5p.iso.u-C.no.u-A.0.16CT	0.104146	-0.829595	0.66325	-1.2508	0.211007	NA
hsa-miR-4645-3p.iso.0.no.u-CG.0.0	1.45792	-0.986744	0.789524	-1.2498	0.211374	NA
hsa-miR-1281.iso.u-C.no.d-T.u-T.11CT	1.20409	-0.986347	0.789865	-1.24875	0.211755	NA
hsa-miR-1273h-3p.iso.u-C.no.0.u-A.0	0.235881	0.937105	0.751165	1.24754	0.212201	NA
hsa-miR-598-3p.iso.u-A.no.0.0.0	51.911	-0.834803	0.669242	-1.24739	0.212256	0.453866
hsa-miR-195-3p.iso.d-A.no.0.u-A.0	0.940648	-0.996014	0.798538	-1.2473	0.212289	NA
hsa-miR-330-3p.iso.d-G.no.d-GC.u-T.0	4.70695	-0.622755	0.499385	-1.24704	0.212382	0.453866
hsa-miR-708-3p.iso.0.no.d-C.0.0	5.14824	-0.888913	0.712817	-1.24704	0.212382	0.453866
hsa-miR-128-1-5p.iso.u-A.no.0.0.0	5.76508	-0.474295	0.380396	-1.24685	0.212453	0.453866
hsa-miR-4685-3p.ref.0.no.0.0.0	0.278284	-0.998865	0.801245	-1.24664	0.212529	NA
hsa-miR-192-5p.iso.d-AG.no.d-C.0.0	27.4076	0.92799	0.74537	1.24501	0.213129	0.454789
hsa-miR-376b-3p.ref.0.no.0.0.0	0.272639	0.983181	0.790002	1.24453	0.213304	NA
hsa-miR-433-5p.iso.d-A.no.0.0.0	0.115886	-0.959419	0.771421	-1.2437	0.213609	NA
hsa-miR-330-3p.iso.d-GG.no.d-G.u-A.0	2.20452	-0.910627	0.732525	-1.24313	0.213818	0.455738
hsa-miR-218-5p.iso.d-G.no.0.u-ATT.0	0.455146	-0.839599	0.676033	-1.24195	0.214255	NA
hsa-miR-769-5p.iso.0.no.0.u-A.0	88.8791	-0.725845	0.584476	-1.24187	0.214284	0.456209
hsa-miR-184.iso.d-A.no.0.u-A.0	1.04911	-0.995297	0.801483	-1.24182	0.214303	NA
hsa-miR-6733-5p.ref.0.no.0.0.0	0.0968872	-0.820065	0.660607	-1.24138	0.214465	NA
hsa-miR-195-3p.iso.d-A.no.0.u-T.0	5.84187	-0.745106	0.600674	-1.24045	0.214809	0.456584
hsa-miR-3615.iso.d-G.no.0.u-T.0	2.80545	0.760894	0.61359	1.24007	0.214949	0.456584
hsa-miR-652-3p.iso.0.no.0.u-TTA.0	0.343965	-0.833757	0.67255	-1.23969	0.215088	NA
hsa-miR-7151-5p.ref.0.no.0.0.0	0.108124	-0.818047	0.660172	-1.23914	0.215293	NA
hsa-miR-2116-3p.iso.u-C.no.u-T.0.0	0.0959546	-0.818809	0.66092	-1.23889	0.215385	NA
hsa-miR-330-5p.iso.u-C.no.0.u-AA.0	0.392529	0.993268	0.802713	1.23739	0.215943	NA
hsa-miR-505-5p.iso.d-T.no.0.0.0	1.3674	-0.831071	0.67185	-1.23699	0.216091	NA
hsa-miR-3180-5p.iso.u-TCG.no.0.0.0	1.57201	-0.863221	0.698419	-1.23596	0.216472	NA
hsa-miR-370-3p.iso.0.no.u-T.u-A.0	0.64554	-0.988959	0.800964	-1.23471	0.216938	NA
hsa-miR-3938.ref.0.no.0.0.0	2.52758	-0.8233	0.667796	-1.23286	0.217627	0.461245
hsa-miR-760.iso.d-G.no.0.u-TTT.0	3.0473	-0.98258	0.79701	-1.23283	0.217638	0.461245
hsa-miR-370-3p.iso.u-T.no.0.0.0	1.94233	-0.989331	0.802713	-1.23248	0.217769	NA
hsa-miR-4707-3p.iso.u-CT.no.0.0.0	1.66703	-0.984446	0.798981	-1.23213	0.217902	NA
hsa-miR-2116-3p.iso.u-C.no.u-T.u-T.0	0.0867799	-0.810422	0.658291	-1.2311	0.218286	NA
hsa-miR-885-3p.iso.u-A.no.0.u-T.0	0.966758	-0.858816	0.69767	-1.23098	0.218331	NA
hsa-miR-3200-3p.iso.0.no.0.u-TA.0	3.90642	-0.868199	0.705306	-1.23095	0.21834	0.46219
hsa-miR-7-1-3p.iso.u-TA.no.0.0.0	0.515527	-0.921033	0.748639	-1.23028	0.218594	NA
hsa-miR-139-3p.iso.u-GT.no.0.u-T.0	2.39692	-0.854204	0.69447	-1.23001	0.218694	0.46219
hsa-miR-532-3p.iso.u-A.no.0.0.0	1.62215	-0.966905	0.786532	-1.22933	0.218949	NA
hsa-miR-411-5p.iso.u-G.no.u-A.0.0	22.9161	-0.970386	0.789572	-1.229	0.219071	0.46219
hsa-miR-330-3p.iso.d-G.no.d-G.0.0	10.0739	-0.500484	0.407358	-1.22861	0.219219	0.46219
hsa-miR-9-5p.ref.0.no.0.0.0	62596.5	0.261124	0.212585	1.22833	0.219324	0.46219
hsa-miR-329-3p.iso.u-T.no.d-A.u-AA.0	0.224636	-0.945064	0.770219	-1.22701	0.21982	NA
hsa-miR-532-5p.iso.u-T.no.0.0.0	15.3413	-0.743767	0.606375	-1.22658	0.21998	0.462519
hsa-miR-95-3p.iso.0.no.0.u-A.0	7.19063	0.432531	0.352738	1.22621	0.220119	0.462519
hsa-miR-20b-5p.iso.0.no.0.u-A.0	1.97188	-0.905566	0.738665	-1.22595	0.220218	NA
hsa-miR-377-5p.iso.u-C.no.0.0.0	10.0076	-0.773582	0.631208	-1.22556	0.220365	0.462519
hsa-miR-21-5p.ref.0.no.0.0.0	648.383	0.474705	0.387428	1.22528	0.220471	0.462519
hsa-miR-1258.ref.0.no.0.0.0	0.646739	-0.981806	0.801667	-1.22471	0.220686	NA
hsa-miR-625-5p.iso.u-C.no.0.0.0	0.0833493	-0.803567	0.656381	-1.22424	0.220862	NA
hsa-miR-7706.iso.u-GA.no.0.u-AA.0	0.0984018	-0.803879	0.656753	-1.22402	0.220944	NA
hsa-miR-214-3p.ref.0.no.0.0.0	6.92231	0.521076	0.425736	1.22394	0.220974	0.462916
hsa-miR-7977.iso.d-AA.5GA.d-T.0.5GA	2.29687	-0.977932	0.799523	-1.22314	0.221275	0.462916
hsa-miR-616-5p.iso.u-T.no.0.0.0	0.0795302	-0.801893	0.65572	-1.22292	0.22136	NA
hsa-miR-30e-3p.iso.u-C.no.0.u-A.0	23.3407	0.729126	0.596276	1.2228	0.221405	0.462916
hsa-miR-197-3p.iso.d-A.no.0.u-A.0	0.725933	0.974101	0.798034	1.22063	0.222228	NA
hsa-miR-1298-3p.iso.d-T.no.0.0.0	19.5925	0.559221	0.458545	1.21956	0.222633	0.464706
hsa-miR-219a-5p.iso.d-TG.no.0.0.0	70.6743	0.5491	0.450409	1.21912	0.222801	0.464706
hsa-miR-7704.iso.0.no.0.u-GGC.19CG	0.722576	-0.880732	0.722628	-1.21879	0.222923	NA
hsa-miR-4446-3p.ref.0.no.0.0.0	8.62694	-0.531729	0.436357	-1.21857	0.223009	0.464706
hsa-miR-767-5p.iso.u-TG.no.0.0.0	1.02082	-0.893405	0.734126	-1.21696	0.223618	NA
hsa-miR-34c-5p.iso.0.3TG.0.0.3TG	0.671037	-0.81814	0.67396	-1.21393	0.224774	NA
hsa-miR-100-5p.iso.u-G.no.0.0.0	1797.14	-0.871911	0.71831	-1.21384	0.22481	0.467937
hsa-miR-3912-3p.iso.d-T.no.0.0.0	1.93344	0.776346	0.639868	1.21329	0.225018	NA
hsa-miR-142-5p.iso.u-T.no.u-CC.0.0	18.633	0.730589	0.602254	1.21309	0.225095	0.468006
hsa-miR-6500-3p.iso.d-CT.no.0.0.0	0.255094	0.974304	0.803168	1.21308	0.225101	NA
hsa-miR-6721-5p.iso.d-TCT.no.0.0.0	0.363533	-0.807668	0.666219	-1.21231	0.225392	NA
hsa-let-7e-3p.iso.0.5GA.0.0.5GA	0.768036	-0.908455	0.749801	-1.21159	0.225667	NA
hsa-miR-29c-3p.iso.0.no.0.u-A.0	98.8973	0.395108	0.326211	1.2112	0.225818	0.468156
hsa-miR-5699-5p.iso.d-A.no.0.0.0	0.33914	0.913224	0.754357	1.2106	0.226049	NA
hsa-miR-21-3p.iso.d-CT.no.0.0.0	1.82352	0.56923	0.470282	1.2104	0.226125	NA
hsa-miR-149-5p.iso.u-C.no.0.0.0	158.912	-0.621576	0.513562	-1.21032	0.226155	0.468156
hsa-miR-342-5p.ref.0.no.0.0.0	2.00905	-0.720723	0.595495	-1.21029	0.226166	0.468156
hsa-miR-1226-3p.iso.0.no.0.u-A.0	3.41679	-0.480818	0.397278	-1.21028	0.226171	0.468156
hsa-miR-490-3p.iso.u-G.no.0.0.0	1.31431	-0.959273	0.792945	-1.20976	0.226371	NA
hsa-miR-95-3p.iso.0.no.0.u-T.0	0.371107	0.967399	0.80056	1.2084	0.226893	NA
hsa-miR-4286.iso.u-C.no.d-AC.u-GG.12CT	0.358438	-0.803558	0.665254	-1.2079	0.227087	NA
hsa-miR-1307-3p.iso.d-G.no.0.u-AA.0	2.91422	-0.96846	0.802306	-1.2071	0.227395	0.470169
hsa-miR-136-5p.iso.u-GGA.no.u-GG.u-A.0	0.959639	-0.945948	0.784204	-1.20625	0.227721	NA
hsa-miR-124-5p.iso.u-T.no.0.u-A.0	0.257753	0.968702	0.803084	1.20623	0.22773	NA
hsa-miR-30c-1-3p.ref.0.no.0.0.0	5.82738	-0.714648	0.592725	-1.2057	0.227934	0.47076
hsa-miR-6777-3p.iso.0.no.0.u-T.0	1.04487	-0.957871	0.794544	-1.20556	0.227987	NA
hsa-miR-1468-5p.iso.u-G.no.0.0.0	0.0821528	-0.785213	0.651827	-1.20463	0.228344	NA
hsa-miR-301b.iso.u-AGC.no.0.u-GGC.0	0.515891	0.946873	0.78637	1.20411	0.228548	NA
hsa-miR-545-5p.ref.0.no.0.0.0	0.0620825	0.857638	0.712635	1.20348	0.228792	NA
hsa-let-7b-5p.iso.d-T.no.0.u-T.0	329.053	-0.658366	0.547483	-1.20253	0.229158	0.472765
hsa-miR-4520a-3p.ref.0.no.0.0.0	0.374131	-0.845048	0.703818	-1.20066	0.229882	NA
hsa-miR-10b-5p.iso.d-T.no.0.0.0	65.8063	-0.755393	0.629658	-1.19969	0.230261	0.474515
hsa-miR-320b.iso.u-CAA.no.0.0.0	1.6726	-0.756708	0.630836	-1.19953	0.230321	NA
hsa-miR-320c.iso.u-T.no.0.0.0	1.6726	-0.756708	0.630836	-1.19953	0.230321	NA
hsa-miR-4461.iso.d-C.no.d-G.u-C.0	0.195092	0.904016	0.754155	1.19871	0.230639	NA
hsa-miR-124-3p.iso.u-C.no.u-T.0.0	26.91	-0.820899	0.685012	-1.19837	0.230772	0.475044
hsa-miR-451a.iso.d-TAG.no.0.0.0	108.927	-0.932376	0.778924	-1.197	0.231305	0.475616
hsa-miR-2682-5p.iso.0.no.d-C.0.0	0.226363	0.906946	0.757723	1.19694	0.231332	NA
hsa-miR-26b-3p.iso.u-TC.no.0.0.0	0.300859	-0.848614	0.709472	-1.19612	0.231649	NA
hsa-miR-6514-3p.iso.0.no.0.u-T.0	0.0750893	-0.775245	0.648171	-1.19605	0.231677	NA
hsa-miR-181a-3p.iso.u-C.no.0.0.0	18.0319	-0.855891	0.71575	-1.1958	0.231776	0.47606
hsa-miR-455-5p.iso.d-TG.no.d-TA.0.0	0.542139	0.940219	0.786588	1.19531	0.231965	NA
hsa-miR-502-5p.iso.u-A.no.u-TA.u-T.0	0.18256	0.902406	0.756679	1.19259	0.233031	NA
hsa-miR-877-5p.iso.d-GA.no.0.u-TT.0	1.60469	-0.933332	0.783933	-1.19058	0.23382	NA
hsa-miR-887-5p.iso.u-C.no.u-C.0.0	0.228066	-0.947174	0.797397	-1.18783	0.2349	NA
hsa-miR-346.iso.u-T.no.0.u-GA.0	0.307628	-0.783489	0.660113	-1.1869	0.235266	NA
hsa-miR-124-3p.iso.d-AA.no.u-T.u-T.0	0.42028	0.790115	0.666043	1.18628	0.235511	NA
hsa-miR-1301-3p.iso.u-C.no.0.u-A.0	1.33626	-0.952053	0.803034	-1.18557	0.235792	NA
hsa-miR-30a-5p.iso.u-AG.no.0.0.0	1384.84	-0.9482	0.799971	-1.18529	0.235902	0.483563
hsa-miR-3065-3p.ref.0.no.0.0.0	6.69006	-0.54891	0.463146	-1.18518	0.235948	0.483563
hsa-miR-941.iso.0.no.0.u-T.15GC	0.843538	-0.793657	0.669964	-1.18463	0.236166	NA
hsa-miR-326.iso.0.no.0.u-A.0	1.44322	-0.94761	0.800889	-1.1832	0.236731	NA
hsa-miR-3690.ref.0.no.0.0.0	0.71344	0.90248	0.762888	1.18298	0.236818	NA
hsa-miR-330-3p.ref.0.no.0.0.0	29.9624	-0.279907	0.236814	-1.18197	0.237216	0.485629
hsa-miR-382-5p.iso.0.no.0.u-T.0	1.54482	-0.934879	0.791622	-1.18097	0.237616	NA
hsa-miR-152-5p.ref.0.no.0.0.0	4.05394	0.375253	0.317886	1.18046	0.237816	0.486322
hsa-miR-1247-5p.iso.0.no.0.u-T.0	15.097	-0.476723	0.404472	-1.17863	0.238546	0.487281
hsa-miR-486-3p.ref.0.no.0.0.0	1.76616	-0.823563	0.698808	-1.17853	0.238587	NA
hsa-let-7c-3p.iso.d-T.no.0.0.0	0.406671	0.944958	0.802054	1.17817	0.238728	NA
hsa-miR-324-5p.iso.d-A.no.0.0.0	1.96192	-0.669263	0.568545	-1.17715	0.239135	NA
hsa-miR-6505-5p.iso.0.no.u-A.0.0	0.6984	-0.925373	0.786878	-1.17601	0.239593	NA
hsa-miR-628-5p.iso.d-G.no.0.0.0	3.30736	-0.691916	0.588542	-1.17564	0.239737	0.489023
hsa-miR-185-5p.iso.u-A.no.0.u-T.0	1.35197	0.619221	0.526782	1.17548	0.239803	NA
hsa-miR-889-3p.iso.0.no.0.u-AAA.0	0.665829	0.938636	0.798654	1.17527	0.239886	NA
hsa-miR-6511a-3p.iso.d-A.no.0.u-T.0	0.760883	0.623477	0.53058	1.17509	0.23996	NA
hsa-miR-181b-5p.iso.u-T.no.0.u-A.0	1466.87	-0.397414	0.338251	-1.17491	0.240032	0.489023
hsa-miR-4791.iso.u-AA.no.d-T.u-TT.0	0.202163	0.878785	0.748103	1.17469	0.240121	NA
hsa-miR-320a.iso.u-A.no.0.u-T.0	65.3677	-0.47543	0.404785	-1.17452	0.240185	0.489023
hsa-miR-141-3p.ref.0.no.0.0.0	0.282885	0.873682	0.743867	1.17451	0.240189	NA
hsa-miR-885-5p.ref.0.no.0.0.0	44.4473	-0.668328	0.569977	-1.17255	0.240975	0.490096
hsa-miR-3612.ref.0.no.0.0.0	1.54063	-0.901198	0.770181	-1.17011	0.241956	NA
hsa-miR-6881-3p.iso.d-CC.no.0.0.0	0.0692257	-0.750147	0.6412	-1.16991	0.242036	NA
hsa-miR-497-5p.iso.d-A.no.0.u-T.0	0.943891	0.922137	0.788245	1.16986	0.242057	NA
hsa-miR-3158-3p.ref.0.no.0.0.0	0.321005	-0.893167	0.763947	-1.16915	0.242344	NA
hsa-miR-381-3p.iso.0.7GA.0.0.7GA	13.9634	0.908335	0.777294	1.16859	0.242571	0.492804
hsa-miR-1260b.iso.0.no.0.0.9GA	0.741367	-0.933285	0.799373	-1.16752	0.243	NA
hsa-miR-320c.iso.0.no.0.u-GA.0	0.286935	0.934359	0.800441	1.1673	0.243087	NA
hsa-miR-6511a-5p.iso.u-AGG.no.u-CTG.u-T.0	0.308175	-0.937314	0.80317	-1.16702	0.243203	NA
hsa-miR-6511b-5p.iso.u-A.no.0.u-T.0	0.308175	-0.937314	0.80317	-1.16702	0.243203	NA
hsa-miR-193b-5p.iso.u-A.no.0.0.0	0.642722	-0.912065	0.782378	-1.16576	0.243711	NA
hsa-miR-29c-3p.ref.0.no.0.0.0	103.563	0.502421	0.43208	1.1628	0.244911	0.496778
hsa-let-7a-3p.iso.d-C.no.d-C.u-A.0	0.323462	0.910647	0.783679	1.16202	0.245229	NA
hsa-miR-181a-5p.iso.d-T.no.0.0.0	11523.7	-0.691076	0.594769	-1.16192	0.245267	0.496778
hsa-miR-488-3p.iso.0.no.u-T.0.0	5.94289	0.706858	0.608428	1.16178	0.245326	0.496778
hsa-miR-181a-3p.iso.0.no.0.u-T.0	20.0521	0.369479	0.318465	1.16018	0.245974	0.497531
hsa-miR-301b.iso.0.no.0.0.19GA	0.679702	-0.930713	0.802568	-1.15967	0.246183	NA
hsa-miR-4707-3p.ref.0.no.0.0.0	7.82998	-0.735532	0.634324	-1.15955	0.246231	0.497531
hsa-miR-146a-5p.iso.u-T.no.0.0.0	14.9576	-0.926162	0.799696	-1.15814	0.246806	0.498153
hsa-miR-4485.iso.d-C.no.d-T.u-C.0	3.52034	-0.803808	0.695304	-1.15605	0.24766	0.499335
hsa-miR-106b-3p.iso.u-GC.no.u-A.0.0	1.42037	-0.918111	0.795005	-1.15485	0.248152	NA
hsa-miR-15b-3p.iso.u-A.no.0.0.0	1.01146	-0.921746	0.798786	-1.15393	0.248527	NA
hsa-miR-1270.ref.0.no.0.0.0	3.16892	-0.555301	0.481249	-1.15387	0.248552	0.500065
hsa-miR-152-3p.iso.d-G.no.0.u-A.0	98.3964	-0.365429	0.316702	-1.15386	0.248558	0.500065
hsa-miR-5699-5p.ref.0.no.0.0.0	0.268838	0.926177	0.803157	1.15317	0.24884	NA
hsa-miR-455-3p.iso.u-C.no.u-AT.0.0	0.157016	0.874995	0.759446	1.15215	0.24926	NA
hsa-miR-106a-5p.iso.0.no.0.u-A.0	0.242411	0.862787	0.749455	1.15122	0.249642	NA
hsa-miR-885-5p.iso.u-CT.no.0.0.0	3.02308	-0.923011	0.801925	-1.15099	0.249735	0.501483
hsa-miR-1275.iso.u-C.no.0.0.0	3.23968	-0.72161	0.627032	-1.15083	0.2498	0.501483
hsa-miR-5708.iso.0.no.u-AC.0.0	0.0594456	-0.731504	0.635834	-1.15046	0.249953	NA
hsa-miR-3691-5p.iso.u-AC.no.u-T.0.0	0.216002	-0.922622	0.802727	-1.14936	0.250408	NA
hsa-miR-27b-3p.ref.0.no.0.0.0	2087.56	-0.681051	0.593354	-1.1478	0.251052	0.503453
hsa-miR-33a-3p.iso.u-AC.no.0.0.0	0.283879	-0.809523	0.705294	-1.14778	0.251059	NA
hsa-miR-1180-3p.iso.u-T.no.0.u-G.0	1.52677	0.577692	0.503316	1.14777	0.251063	NA
hsa-miR-185-5p.iso.u-A.no.0.0.0	2.83184	-0.879022	0.766473	-1.14684	0.251447	0.503594
hsa-miR-346.iso.u-CT.no.0.0.0	2.76515	-0.868863	0.75819	-1.14597	0.251808	0.503594
hsa-miR-139-5p.iso.u-T.no.0.0.0	49.6438	0.436623	0.381322	1.14502	0.252199	0.503594
hsa-miR-3200-5p.iso.d-T.no.0.0.0	2.40719	-0.530212	0.46306	-1.14502	0.252202	0.503594
hsa-miR-212-3p.iso.d-A.no.0.u-GA.0	0.968807	-0.915366	0.799454	-1.14499	0.252214	NA
hsa-miR-4446-3p.iso.u-GT.no.0.0.0	0.524385	-0.799291	0.698323	-1.14459	0.25238	NA
hsa-miR-223-3p.iso.0.no.0.u-G.0	0.277921	0.918867	0.803123	1.14412	0.252575	NA
hsa-miR-1301-3p.iso.0.no.0.u-C.0	0.273335	0.759568	0.663908	1.14409	0.252588	NA
hsa-miR-432-5p.iso.u-G.no.0.u-AT.0	6.50244	-0.877458	0.767281	-1.14359	0.252792	0.504232
hsa-miR-769-5p.iso.0.no.0.u-AT.0	37.4262	-0.896974	0.785468	-1.14196	0.25347	0.504542
hsa-miR-548k.ref.0.no.0.0.0	10.6648	0.612122	0.536048	1.14192	0.253488	0.504542
hsa-miR-885-3p.iso.u-TA.no.0.u-AA.0	0.203713	0.84927	0.743883	1.14167	0.253591	NA
hsa-miR-4677-3p.iso.d-T.no.0.0.0	1.41041	0.627853	0.549944	1.14167	0.253592	NA
hsa-miR-23a-3p.iso.d-A.no.0.u-G.0	0.299361	0.754895	0.661298	1.14154	0.253647	NA
hsa-miR-487b-3p.iso.d-T.no.d-AA.u-A.0	1.59086	-0.915232	0.802333	-1.14071	0.25399	NA
hsa-miR-4448.iso.0.6GC.0.u-TG.6GC	0.403174	0.912343	0.800235	1.14009	0.254247	NA
hsa-miR-449c-5p.iso.d-T.no.d-T.0.0	4.18607	-0.738334	0.647766	-1.13982	0.254363	0.504955
hsa-miR-129-2-3p.iso.u-T.no.0.0.0	11.5917	-0.704776	0.618395	-1.13969	0.254417	0.504955
hsa-miR-378a-3p.iso.0.no.0.u-AA.0	57.7315	-0.88555	0.777162	-1.13947	0.254508	0.504955
hsa-miR-542-3p.iso.0.no.0.u-A.0	0.552602	0.900837	0.791349	1.13836	0.254972	NA
hsa-miR-320b.iso.u-AA.no.d-A.0.0	0.940384	-0.90678	0.797206	-1.13745	0.255352	NA
hsa-miR-4485.iso.d-C.no.u-GTT.u-C.0	0.946858	-0.912324	0.803146	-1.13594	0.255983	NA
hsa-miR-138-2-3p.ref.0.no.0.0.0	1.54455	-0.692308	0.609873	-1.13517	0.256306	NA
hsa-miR-103a-3p.ref.0.no.0.0.0	9941.99	-0.359884	0.317202	-1.13456	0.256561	0.507206
hsa-let-7e-5p.ref.0.no.0.0.0	1098.05	0.254595	0.224446	1.13433	0.256657	0.507206
hsa-miR-34a-5p.iso.d-T.no.0.0.0	46.3587	0.495509	0.436876	1.13421	0.256706	0.507206
hsa-miR-656-3p.iso.u-T.no.0.0.0	0.0574014	-0.716103	0.631369	-1.13421	0.256708	NA
hsa-miR-671-5p.iso.d-G.no.0.u-AT.0	0.262533	-0.791261	0.697706	-1.13409	0.256757	NA
hsa-miR-100-5p.ref.0.no.0.0.0	2727.18	0.557114	0.49158	1.13331	0.257084	0.507206
hsa-miR-500a-3p.iso.u-TG.no.u-A.0.0	3.91047	-0.882905	0.77913	-1.13319	0.257133	0.507206
hsa-miR-30e-5p.iso.d-CT.no.d-T.0.0	306.931	-0.326519	0.288226	-1.13286	0.257274	0.507206
hsa-miR-374b-3p.ref.0.no.0.0.0	6.27564	0.66847	0.59042	1.13219	0.257553	0.507218
hsa-miR-29a-5p.iso.d-AG.no.0.0.0	1.25607	-0.835104	0.739669	-1.12902	0.258888	NA
hsa-miR-106a-5p.iso.d-C.no.d-A.0.0	0.245228	0.893767	0.792232	1.12816	0.259251	NA
hsa-miR-379-5p.iso.u-G.no.0.0.0	5.28504	-0.903576	0.80097	-1.1281	0.259277	0.508893
hsa-miR-411-5p.iso.0.5GA.0.0.5GA	71.9169	-0.71519	0.634413	-1.12733	0.259604	0.508893
hsa-miR-758-3p.ref.0.no.0.0.0	5.91636	-0.720903	0.639488	-1.12731	0.259611	0.508893
hsa-miR-212-3p.iso.d-A.no.0.u-AA.0	0.938727	-0.904629	0.802605	-1.12712	0.259694	NA
hsa-miR-361-3p.iso.u-TT.no.0.0.0	3.03166	-0.904965	0.80301	-1.12697	0.259757	0.508893
hsa-miR-20b-5p.ref.0.no.0.0.0	8.66166	0.500515	0.444136	1.12694	0.259767	0.508893
hsa-miR-651-5p.iso.0.no.0.u-A.0	0.21669	0.848463	0.754196	1.12499	0.260593	NA
hsa-miR-342-3p.iso.d-C.no.0.u-T.0	128.613	-0.902775	0.802516	-1.12493	0.260619	0.509375
hsa-miR-106b-3p.iso.0.no.0.u-AT.0	3.23095	-0.792729	0.705073	-1.12432	0.260877	0.509375
hsa-miR-146a-5p.iso.d-G.no.0.0.0	105.182	-0.516096	0.459069	-1.12422	0.260918	0.509375
hsa-miR-26b-5p.iso.d-T.no.0.u-A.0	132.913	0.269954	0.240357	1.12314	0.261379	0.509375
hsa-miR-92b-5p.iso.d-TT.no.0.0.0	8.25733	-0.644931	0.574222	-1.12314	0.261379	0.509375
hsa-miR-6741-3p.iso.0.no.0.u-A.0	1.55802	0.66249	0.591183	1.12062	0.262451	NA
hsa-miR-4443.iso.u-TT.3AT.u-GG.0.3AT	0.356027	-0.829663	0.741504	-1.11889	0.263186	NA
hsa-miR-138-2-3p.iso.u-T.no.0.0.0	1.40956	-0.890631	0.796432	-1.11828	0.263449	NA
hsa-miR-1908-3p.iso.0.no.0.u-A.0	0.673175	-0.75395	0.675478	-1.11617	0.264348	NA
hsa-miR-181c-5p.iso.u-T.no.0.0.0	315.261	-0.669415	0.600789	-1.11423	0.265182	0.516247
hsa-miR-7977.iso.d-A.5GA.d-T.u-GA.5GA	1.57676	-0.763401	0.685232	-1.11408	0.265247	NA
hsa-miR-668-3p.ref.0.no.0.0.0	3.28635	0.564916	0.507589	1.11294	0.265734	0.516781
hsa-miR-664a-5p.iso.u-AT.8GA.0.0.8GA	2.47676	-0.487249	0.438162	-1.11203	0.266126	0.517004
hsa-miR-339-3p.iso.0.no.0.u-TA.0	0.761371	-0.724751	0.652599	-1.11056	0.266758	NA
hsa-miR-29a-3p.iso.u-A.no.0.0.0	276.707	-0.661067	0.595434	-1.11023	0.266901	0.517972
hsa-miR-200c-3p.iso.u-A.no.0.0.0	0.314484	0.884329	0.796915	1.10969	0.267132	NA
hsa-miR-421.iso.0.no.0.u-T.0	6.56231	-0.886072	0.798583	-1.10956	0.267191	0.517994
hsa-miR-671-5p.iso.d-GT.no.0.0.0	1.19896	-0.752936	0.679036	-1.10883	0.267504	NA
hsa-miR-124-5p.ref.0.no.0.0.0	6.18743	0.505739	0.456774	1.1072	0.268208	0.51929
hsa-miR-19b-3p.iso.u-A.no.0.0.0	403.087	-0.680699	0.615061	-1.10672	0.268416	0.51929
hsa-miR-654-3p.iso.u-TT.no.0.u-C.0	0.815646	-0.82118	0.742102	-1.10656	0.268485	NA
hsa-miR-145-3p.ref.0.no.0.0.0	0.185668	0.8875	0.803115	1.10507	0.269128	NA
hsa-miR-338-5p.iso.u-G.no.u-CC.0.0	2.65836	0.880396	0.797785	1.10355	0.269788	0.521053
hsa-miR-379-5p.iso.0.5GA.0.u-T.5GA	0.22916	0.724557	0.656613	1.10348	0.26982	NA
hsa-miR-6511b-3p.iso.d-G.no.d-CC.u-T.0	1.70769	-0.679072	0.615516	-1.10326	0.269916	NA
hsa-miR-505-3p.ref.0.no.0.0.0	2.65543	0.681854	0.618461	1.1025	0.270244	0.521053
hsa-miR-99a-5p.iso.u-G.no.0.0.0	317.353	-0.740563	0.671734	-1.10247	0.270259	0.521053
hsa-miR-1298-3p.ref.0.no.0.0.0	2.30311	-0.734318	0.666633	-1.10153	0.270665	0.521053
hsa-miR-16-5p.iso.d-T.no.0.0.0	66.0112	0.295676	0.268455	1.1014	0.270724	0.521053
hsa-miR-423-3p.iso.u-T.no.0.0.0	19.7231	-0.640057	0.582157	-1.09946	0.271569	0.52214
hsa-miR-105-5p.iso.d-G.no.0.0.0	0.810983	-0.86114	0.785085	-1.09687	0.272696	NA
hsa-miR-484.iso.d-A.no.0.u-T.0	3.26164	-0.875755	0.799694	-1.09511	0.273467	0.525249
hsa-miR-93-3p.ref.0.no.0.0.0	0.734312	0.807884	0.737736	1.09509	0.273479	NA
hsa-miR-484.iso.u-T.no.0.u-AGA.0	1.61496	-0.788032	0.719683	-1.09497	0.27353	NA
hsa-miR-941.iso.0.no.0.u-T.0	33.4682	0.291221	0.266139	1.09424	0.273848	0.525439
hsa-miR-941.iso.u-C.no.0.u-AA.0	0.613843	-0.707619	0.646724	-1.09416	0.273885	NA
hsa-miR-328-3p.iso.0.no.0.u-AA.0	11.4185	-0.587745	0.538768	-1.0909	0.275315	0.527711
hsa-miR-329-3p.iso.u-T.no.0.u-AA.0	0.320305	0.80795	0.740675	1.09083	0.275348	NA
hsa-miR-1234-3p.ref.0.no.0.0.0	0.853673	-0.868181	0.795904	-1.09081	0.275356	NA
hsa-miR-1229-3p.iso.u-G.no.0.0.0	0.736636	-0.875569	0.803126	-1.0902	0.275625	NA
hsa-miR-23a-3p.iso.d-AAC.no.0.0.0	6.5003	-0.869838	0.798859	-1.08885	0.276219	0.528901
hsa-miR-873-3p.iso.0.no.0.u-T.0	1.29391	-0.87407	0.802791	-1.08879	0.276247	NA
hsa-miR-27a-3p.iso.u-C.no.0.u-T.0	3.7308	-0.863279	0.794335	-1.08679	0.277128	0.530095
hsa-miR-1276.iso.d-CCT.no.0.0.0	0.0476881	-0.669611	0.616652	-1.08588	0.277531	NA
hsa-miR-139-5p.ref.0.no.0.0.0	562.78	0.292724	0.269665	1.08551	0.277696	0.530638
hsa-miR-199a-5p.iso.d-A.no.0.0.0	0.893115	-0.730769	0.673216	-1.08549	0.277705	NA
hsa-miR-133a-3p.ref.0.no.0.0.0	20.1214	-0.646051	0.595539	-1.08482	0.278002	0.53068
hsa-miR-532-5p.iso.d-T.no.0.u-A.0	1.93228	-0.836968	0.772689	-1.08319	0.278725	NA
hsa-miR-874-5p.iso.0.no.0.u-A.0	39.3579	-0.718719	0.664167	-1.08214	0.279192	0.532406
hsa-miR-4446-3p.iso.u-T.no.0.u-A.0	3.22512	-0.630321	0.583099	-1.08098	0.279704	0.532448
hsa-miR-192-5p.iso.d-A.no.0.u-TT.0	4.20201	-0.837401	0.774796	-1.0808	0.279785	0.532448
hsa-miR-6847-5p.iso.d-T.no.0.0.0	0.32457	-0.862722	0.798658	-1.08021	0.280047	NA
hsa-miR-6866-5p.ref.0.no.0.0.0	0.355962	-0.867167	0.802896	-1.08005	0.28012	NA
hsa-miR-539-5p.iso.d-T.no.0.u-T.10GA	4.21517	-0.800096	0.741015	-1.07973	0.280262	0.532812
hsa-miR-664a-5p.iso.u-T.no.d-A.u-A.0	0.217786	-0.823215	0.763033	-1.07887	0.280644	NA
hsa-miR-127-3p.ref.0.no.0.0.0	13147.4	-0.502209	0.465604	-1.07862	0.280758	0.532852
hsa-miR-760.iso.d-G.no.0.u-TAA.0	1.62959	-0.816552	0.757154	-1.07845	0.280833	NA
hsa-miR-582-3p.iso.d-C.no.0.u-T.0	19.7027	-0.428541	0.397385	-1.0784	0.280855	0.532852
hsa-miR-145-3p.iso.u-T.no.d-GG.0.0	0.671283	-0.859925	0.797504	-1.07827	0.280913	NA
hsa-miR-431-3p.iso.u-CT.no.u-TTG.u-TT.0	11.2262	-0.77044	0.715788	-1.07635	0.28177	0.533698
hsa-miR-642a-3p.ref.0.no.0.0.0	0.472565	0.861503	0.800625	1.07604	0.28191	NA
hsa-miR-199a-3p.iso.0.no.0.u-A.0	18.0395	-0.483418	0.449489	-1.07548	0.282159	0.533698
hsa-miR-199b-3p.iso.0.no.0.u-A.0	18.0395	-0.483418	0.449489	-1.07548	0.282159	0.533698
hsa-miR-409-3p.iso.0.no.u-C.u-AA.0	0.971143	-0.69424	0.646081	-1.07454	0.282581	NA
hsa-miR-887-3p.iso.d-CTT.no.0.u-AT.0	0.868104	-0.735393	0.684561	-1.07425	0.282709	NA
hsa-miR-29c-3p.iso.0.no.0.u-G.0	10.8822	0.4285	0.399015	1.07389	0.28287	0.533998
hsa-miR-151a-3p.iso.0.no.0.u-TA.0	98.6918	0.831763	0.774562	1.07385	0.28289	0.533998
hsa-miR-1912.ref.0.no.0.0.0	0.405601	0.820712	0.764914	1.07295	0.283295	NA
hsa-miR-6511a-5p.iso.u-G.no.u-TG.u-T.0	0.32064	-0.798975	0.744821	-1.07271	0.283402	NA
hsa-miR-6511b-5p.iso.d-G.no.d-C.u-T.0	0.32064	-0.798975	0.744821	-1.07271	0.283402	NA
hsa-miR-3913-5p.iso.u-T.no.u-A.0.0	0.415005	-0.84105	0.784274	-1.07239	0.283544	NA
hsa-miR-378i.iso.0.no.0.u-GA.9GA	0.197747	0.697618	0.650755	1.07201	0.283714	NA
hsa-miR-125b-2-3p.iso.d-CTA.no.d-TC.0.0	102.184	0.259861	0.242414	1.07197	0.283732	0.534666
hsa-miR-129-1-3p.iso.u-AT.no.u-GG.0.0	3.08197	-0.682709	0.636984	-1.07178	0.283817	0.534666
hsa-miR-1269a.iso.u-G.no.0.0.0	0.0453746	-0.656193	0.612261	-1.07175	0.28383	NA
hsa-miR-877-3p.ref.0.no.0.0.0	0.0453746	-0.656193	0.612261	-1.07175	0.28383	NA
hsa-miR-181d-5p.iso.u-T.no.0.0.0	120.578	0.613342	0.573856	1.06881	0.285156	0.536646
hsa-miR-1224-5p.iso.d-AG.no.0.u-AA.0	1.13833	-0.727578	0.681071	-1.06828	0.285392	NA
hsa-miR-574-5p.iso.u-GT.no.0.u-A.0	0.146353	0.845061	0.791344	1.06788	0.285574	NA
hsa-miR-185-3p.iso.u-C.no.0.u-T.0	0.583514	0.850911	0.79698	1.06767	0.28567	NA
hsa-miR-146b-3p.iso.0.no.d-T.u-A.0	0.771758	0.838141	0.785475	1.06705	0.285949	NA
hsa-miR-17-3p.iso.u-TAG.no.0.u-AAA.0	0.697168	0.84278	0.790138	1.06662	0.286142	NA
hsa-miR-1271-5p.iso.u-A.no.0.u-C.0	0.994719	-0.855914	0.80317	-1.06567	0.286573	NA
hsa-miR-140-3p.iso.d-A.no.d-T.u-AAA.0	0.840244	-0.684544	0.642578	-1.06531	0.286737	NA
hsa-let-7a-3p.iso.d-C.no.0.u-A.0	0.387326	0.840011	0.789155	1.06444	0.287128	NA
hsa-miR-495-3p.ref.0.no.0.0.0	33.326	0.439787	0.413289	1.06412	0.287276	0.539132
hsa-miR-370-3p.iso.u-GT.no.0.u-AAA.0	2.4819	-0.499988	0.469924	-1.06398	0.287339	0.539132
hsa-miR-140-5p.ref.0.no.0.0.0	8.71333	-0.692315	0.650693	-1.06397	0.287344	0.539132
hsa-miR-574-3p.iso.u-CA.no.0.u-GAA.0	0.259502	0.684309	0.643277	1.06379	0.287426	NA
hsa-miR-548az-5p.iso.d-TG.6AG.d-CA.0.6AG	0.156712	0.796799	0.749537	1.06306	0.287757	NA
hsa-miR-4532.iso.d-G.no.d-C.u-GC.0	1.65431	-0.850834	0.800447	-1.06295	0.287805	NA
hsa-miR-127-5p.iso.0.no.0.u-A.0	3.85162	0.449329	0.422731	1.06292	0.287818	0.539477
hsa-miR-1249.iso.u-CA.no.0.0.0	26.433	-0.572688	0.539471	-1.06157	0.288429	0.539584
hsa-miR-184.iso.u-T.no.0.u-A.0	6.44144	-0.473956	0.446488	-1.06152	0.288453	0.539584
hsa-miR-24-3p.iso.0.no.0.u-TA.21GA	0.533323	-0.675524	0.636834	-1.06075	0.288802	NA
hsa-miR-24-3p.iso.d-G.no.0.u-T.0	0.533323	-0.675524	0.636834	-1.06075	0.288802	NA
hsa-miR-424-3p.ref.0.no.0.0.0	1.06877	-0.842031	0.795835	-1.05805	0.290034	NA
hsa-miR-146b-3p.iso.0.no.d-T.0.0	5.5216	-0.74844	0.707849	-1.05734	0.290354	0.542596
hsa-miR-383-5p.iso.0.no.0.u-AT.0	0.720043	-0.848655	0.803123	-1.05669	0.290652	NA
hsa-miR-203a.ref.0.no.0.0.0	26.682	0.518509	0.49125	1.05549	0.291202	0.543635
hsa-miR-377-5p.iso.0.no.0.u-T.0	1.28804	-0.680269	0.644524	-1.05546	0.291215	NA
hsa-miR-342-3p.iso.0.no.0.u-T.0	82.1605	0.792123	0.751087	1.05464	0.291592	0.543819
hsa-miR-887-3p.iso.d-C.no.0.0.0	7.70003	-0.679906	0.646075	-1.05236	0.292633	0.544744
hsa-miR-199a-5p.ref.0.no.0.0.0	7.33949	0.367238	0.348994	1.05228	0.292672	0.544744
hsa-miR-490-3p.iso.u-CTG.no.u-CAC.u-A.0	0.231335	0.676381	0.642903	1.05207	0.292766	NA
hsa-miR-101-3p.iso.0.no.0.u-T.0	990.343	0.59014	0.561751	1.05054	0.293472	0.545689
hsa-miR-105-5p.iso.d-G.no.d-TC.0.0	0.599691	0.788987	0.751571	1.04978	0.293817	NA
hsa-miR-20b-5p.iso.d-T.no.0.0.0	2.25133	-0.732882	0.698205	-1.04967	0.293872	0.545746
hsa-miR-138-1-3p.iso.u-GCC.no.u-CG.0.0	0.551715	-0.777489	0.740725	-1.04963	0.293887	NA
hsa-let-7b-3p.iso.u-CC.no.0.u-T.0	0.290628	-0.796076	0.758453	-1.0496	0.2939	NA
hsa-miR-199a-3p.iso.u-TA.no.u-T.0.0	0.428831	0.774712	0.738402	1.04917	0.294098	NA
hsa-miR-199b-3p.iso.u-TA.no.u-T.0.0	0.428831	0.774712	0.738402	1.04917	0.294098	NA
hsa-miR-218-5p.iso.d-G.no.0.u-AGA.0	0.799984	-0.668788	0.637858	-1.04849	0.294413	NA
hsa-miR-143-3p.iso.0.no.0.u-T.0	14775.8	-0.593096	0.56572	-1.04839	0.294458	0.545746
hsa-miR-452-5p.iso.d-GAC.no.d-AAC.0.0	0.53636	0.82841	0.790182	1.04838	0.294464	NA
hsa-miR-342-5p.iso.d-GGG.no.0.u-T.0	0.491842	-0.77038	0.735128	-1.04795	0.29466	NA
hsa-miR-103a-2-5p.iso.d-T.no.0.0.0	3.34736	-0.612776	0.58484	-1.04777	0.294746	0.545746
hsa-miR-4792.iso.d-C.no.u-C.u-C.10TG	1.20435	-0.829979	0.792313	-1.04754	0.294851	NA
hsa-miR-421.iso.0.no.0.u-A.0	3.95702	-0.781402	0.746165	-1.04722	0.294996	0.545746
hsa-miR-346.iso.0.no.0.u-TT.0	0.673546	-0.807345	0.771182	-1.04689	0.295149	NA
hsa-miR-940.iso.d-GG.no.0.0.0	0.684231	-0.82292	0.786092	-1.04685	0.295169	NA
hsa-miR-24-1-5p.iso.0.no.u-G.0.0	3.38901	0.569828	0.544537	1.04644	0.295356	0.545746
hsa-miR-29b-2-5p.iso.d-A.no.0.0.0	7.56046	0.362933	0.346923	1.04615	0.295493	0.545746
hsa-miR-887-5p.iso.0.no.u-TC.0.0	4.84071	-0.509013	0.486735	-1.04577	0.295667	0.545746
hsa-miR-330-3p.iso.0.no.d-G.0.0	13.7839	0.513834	0.491525	1.04539	0.295844	0.545746
hsa-let-7a-5p.iso.0.no.0.u-A.0	1620.58	-0.348888	0.334308	-1.04361	0.296666	0.546278
hsa-miR-769-3p.iso.0.no.d-C.0.0	8.04994	0.556887	0.534243	1.04238	0.297233	0.546278
hsa-miR-149-5p.iso.u-C.no.0.u-A.0	14.9281	0.657882	0.631479	1.04181	0.297499	0.546278
hsa-miR-137.iso.u-G.no.0.u-T.0	2.21031	0.530923	0.509625	1.04179	0.297509	0.546278
hsa-miR-190a-5p.iso.d-T.no.0.u-A.0	2.3616	-0.813173	0.781061	-1.04111	0.297823	0.546278
hsa-miR-190b.iso.d-G.no.0.u-A.0	0.56651	0.759846	0.730312	1.04044	0.298136	NA
hsa-miR-449b-5p.iso.0.no.0.0.12CT	0.220533	0.664423	0.63898	1.03982	0.298425	NA
hsa-miR-664a-3p.ref.0.no.0.0.0	27.3989	0.443931	0.426944	1.03979	0.298439	0.546278
hsa-miR-539-3p.iso.d-TTG.no.d-ATC.u-T.0	2.9518	-0.468544	0.450916	-1.03909	0.298761	0.546278
hsa-miR-138-5p.iso.u-G.no.0.0.0	30.9964	0.695236	0.669158	1.03897	0.298818	0.546278
hsa-miR-539-3p.ref.0.no.0.0.0	20.3751	-0.509165	0.490263	-1.03855	0.299012	0.546278
hsa-miR-29c-3p.iso.0.no.0.u-GA.0	1.48591	-0.735184	0.70794	-1.03848	0.299045	NA
hsa-miR-29a-3p.ref.0.no.0.0.0	303.808	0.439847	0.423562	1.03845	0.299062	0.546278
hsa-miR-323a-3p.iso.u-T.no.0.u-A.0	1.60481	-0.823006	0.793509	-1.03717	0.299655	NA
hsa-miR-342-5p.iso.d-GGG.no.0.u-CC.0	0.180051	0.665979	0.642339	1.0368	0.299828	NA
hsa-miR-136-3p.iso.d-T.no.d-C.0.0	5.92287	-0.641815	0.619399	-1.03619	0.300113	0.547136
hsa-miR-495-3p.iso.d-TT.no.0.0.0	2.39992	-0.829453	0.800491	-1.03618	0.300118	0.547136
hsa-miR-654-3p.iso.u-TT.no.0.u-CA.0	0.197108	0.66427	0.641314	1.0358	0.300298	NA
hsa-miR-339-5p.iso.u-CG.no.0.0.0	0.695958	-0.814215	0.786248	-1.03557	0.300402	NA
hsa-miR-146a-5p.iso.d-GT.no.0.0.0	62.5099	-0.383974	0.371096	-1.0347	0.300808	0.547858
hsa-miR-301a-5p.iso.u-T.no.0.0.0	0.0396304	-0.620971	0.600158	-1.03468	0.300819	NA
hsa-miR-4286.iso.d-A.no.0.u-AGA.0	0.0396304	-0.620971	0.600158	-1.03468	0.300819	NA
hsa-miR-516a-5p.iso.u-TC.no.0.0.0	0.0396304	-0.620971	0.600158	-1.03468	0.300819	NA
hsa-miR-6742-3p.iso.0.no.0.u-T.0	0.0396304	-0.620971	0.600158	-1.03468	0.300819	NA
hsa-miR-96-5p.ref.0.no.0.0.0	0.800152	0.79239	0.767554	1.03236	0.301905	NA
hsa-miR-1260b.iso.u-T.no.d-AT.0.0	4.21546	0.740152	0.717265	1.03191	0.302115	0.549279
hsa-miR-370-3p.iso.0.no.0.u-T.0	13.8514	-0.534217	0.517765	-1.03178	0.302177	0.549279
hsa-miR-342-5p.iso.d-GGG.no.0.u-CCT.0	0.164607	0.662359	0.642543	1.03084	0.302616	NA
hsa-miR-130a-3p.iso.u-T.no.0.u-C.0	20.0874	0.582258	0.566744	1.02737	0.304245	0.552449
hsa-miR-137.ref.0.no.0.0.0	44.7123	0.48624	0.473832	1.02619	0.304803	0.552449
hsa-miR-146b-3p.iso.d-T.no.d-T.0.0	18.6978	-0.406449	0.396082	-1.02617	0.30481	0.552449
hsa-miR-6743-3p.ref.0.no.0.0.0	0.300025	0.644346	0.628064	1.02592	0.304927	NA
hsa-miR-17-3p.iso.u-TAG.no.0.u-AGA.0	0.311589	0.81885	0.798327	1.02571	0.305029	NA
hsa-miR-585-3p.iso.d-GGG.no.u-T.u-A.0	0.473419	-0.691292	0.674094	-1.02551	0.305121	NA
hsa-miR-6847-5p.iso.0.no.u-C.0.0	0.352026	-0.762404	0.744317	-1.0243	0.305693	NA
hsa-miR-548e-3p.iso.0.no.0.u-A.0	0.243043	-0.820262	0.800969	-1.02409	0.305794	NA
hsa-miR-874-3p.iso.0.no.0.u-GA.0	40.2777	0.609194	0.594971	1.02391	0.30588	0.55385
hsa-miR-3960.iso.u-G.no.d-GGC.0.9CA	0.14307	0.765626	0.748139	1.02337	0.306131	NA
hsa-miR-29c-3p.iso.u-TA.no.0.u-AAA.0	1.36605	0.785403	0.768198	1.0224	0.306593	NA
hsa-miR-144-5p.iso.d-T.no.0.u-A.0	0.760992	-0.745204	0.729083	-1.02211	0.306728	NA
hsa-miR-185-5p.iso.d-T.no.0.0.0	5.18669	0.419383	0.410562	1.02148	0.307025	0.555384
hsa-miR-151b.iso.d-AGA.no.0.u-A.0	0.947901	0.71279	0.697994	1.0212	0.307161	NA
hsa-miR-625-3p.iso.u-A.no.0.u-TAT.0	0.190838	0.803308	0.787105	1.02058	0.307451	NA
hsa-miR-378i.iso.0.no.0.u-GA.0	0.155441	0.653622	0.640563	1.02039	0.307545	NA
hsa-miR-1266-5p.ref.0.no.0.0.0	0.998754	0.634106	0.621607	1.02011	0.307677	NA
hsa-miR-29c-5p.iso.d-AG.no.d-T.0.0	10.9146	0.533949	0.523607	1.01975	0.307847	0.556169
hsa-miR-99a-3p.iso.d-T.no.0.u-T.0	10.0817	-0.554461	0.543956	-1.01931	0.308055	0.556169
hsa-miR-1275.iso.u-C.no.0.u-A.0	1.36386	-0.786544	0.772084	-1.01873	0.308332	NA
hsa-miR-27b-5p.iso.d-AGT.no.0.0.0	1.74076	-0.815696	0.801192	-1.0181	0.308629	NA
hsa-miR-106b-3p.iso.0.no.0.u-AA.0	3.17454	-0.549173	0.539856	-1.01726	0.30903	0.556348
hsa-miR-425-5p.iso.d-GT.no.d-A.0.0	20.8747	-0.539261	0.530115	-1.01725	0.309033	0.556348
hsa-miR-320c.iso.u-T.no.0.u-GGA.0	0.634712	0.809966	0.796507	1.0169	0.309202	NA
hsa-miR-125b-1-3p.iso.u-CT.no.0.u-AA.0	0.516024	0.814597	0.801208	1.01671	0.309291	NA
hsa-miR-215-5p.iso.d-AA.no.d-A.0.19CA	2.3052	-0.748017	0.735812	-1.01659	0.30935	0.556348
hsa-miR-766-3p.iso.u-C.no.0.u-AA.0	0.477669	0.803444	0.790413	1.01649	0.309398	NA
hsa-miR-30a-5p.iso.d-CT.no.d-T.0.0	326.608	0.759853	0.74784	1.01606	0.309599	0.556348
hsa-miR-151b.iso.d-A.no.0.u-TTA.0	0.189939	0.646355	0.636191	1.01598	0.309641	NA
hsa-miR-1307-3p.iso.d-GT.no.d-A.0.0	3.06821	-0.670933	0.660903	-1.01517	0.310022	0.556348
hsa-miR-199a-3p.iso.u-A.no.0.u-T.0	1.98084	0.705445	0.695033	1.01498	0.310115	NA
hsa-miR-199b-3p.iso.u-A.no.0.u-T.0	1.98084	0.705445	0.695033	1.01498	0.310115	NA
hsa-miR-432-5p.iso.u-GG.no.0.u-A.0	7.86933	0.637455	0.628122	1.01486	0.310173	0.556348
hsa-miR-150-5p.iso.0.no.0.u-A.0	127.385	0.314546	0.309985	1.01471	0.310242	0.556348
hsa-miR-214-3p.iso.0.no.0.u-AA.0	0.828559	-0.725638	0.715248	-1.01453	0.310332	NA
hsa-let-7a-2-3p.ref.0.no.0.0.0	0.153059	-0.702625	0.693005	-1.01388	0.310639	NA
hsa-miR-30c-2-3p.ref.0.no.0.0.0	59.5868	0.384949	0.379764	1.01365	0.310749	0.556721
hsa-miR-7977.iso.d-A.5GA.d-T.u-T.5GA	0.150221	0.647122	0.638709	1.01317	0.310978	NA
hsa-miR-146b-3p.iso.u-TGG.no.0.0.0	14.5952	0.712031	0.703232	1.01251	0.311294	0.557162
hsa-miR-4485.iso.d-C.no.d-TAA.u-C.0	0.665135	-0.783864	0.774545	-1.01203	0.311523	NA
hsa-miR-491-5p.iso.u-G.no.0.u-AA.0	0.620861	-0.80197	0.793794	-1.0103	0.312352	NA
hsa-miR-106b-3p.iso.u-C.no.0.u-AA.0	1.43334	0.658573	0.652101	1.00993	0.312531	NA
hsa-miR-628-3p.iso.0.no.u-T.0.0	10.0326	0.483213	0.478612	1.00961	0.312681	0.557977
hsa-miR-29a-3p.iso.0.no.0.u-AG.0	11.4605	-0.809264	0.802254	-1.00874	0.313101	0.557977
hsa-miR-29c-3p.iso.0.no.0.u-AA.0	11.9975	-0.709268	0.703176	-1.00866	0.313135	0.557977
hsa-miR-151a-5p.iso.d-A.no.0.u-G.0	5.62742	-0.79275	0.785986	-1.00861	0.313163	0.557977
hsa-miR-493-3p.iso.u-G.no.0.u-T.0	0.19166	0.798355	0.791577	1.00856	0.313184	NA
hsa-miR-758-5p.iso.d-G.no.d-G.u-A.0	8.51379	-0.56821	0.563456	-1.00844	0.313245	0.557977
hsa-miR-29b-3p.iso.u-GTT.no.u-C.0.0	5.33186	-0.746769	0.741222	-1.00748	0.313702	0.558258
hsa-miR-153-5p.iso.0.no.u-G.u-T.0	0.779355	-0.711292	0.708343	-1.00416	0.3153	NA
hsa-miR-532-5p.iso.0.no.0.u-AT.0	6.61306	-0.733061	0.730987	-1.00284	0.315939	0.5616
hsa-miR-17-5p.iso.0.no.0.u-A.0	7.41032	-0.573663	0.572671	-1.00173	0.316473	0.5616
hsa-miR-346.iso.0.no.0.u-A.0	4.93242	-0.537284	0.536367	-1.00171	0.316484	0.5616
hsa-miR-4786-5p.iso.0.no.u-C.0.0	0.333678	0.732956	0.732852	1.00014	0.317242	NA
hsa-miR-1283.iso.d-G.no.0.0.0	0.578421	-0.802466	0.802401	-1.00008	0.317272	NA
hsa-miR-139-5p.iso.u-GT.no.0.0.0	27.8454	-0.784195	0.784267	-0.999908	0.317355	0.562611
hsa-miR-380-5p.iso.u-GC.no.u-A.0.0	1.44782	-0.769213	0.769473	-0.999661	0.317474	NA
hsa-miR-20b-5p.iso.u-G.no.0.u-A.0	0.343846	0.801025	0.801802	0.999031	0.31778	NA
hsa-miR-642a-5p.iso.0.no.0.u-A.0	0.245172	0.801273	0.802285	0.998738	0.317922	NA
hsa-miR-642b-5p.iso.d-TGA.no.d-GG.0.1GT	0.245172	0.801273	0.802285	0.998738	0.317922	NA
hsa-miR-155-5p.iso.d-T.no.0.u-A.0	2.12365	-0.777362	0.779118	-0.997746	0.318402	0.56349
hsa-miR-191-5p.iso.d-T.no.0.0.0	721.931	-0.748544	0.750316	-0.997638	0.318455	0.56349
hsa-miR-877-5p.iso.u-G.no.0.u-A.0	0.228085	-0.798237	0.801146	-0.99637	0.31907	NA
hsa-miR-329-3p.iso.u-TT.no.0.u-GT.0	0.166099	0.629793	0.632966	0.994987	0.319743	NA
hsa-miR-6837-5p.iso.d-CA.no.0.0.0	0.315457	-0.681523	0.685434	-0.994295	0.320079	NA
hsa-miR-30b-5p.iso.d-GT.no.0.0.0	1.20934	-0.669059	0.673298	-0.993704	0.320367	NA
hsa-miR-150-5p.iso.0.no.0.u-AA.0	4.14254	-0.66478	0.669066	-0.993594	0.320421	0.56562
hsa-miR-34a-5p.iso.0.no.0.u-AA.0	7.24152	0.725729	0.73085	0.992994	0.320713	0.56562
hsa-miR-130b-3p.iso.u-AT.no.0.u-GT.0	4.05901	-0.375551	0.378374	-0.992541	0.320933	0.56562
hsa-miR-483-5p.ref.0.no.0.0.0	1.69964	-0.681885	0.687096	-0.992416	0.320995	NA
hsa-miR-30a-5p.iso.0.no.0.u-A.0	437.069	0.767038	0.772941	0.992363	0.321021	0.56562
hsa-miR-376a-3p.iso.0.no.u-A.0.0	0.231558	0.782442	0.788881	0.991838	0.321277	NA
hsa-miR-628-5p.ref.0.no.0.0.0	28.1848	-0.313942	0.31653	-0.991822	0.321284	0.56562
hsa-miR-29c-3p.iso.0.no.0.u-CT.0	5.01871	-0.795489	0.802369	-0.991425	0.321478	0.56562
hsa-miR-3127-5p.iso.u-G.no.0.0.0	1.05207	0.555789	0.560764	0.991127	0.321623	NA
hsa-miR-105-3p.iso.u-A.no.u-CC.0.0	0.629495	0.697453	0.704387	0.990156	0.322098	NA
hsa-miR-140-3p.iso.d-ACA.no.0.0.0	37.4149	0.354761	0.358708	0.988997	0.322664	0.567172
hsa-miR-346.iso.0.no.0.u-T.0	2.33468	-0.646989	0.654728	-0.98818	0.323064	0.567277
hsa-miR-1296-5p.iso.d-T.no.0.0.0	40.6253	-0.530784	0.53743	-0.987633	0.323332	0.567277
hsa-miR-16-2-3p.iso.u-TTA.no.u-A.0.0	0.64146	-0.789435	0.800185	-0.986565	0.323856	NA
hsa-miR-9-5p.iso.0.no.d-T.0.0	1173.19	0.784239	0.795068	0.98638	0.323947	0.56782
hsa-miR-221-5p.iso.d-CTG.no.0.u-AAA.0	1.75544	-0.75087	0.761355	-0.986229	0.324021	NA
hsa-miR-4792.iso.d-C.no.0.u-CT.9TG	1.2989	-0.766594	0.777815	-0.985574	0.324342	NA
hsa-miR-582-5p.iso.u-CT.no.0.0.0	0.133984	0.621755	0.631586	0.984434	0.324902	NA
hsa-miR-542-3p.iso.d-G.no.0.u-T.0	0.254665	0.782072	0.794567	0.984273	0.324981	NA
hsa-miR-146a-5p.iso.d-G.no.0.u-A.0	19.952	-0.399163	0.405567	-0.984209	0.325013	0.569154
hsa-miR-5680.iso.0.no.u-AG.0.0	0.164955	-0.676814	0.68833	-0.98327	0.325475	NA
hsa-miR-324-3p.iso.0.no.u-CC.u-A.0	0.51906	0.7118	0.724433	0.982562	0.325823	NA
hsa-miR-30a-3p.iso.0.no.0.u-A.0	33.9866	0.256188	0.260815	0.982261	0.325971	0.570052
hsa-miR-4510.iso.u-GTT.no.0.u-TTT.13TA	0.130975	0.62092	0.632183	0.982184	0.326009	NA
hsa-miR-155-5p.iso.d-T.no.0.0.0	64.1559	-0.445913	0.454133	-0.981899	0.32615	0.570052
hsa-miR-378i.iso.0.no.0.u-A.0	0.137252	0.619594	0.63106	0.981831	0.326183	NA
hsa-miR-1273h-3p.iso.d-T.no.0.0.0	0.459088	-0.695801	0.708732	-0.981754	0.326221	NA
hsa-miR-133a-3p.iso.d-T.no.d-T.u-T.0	0.330689	0.727732	0.741316	0.981675	0.32626	NA
hsa-miR-218-5p.iso.d-G.no.0.0.0	50.8566	0.430718	0.438939	0.98127	0.326459	0.570052
hsa-miR-320b.iso.u-CAA.no.0.u-GGA.0	0.623224	0.787886	0.803168	0.980973	0.326606	NA
hsa-miR-874-3p.iso.d-C.no.0.u-A.0	63.2844	-0.484094	0.493677	-0.98059	0.326795	0.570052
hsa-let-7d-5p.iso.0.no.0.u-G.0	6.22465	-0.76774	0.783357	-0.980065	0.327054	0.570052
hsa-miR-147b.iso.u-A.no.u-A.0.0	0.594874	-0.669047	0.682668	-0.980048	0.327063	NA
hsa-miR-574-3p.iso.0.no.d-C.0.0	0.126315	0.617449	0.631356	0.977972	0.328088	NA
hsa-miR-760.iso.d-G.no.u-T.u-TT.0	2.3416	-0.733695	0.750515	-0.977589	0.328278	0.571018
hsa-miR-664a-3p.iso.d-A.no.0.0.0	3.66851	-0.475622	0.486719	-0.977201	0.32847	0.571018
hsa-miR-17-3p.iso.d-C.no.d-A.u-T.0	0.12686	0.775432	0.79396	0.976664	0.328736	NA
hsa-miR-148a-3p.iso.0.no.0.u-T.0	53.7166	0.433931	0.444342	0.97657	0.328782	0.571018
hsa-miR-193b-5p.ref.0.no.0.0.0	3.53803	-0.458999	0.470135	-0.976313	0.328909	0.571018
hsa-miR-1908-3p.iso.0.no.u-A.u-A.0	0.623309	-0.724078	0.741815	-0.976089	0.32902	NA
hsa-miR-210-3p.iso.0.no.0.u-AA.0	2.22525	-0.7793	0.798586	-0.975849	0.329139	0.571018
hsa-miR-504-5p.iso.0.no.d-A.u-A.0	0.142489	-0.670108	0.686755	-0.97576	0.329184	NA
hsa-miR-206.ref.0.no.0.0.0	0.125819	0.613287	0.629726	0.973894	0.330109	NA
hsa-miR-27a-3p.iso.u-C.no.0.u-TTA.0	0.140461	0.612038	0.628553	0.973726	0.330192	NA
hsa-miR-99b-3p.iso.0.no.0.u-A.0	73.5566	-0.32443	0.33319	-0.973708	0.330202	0.572329
hsa-miR-365a-5p.ref.0.no.0.0.0	0.607645	-0.774507	0.796116	-0.972857	0.330624	NA
hsa-miR-5188.iso.d-A.no.d-A.0.0	0.212137	0.76221	0.783498	0.972828	0.330639	NA
hsa-miR-214-3p.iso.0.no.0.u-TT.0	0.226609	-0.669121	0.688002	-0.972556	0.330774	NA
hsa-miR-421.iso.u-C.no.0.0.0	138.623	0.35645	0.36688	0.971571	0.331264	0.573637
hsa-miR-137.iso.d-T.no.d-TT.0.0	0.806545	0.76721	0.789828	0.971364	0.331367	NA
hsa-miR-377-3p.iso.u-T.no.u-A.0.0	0.222024	0.779612	0.803084	0.970772	0.331662	NA
hsa-miR-320b.iso.u-AA.no.0.u-TAT.0	0.15481	0.606141	0.62472	0.97026	0.331917	NA
hsa-miR-29c-5p.iso.d-A.no.d-T.0.0	6.15998	0.57695	0.594701	0.970151	0.331971	0.574329
hsa-miR-330-3p.iso.d-GG.no.d-G.u-TT.0	1.80772	-0.649403	0.669865	-0.969454	0.332319	NA
hsa-miR-148a-5p.ref.0.no.0.0.0	11.5267	0.453358	0.467843	0.969038	0.332526	0.574756
hsa-miR-9-3p.iso.u-GT.no.d-A.0.0	0.896515	-0.597498	0.616907	-0.968539	0.332775	NA
hsa-miR-199a-3p.iso.0.no.u-T.u-T.0	0.76746	-0.739468	0.764175	-0.967668	0.33321	NA
hsa-miR-199b-3p.iso.0.no.u-T.u-T.0	0.76746	-0.739468	0.764175	-0.967668	0.33321	NA
hsa-miR-150-5p.iso.u-G.no.u-TG.0.0	1.00151	-0.737628	0.763057	-0.966675	0.333706	NA
hsa-miR-29b-1-5p.ref.0.no.0.0.0	0.582996	-0.754655	0.78117	-0.966057	0.334016	NA
hsa-miR-6834-5p.iso.u-TGG.no.0.0.0	5.88706	-0.605046	0.626318	-0.966036	0.334026	0.576814
hsa-miR-552-5p.iso.0.no.u-T.0.0	0.221747	-0.76767	0.795005	-0.965616	0.334236	NA
hsa-miR-197-3p.iso.u-C.no.0.u-AGA.0	0.130816	0.605096	0.626905	0.965211	0.334439	NA
hsa-miR-125b-2-3p.ref.0.no.0.0.0	28.1965	0.565318	0.58619	0.964394	0.334849	0.577302
hsa-miR-496.ref.0.no.0.0.0	0.150603	-0.735711	0.762926	-0.964329	0.334881	NA
hsa-miR-539-5p.iso.d-T.no.0.0.0	384.537	-0.399446	0.414262	-0.964235	0.334928	0.577302
hsa-miR-4532.iso.d-G.no.0.u-GC.0	1.45357	-0.726948	0.754006	-0.964113	0.334989	NA
hsa-miR-3117-3p.iso.d-GT.no.d-A.0.0	0.94663	0.559949	0.580853	0.964011	0.33504	NA
hsa-miR-885-3p.ref.0.no.0.0.0	1.51269	-0.598996	0.621942	-0.963106	0.335494	NA
hsa-miR-539-3p.iso.d-TT.no.d-AT.u-T.0	0.159019	0.599657	0.623073	0.96242	0.335839	NA
hsa-miR-3605-5p.iso.0.no.0.u-T.0	2.28082	-0.581896	0.605423	-0.96114	0.336482	0.579445
hsa-miR-504-5p.iso.d-T.no.0.0.0	0.425657	-0.633225	0.659116	-0.960719	0.336693	NA
hsa-miR-874-3p.iso.0.no.0.u-AA.0	31.4324	0.466274	0.486545	0.958338	0.337892	0.580546
hsa-miR-101-3p.iso.u-A.no.u-G.u-C.0	229.326	0.47264	0.493541	0.957652	0.338238	0.580546
hsa-miR-130a-3p.iso.0.no.0.u-G.0	8.1633	-0.448265	0.468098	-0.957632	0.338248	0.580546
hsa-miR-487b-3p.iso.d-T.no.0.0.0	10.6902	0.354318	0.370085	0.957397	0.338367	0.580546
hsa-miR-28-5p.iso.0.3TG.0.u-A.3TG	0.411125	-0.641201	0.670786	-0.955894	0.339126	NA
hsa-miR-331-5p.iso.0.no.0.u-T.0	0.506156	0.754039	0.789316	0.955307	0.339422	NA
hsa-miR-17-3p.iso.u-G.no.0.u-A.0	0.207835	0.715293	0.748846	0.955194	0.33948	NA
hsa-miR-7107-3p.iso.d-T.8CA.d-TGG.0.8CA	0.124437	0.596193	0.624191	0.955145	0.339504	NA
hsa-miR-4492.iso.d-A.no.0.u-CGG.18GA	0.117529	0.596551	0.624735	0.954886	0.339636	NA
hsa-miR-219a-2-3p.iso.u-T.no.0.u-A.0	175.253	0.4599	0.481901	0.954346	0.339909	0.582656
hsa-miR-548ag.iso.d-C.no.0.0.0	0.423068	0.732612	0.768175	0.953704	0.340233	NA
hsa-miR-301b.iso.0.no.d-C.0.0	0.116756	0.595813	0.624786	0.953627	0.340273	NA
hsa-miR-134-5p.iso.0.no.0.u-TTT.0	3.22468	-0.674846	0.708353	-0.952697	0.340743	0.58355
hsa-miR-92b-5p.iso.d-TT.no.0.u-AT.0	0.352594	-0.640943	0.673655	-0.951442	0.34138	NA
hsa-miR-379-5p.iso.d-C.5GA.0.0.5GA	0.113417	0.594015	0.624494	0.951193	0.341506	NA
hsa-miR-338-3p.iso.d-AA.no.0.0.0	2.68624	-0.674984	0.710447	-0.950084	0.34207	0.585082
hsa-miR-6862-3p.ref.0.no.0.0.0	0.301737	-0.751545	0.791166	-0.949921	0.342153	NA
hsa-miR-431-3p.iso.u-CT.no.u-TG.u-T.0	11.1057	-0.420598	0.442876	-0.949699	0.342265	0.585082
hsa-miR-320b.iso.u-CAA.no.0.u-NGA.0	0.115181	0.592448	0.623911	0.949572	0.34233	NA
hsa-miR-320c.iso.u-T.no.0.u-NGA.0	0.115181	0.592448	0.623911	0.949572	0.34233	NA
hsa-miR-151b.iso.d-AG.no.0.u-G.0	0.112622	0.591223	0.623293	0.948547	0.342851	NA
hsa-miR-223-3p.iso.d-A.no.0.u-A.0	0.862194	0.608171	0.641511	0.94803	0.343114	NA
hsa-miR-501-3p.iso.d-GA.no.0.u-A.0	1.07526	0.726068	0.766789	0.946894	0.343693	NA
hsa-miR-3613-5p.iso.u-C.no.0.u-A.0	0.250913	0.694612	0.733854	0.946527	0.34388	NA
hsa-miR-6716-3p.iso.0.no.0.u-T.0	0.319012	-0.639116	0.675314	-0.946399	0.343945	NA
hsa-miR-1264.iso.u-T.no.0.u-A.0	0.124346	0.58833	0.621771	0.946217	0.344038	NA
hsa-miR-4485.iso.d-C.no.u-T.u-CA.0	1.04368	-0.715308	0.756203	-0.94592	0.344189	NA
hsa-miR-34a-3p.iso.0.no.0.u-T.0	0.11161	0.589476	0.623464	0.945486	0.344411	NA
hsa-miR-328-3p.iso.0.no.0.u-GA.0	5.09469	-0.759013	0.803002	-0.945219	0.344547	0.588324
hsa-miR-874-3p.iso.d-CT.no.0.u-T.0	6.17339	-0.738616	0.78182	-0.944739	0.344792	0.588324
hsa-miR-4284.iso.d-CAA.no.d-GG.u-CA.17AC	0.112005	0.587444	0.622622	0.9435	0.345425	NA
hsa-miR-335-5p.iso.u-T.no.0.0.0	114.328	0.409119	0.433619	0.943499	0.345426	0.588866
hsa-miR-4707-3p.iso.0.no.0.u-AT.0	0.716173	-0.756396	0.80215	-0.942962	0.3457	NA
hsa-miR-6131.iso.u-G.no.0.0.15TG	0.111214	0.586374	0.622337	0.942212	0.346084	NA
hsa-miR-191-5p.iso.u-G.no.0.0.0	1324.82	0.697091	0.741087	0.940634	0.346892	0.590352
hsa-miR-409-5p.iso.d-CT.no.0.0.0	1.29562	-0.740031	0.786784	-0.940577	0.346922	NA
hsa-miR-3176.iso.u-GG.no.0.0.0	0.131103	0.58124	0.618192	0.940225	0.347102	NA
hsa-miR-365a-3p.iso.d-T.no.0.0.0	7.41807	0.386263	0.410944	0.939942	0.347247	0.590352
hsa-miR-365b-3p.iso.d-T.no.0.0.0	7.41807	0.386263	0.410944	0.939942	0.347247	0.590352
hsa-miR-1306-3p.iso.d-ATG.no.0.0.0	0.209724	0.754264	0.803135	0.93915	0.347654	NA
hsa-miR-455-5p.iso.d-TG.no.d-TA.u-A.0	0.818975	0.719694	0.766794	0.938576	0.347949	NA
hsa-miR-425-5p.ref.0.no.0.0.0	112.043	-0.324692	0.346138	-0.938043	0.348222	0.590989
hsa-miR-221-3p.iso.u-C.no.0.u-TT.0	6.97972	-0.576398	0.614511	-0.937979	0.348255	0.590989
hsa-miR-4792.iso.d-C.7TG.d-CG.u-CT.7TG	0.127962	0.579258	0.617882	0.937489	0.348507	NA
hsa-miR-766-3p.iso.0.no.0.u-T.0	1.16439	-0.750585	0.801041	-0.937012	0.348752	NA
hsa-miR-505-3p.iso.d-CT.no.0.0.0	2.92962	0.477824	0.510607	0.935796	0.349378	0.59186
hsa-miR-30e-5p.iso.d-CT.3GT.0.0.3GT	6.36791	-0.574349	0.613847	-0.935654	0.349451	0.59186
hsa-miR-132-3p.iso.u-G.no.0.0.0	20.5206	-0.714456	0.764155	-0.934962	0.349808	0.59186
hsa-miR-422a.iso.0.no.0.u-T.10GA	0.1075	0.57899	0.619357	0.934824	0.349879	NA
hsa-miR-4286.iso.d-A.no.0.u-A.0	0.130158	-0.641027	0.686098	-0.934307	0.350145	NA
hsa-miR-541-3p.iso.u-T.no.0.0.0	0.602979	-0.691419	0.74019	-0.934109	0.350248	NA
hsa-miR-21-3p.ref.0.no.0.0.0	29.1885	-0.599854	0.642228	-0.93402	0.350293	0.59186
hsa-miR-152-3p.iso.0.no.0.u-TA.0	3.72854	0.503364	0.538992	0.9339	0.350356	0.59186
hsa-miR-329-3p.iso.u-TT.no.0.u-AA.0	0.208459	-0.639666	0.68543	-0.933232	0.3507	NA
hsa-miR-376a-5p.iso.d-C.no.d-G.0.0	0.799626	-0.745587	0.799378	-0.932708	0.350971	NA
hsa-miR-449c-5p.iso.u-GT.no.d-T.0.0	0.104886	0.577973	0.619912	0.932347	0.351157	NA
hsa-miR-199b-5p.iso.d-A.no.0.0.0	1.15623	-0.714621	0.76727	-0.931382	0.351656	NA
hsa-miR-129-5p.iso.u-GC.no.0.0.0	2.60219	-0.568935	0.611075	-0.931038	0.351834	0.59373
hsa-miR-22-5p.iso.0.no.0.u-A.0	0.694678	0.544573	0.585077	0.930771	0.351972	NA
hsa-miR-24-3p.iso.d-G.no.0.0.0	1.70435	0.739973	0.795126	0.930636	0.352042	NA
hsa-miR-500a-3p.iso.d-A.no.0.u-T.0	37.2408	-0.399352	0.429398	-0.930027	0.352357	0.59373
hsa-miR-3909.ref.0.no.0.0.0	2.08583	-0.666126	0.716333	-0.92991	0.352417	0.59373
hsa-miR-654-5p.iso.u-C.no.u-A.u-T.0	0.119624	0.572943	0.616487	0.929367	0.352699	NA
hsa-miR-4454.iso.u-CA.no.d-GG.0.0	0.93448	-0.735344	0.79151	-0.929039	0.352869	NA
hsa-miR-5010-3p.iso.u-G.no.0.u-T.0	0.132485	0.57271	0.616656	0.928736	0.353026	NA
hsa-miR-423-3p.iso.0.no.0.u-G.0	1.73026	-0.565557	0.608982	-0.928693	0.353048	NA
hsa-miR-197-3p.iso.d-A.no.0.u-GA.0	0.11825	0.571827	0.616267	0.927888	0.353466	NA
hsa-miR-218-5p.iso.0.no.0.u-AA.0	0.796156	0.743829	0.802408	0.926996	0.353929	NA
hsa-miR-874-3p.iso.u-A.no.0.0.0	1.49667	-0.562614	0.607251	-0.926493	0.35419	NA
hsa-miR-375.iso.0.no.0.u-AT.0	1.27345	-0.661528	0.715248	-0.924893	0.355021	NA
hsa-miR-504-5p.iso.d-TG.no.d-A.0.0	0.874821	-0.6887	0.74496	-0.92448	0.355237	NA
hsa-miR-125b-5p.iso.u-A.no.0.u-TAA.0	3.20119	-0.562659	0.609113	-0.923736	0.355624	0.598086
hsa-miR-539-3p.iso.d-T.no.0.0.0	3.16452	-0.408714	0.442508	-0.92363	0.355679	0.598086
hsa-miR-181a-2-3p.iso.0.no.u-A.0.0	1.41294	0.727745	0.788076	0.923445	0.355775	NA
hsa-let-7e-5p.iso.u-T.no.0.u-AT.0	7.18572	-0.562919	0.609827	-0.92308	0.355965	0.598086
hsa-miR-3117-3p.iso.d-GT.no.0.0.0	0.818099	-0.679975	0.737627	-0.921841	0.356612	NA
hsa-miR-342-5p.iso.d-G.no.0.0.0	3.80815	-0.312121	0.338845	-0.921134	0.356981	0.598452
hsa-miR-433-3p.iso.0.no.0.u-AG.0	2.16197	-0.55943	0.607349	-0.921102	0.356997	0.598452
hsa-miR-320a.iso.d-AA.no.0.u-T.0	2.98931	-0.559844	0.607986	-0.920817	0.357146	0.598452
hsa-miR-495-3p.iso.0.no.0.u-C.0	0.31511	0.675392	0.734036	0.920108	0.357516	NA
hsa-miR-548v.iso.u-A.no.u-AA.0.0	0.0984949	0.566123	0.615859	0.919241	0.357969	NA
hsa-miR-891a-5p.iso.d-T.no.0.0.0	0.451119	-0.707561	0.769896	-0.919035	0.358077	NA
hsa-miR-6723-5p.iso.d-A.4GA.u-GGG.0.4GA	0.110609	0.564848	0.614706	0.918891	0.358153	NA
hsa-miR-2110.iso.u-G.no.0.0.0	0.955845	0.682255	0.742516	0.918842	0.358178	NA
hsa-miR-3940-3p.iso.0.no.0.u-TT.0	0.0966138	0.566466	0.61651	0.918827	0.358186	NA
hsa-miR-92b-5p.ref.0.no.0.0.0	0.932859	-0.733794	0.799109	-0.918265	0.35848	NA
hsa-miR-769-5p.iso.0.no.0.u-T.0	315.507	-0.27436	0.298892	-0.917924	0.358659	0.600448
hsa-let-7b-5p.iso.u-T.no.0.u-AT.0	183.49	-0.593395	0.647273	-0.916761	0.359268	0.600684
hsa-miR-145-5p.iso.u-CCT.no.0.0.0	2.28011	-0.554775	0.605775	-0.91581	0.359766	0.600684
hsa-miR-410-3p.iso.u-GT.no.0.0.0	2.28011	-0.554775	0.605775	-0.91581	0.359766	0.600684
hsa-let-7d-5p.iso.0.no.0.u-AT.0	1.58481	-0.552858	0.604219	-0.914997	0.360193	NA
hsa-miR-1228-3p.iso.u-C.no.u-CC.u-T.0	0.477048	-0.60525	0.661493	-0.914975	0.360205	NA
hsa-miR-152-3p.iso.0.no.0.u-T.0	1.35585	0.732986	0.801346	0.914694	0.360352	NA
hsa-miR-330-3p.iso.u-GA.no.d-G.0.0	1.58178	-0.614154	0.671589	-0.914479	0.360465	NA
hsa-miR-1908-3p.iso.0.no.u-A.u-AAA.0	0.107215	0.561317	0.613821	0.914464	0.360473	NA
hsa-miR-101-3p.iso.d-GA.no.0.0.0	382.044	0.409244	0.447761	0.913978	0.360729	0.601559
hsa-miR-433-3p.iso.0.no.0.u-AGA.0	1.35294	-0.551033	0.60304	-0.913759	0.360843	NA
hsa-miR-448.ref.0.no.0.0.0	0.346584	0.605566	0.662728	0.913747	0.36085	NA
hsa-miR-330-5p.iso.d-T.no.0.0.10TC	2.71024	-0.495902	0.542809	-0.913585	0.360935	0.601559
hsa-miR-490-3p.iso.u-TG.no.u-CAC.0.0	1.87329	0.475222	0.520505	0.913	0.361242	NA
hsa-miR-7-1-3p.iso.d-T.no.0.0.0	0.293719	0.732112	0.802015	0.912841	0.361326	NA
hsa-miR-3074-3p.iso.0.no.0.u-A.0	0.0908904	0.561097	0.615109	0.91219	0.361669	NA
hsa-miR-361-5p.iso.u-C.no.0.u-AT.0	3.24885	0.718844	0.788511	0.911647	0.361955	0.602502
hsa-miR-6877-5p.iso.u-GC.no.u-TTC.0.0	0.233313	-0.616207	0.67608	-0.911441	0.362063	NA
hsa-miR-328-3p.iso.0.no.0.u-TT.0	16.1965	-0.523471	0.574435	-0.911281	0.362147	0.602502
hsa-miR-2681-3p.ref.0.no.0.0.0	0.300438	-0.683168	0.751057	-0.909609	0.363029	NA
hsa-miR-126-3p.iso.0.no.u-C.0.0	39.9712	0.402309	0.442399	0.909381	0.363149	0.603631
hsa-miR-1179.iso.u-G.no.u-AG.u-T.0	0.908488	-0.599833	0.660066	-0.908748	0.363483	NA
hsa-miR-134-5p.ref.0.no.0.0.0	167.53	-0.342831	0.377414	-0.908369	0.363683	0.603743
hsa-miR-6514-5p.iso.d-ATT.no.d-T.0.0	0.241971	-0.690496	0.760186	-0.908325	0.363707	NA
hsa-miR-1307-3p.iso.d-G.no.d-A.u-AA.0	0.77691	-0.602426	0.663391	-0.908101	0.363825	NA
hsa-miR-3940-3p.iso.u-T.no.0.0.0	0.761449	-0.728754	0.802508	-0.908096	0.363828	NA
hsa-miR-668-3p.iso.0.no.u-A.0.0	2.00757	-0.521639	0.574475	-0.908027	0.363864	0.603743
hsa-miR-106b-3p.iso.d-T.no.0.u-T.0	1.15909	-0.727975	0.803031	-0.906534	0.364653	NA
hsa-miR-140-3p.iso.d-A.no.0.u-AT.0	1.26065	-0.543571	0.599808	-0.906242	0.364808	NA
hsa-miR-3909.iso.0.no.u-T.0.0	0.237568	0.587749	0.649095	0.905491	0.365205	NA
hsa-miR-151a-3p.iso.0.no.u-TA.0.0	543.579	-0.184313	0.203663	-0.90499	0.36547	0.604811
hsa-miR-129-5p.iso.0.no.0.u-AGT.0	1.31328	-0.542503	0.599846	-0.904404	0.365781	NA
hsa-miR-34c-3p.ref.0.no.0.0.0	7.13219	0.518207	0.573057	0.904285	0.365844	0.604811
hsa-miR-99a-5p.iso.u-G.5TC.0.0.5TC	1.73195	-0.543305	0.600897	-0.904157	0.365912	NA
hsa-miR-106b-5p.iso.u-T.no.0.u-AAA.0	0.100269	0.553168	0.611826	0.904127	0.365928	NA
hsa-miR-1224-5p.iso.d-A.no.0.u-AA.0	2.07468	-0.722256	0.799246	-0.903672	0.366169	0.604811
hsa-miR-127-5p.iso.d-TC.no.d-CT.0.0	5.10937	-0.724759	0.802319	-0.90333	0.366351	0.604811
hsa-miR-361-3p.iso.u-T.no.d-T.0.0	1.14015	-0.658438	0.729044	-0.903153	0.366445	NA
hsa-miR-193b-3p.iso.d-T.no.0.0.0	62.9539	0.49791	0.551363	0.903054	0.366497	0.604811
hsa-miR-874-3p.iso.0.no.0.u-A.0	14.3163	-0.659242	0.730049	-0.903011	0.36652	0.604811
hsa-miR-491-5p.iso.0.no.0.u-T.0	0.238919	-0.725039	0.803007	-0.902904	0.366577	NA
hsa-miR-181c-3p.iso.0.no.d-A.u-A.0	7.33656	0.47415	0.52536	0.902524	0.366778	0.604811
hsa-miR-497-5p.iso.d-A.2GA.0.0.2GA	1.42288	0.590992	0.655078	0.90217	0.366967	NA
hsa-miR-433-3p.iso.d-T.no.0.u-TT.0	1.31289	-0.540215	0.598995	-0.901869	0.367127	NA
hsa-miR-629-5p.iso.d-TT.no.0.0.0	0.0938325	0.551901	0.612138	0.901596	0.367272	NA
hsa-miR-378i.iso.0.no.0.u-AA.0	0.0934269	0.550296	0.611017	0.900623	0.367789	NA
hsa-miR-146a-5p.iso.u-TT.no.0.u-AAA.0	1.85162	-0.539701	0.599397	-0.900407	0.367904	NA
hsa-miR-432-5p.iso.u-G.no.0.u-TA.0	1.85162	-0.539701	0.599397	-0.900407	0.367904	NA
hsa-miR-219a-2-3p.iso.0.no.0.u-AAA.0	1.50986	-0.539399	0.599146	-0.900281	0.367971	NA
hsa-miR-501-3p.iso.d-G.no.0.u-T.0	9.00738	-0.463703	0.515214	-0.900019	0.36811	0.606429
hsa-miR-29a-3p.iso.0.no.0.u-AT.0	1.69939	-0.538783	0.598681	-0.89995	0.368147	NA
hsa-miR-146b-3p.iso.d-T.no.0.u-T.0	0.960128	-0.72045	0.800898	-0.899554	0.368358	NA
hsa-miR-548ag.iso.d-CA.no.0.0.0	0.188237	0.70772	0.787117	0.899129	0.368584	NA
hsa-miR-378d.iso.u-A.no.0.u-CGC.0	0.478935	0.656587	0.730395	0.898947	0.368681	NA
hsa-miR-130b-3p.iso.u-T.no.0.u-G.0	0.0876919	0.54919	0.611106	0.898682	0.368822	NA
hsa-miR-20b-5p.iso.u-G.no.0.0.0	0.656292	0.682237	0.759486	0.898288	0.369032	NA
hsa-miR-484.iso.u-T.no.0.u-AA.0	93.1012	0.407861	0.454045	0.898285	0.369034	0.606429
hsa-miR-376a-5p.iso.0.3GA.0.0.3GA	0.686319	-0.663341	0.739066	-0.897541	0.369431	NA
hsa-miR-210-3p.iso.u-A.no.0.u-T.0	12.5808	0.370797	0.413134	0.897521	0.369441	0.606429
hsa-miR-451a.iso.u-GTT.no.0.0.0	1.33549	-0.536134	0.597414	-0.897425	0.369492	NA
hsa-miR-106a-5p.ref.0.no.0.0.0	5.95507	0.499153	0.556254	0.897347	0.369534	0.606429
hsa-miR-101-3p.iso.d-G.no.0.u-T.0	243.245	0.508312	0.566621	0.897094	0.369669	0.606429
hsa-miR-181b-5p.iso.u-GT.no.0.u-A.0	734.439	0.579641	0.646188	0.897016	0.36971	0.606429
hsa-miR-203a.iso.0.no.d-G.u-TA.0	0.294277	0.659457	0.735715	0.896348	0.370067	NA
hsa-miR-628-3p.iso.u-A.no.0.0.0	0.891164	-0.531966	0.593711	-0.896002	0.370252	NA
hsa-miR-128-1-5p.iso.0.no.0.u-T.0	1.36528	-0.534732	0.596964	-0.895754	0.370384	NA
hsa-miR-186-5p.iso.u-CT.no.0.0.0	1.25154	-0.534401	0.596611	-0.895728	0.370398	NA
[truncated: 11,285 more rows]
